# Supplementary material for: Single cell analysis reveals immune cell–adipocyte crosstalk regulating the transcription of thermogenic adipocytes
Source: eLife. 2019 Oct 23;8:e49501. doi: 10.7554/eLife.49501 (PMC6837845; doi:10.7554/eLife.49501)
Supplement: Supplementary file 1. [file elife-49501-supp1.xls]

## Sheet: Sheet1
	CellType	Pval	Enrichment	FDR	PathwaySource	Pathway	nOverlap	Overlap	Timepoint	Tissue
1	1	1.36587e-30	10.1485	6.82935e-29	Hallmark	HALLMARK_EPITHELIAL_MESENCHYMAL_TRANSITION	41	DCN,POSTN,LAMA2,COL1A2,COL3A1,SLIT2,MMP14,COL1A1,COL5A2,CDH11,LRP1,LUM,LOX,COL5A3,MMP2,MFAP5,SLIT3,COL6A2,THBS2,FAP,ABI3BP,MMP3,COL6A3,CALD1,COL5A1,COL4A1,GJA1,PDGFRB,BMP1,FN1,LAMC1,TGFBR3,FBLN2,FSTL1,PRRX1,VEGFA,FBN1,CYR61,JUN,VIM,SAT1	Cluster1.xls	24hrs.FDR0.05
2	1	4.11596e-22	6.51381	1.91516e-18	GObp	GO_EXTRACELLULAR_STRUCTURE_ORGANIZATION	40	DCN,POSTN,LAMA2,GSN,COL1A2,COL3A1,RECK,TNXB,MMP14,COL1A1,LAMB1,COL5A2,LUM,LOX,COL5A3,MMP2,COL6A1,MFAP5,SH3PXD2B,CYP1B1,CCDC80,COL27A1,GPM6B,COL6A2,DDR2,TIMP2,ABI3BP,MMP3,COL6A3,DPT,COL5A1,COL4A1,BMP1,NID1,FN1,LAMC1,CD47,FBN1,CYR61,ADAMTS5	Cluster1.xls	24hrs.FDR0.05
3	1	1.02716e-17	7.14251	1.91052e-15	Kegg	KEGG_FOCAL_ADHESION	29	PDGFRA,LAMA2,EGFR,COL1A2,COL3A1,TNXB,COL1A1,LAMB1,COL5A2,COL5A3,COL6A1,COL6A2,HGF,THBS2,BCL2,PTEN,COL6A3,COL5A1,COL4A1,PDGFRB,FN1,LAMC1,PIK3R1,FYN,VEGFA,MAPK8,CCND3,JUN,RAF1	Cluster1.xls	24hrs.FDR0.05
4	1	6.04795e-14	10.0189	1.12492e-11	Kegg	KEGG_ECM_RECEPTOR_INTERACTION	17	LAMA2,COL1A2,COL3A1,TNXB,COL1A1,LAMB1,COL5A2,COL5A3,COL6A1,COL6A2,THBS2,COL6A3,COL5A1,COL4A1,FN1,LAMC1,CD47	Cluster1.xls	24hrs.FDR0.05
5	1	1.52878e-14	4.11662	7.1134e-11	GObp	GO_VASCULATURE_DEVELOPMENT	39	PDGFRA,COL1A2,COL3A1,RECK,SLIT2,MMP14,COL1A1,LRP1,RHOJ,LOX,MMP2,EGR1,CYP1B1,ERRFI1,COL15A1,FAP,APOD,ARHGAP24,PTEN,MEIS1,COL5A1,COL4A1,GJA1,PDGFRB,FN1,PRRX1,RORA,VEGFA,PKD2,NEDD4,SOX4,NR2F2,CYR61,PKD1,JUN,ZMIZ1,JUNB,SAT1,XBP1	Cluster1.xls	24hrs.FDR0.05
6	1	1.1576e-13	9.67338	7.80225e-11	Reactome	REACTOME_EXTRACELLULAR_MATRIX_ORGANIZATION	17	COL1A2,COL3A1,MMP14,COL1A1,COL5A2,COL5A3,MMP2,COL6A1,COL27A1,COL6A2,COL15A1,TIMP2,MMP3,COL6A3,COL5A1,COL4A1,BMP1	Cluster1.xls	24hrs.FDR0.05
7	1	5.15574e-14	3.204	2.39896e-10	GObp	GO_CARDIOVASCULAR_SYSTEM_DEVELOPMENT	51	PDGFRA,COL1A2,COL3A1,RECK,SLIT2,MMP14,COL1A1,LRP1,RHOJ,VLDLR,LOX,MMP2,AKAP13,EGR1,BICC1,SH3PXD2B,CYP1B1,ANK2,ERRFI1,COL15A1,FAP,APOD,ARHGAP24,PTEN,MEIS1,COL5A1,COL4A1,GJA1,PDGFRB,FN1,TGFBR3,PRRX1,MBD1,RORA,TMEM65,VEGFA,FBN1,PKD2,INSR,NEDD4,SOX4,NR2F2,CYR61,PKD1,RB1CC1,JUN,ZMIZ1,JUNB,RAF1,SAT1,XBP1	Cluster1.xls	24hrs.FDR0.05
8	1	5.15574e-14	3.204	2.39896e-10	GObp	GO_CIRCULATORY_SYSTEM_DEVELOPMENT	51	PDGFRA,COL1A2,COL3A1,RECK,SLIT2,MMP14,COL1A1,LRP1,RHOJ,VLDLR,LOX,MMP2,AKAP13,EGR1,BICC1,SH3PXD2B,CYP1B1,ANK2,ERRFI1,COL15A1,FAP,APOD,ARHGAP24,PTEN,MEIS1,COL5A1,COL4A1,GJA1,PDGFRB,FN1,TGFBR3,PRRX1,MBD1,RORA,TMEM65,VEGFA,FBN1,PKD2,INSR,NEDD4,SOX4,NR2F2,CYR61,PKD1,RB1CC1,JUN,ZMIZ1,JUNB,RAF1,SAT1,XBP1	Cluster1.xls	24hrs.FDR0.05
9	1	1.2271e-11	6.5319	6.13549e-10	Hallmark	HALLMARK_UV_RESPONSE_DN	19	CELF2,COL1A2,COL3A1,COL1A1,COL5A2,VLDLR,EFEMP1,PTEN,ATRX,GJA1,PDGFRB,LAMC1,TGFBR3,FYN,ATP2B1,CYR61,ZMIZ1,NFKB1,PHF3	Cluster1.xls	24hrs.FDR0.05
10	1	2.63759e-13	15.6331	1.22727e-09	GObp	GO_COLLAGEN_FIBRIL_ORGANIZATION	12	COL1A2,COL3A1,TNXB,COL1A1,COL5A2,LUM,LOX,COL5A3,CYP1B1,DDR2,DPT,COL5A1	Cluster1.xls	24hrs.FDR0.05
11	1	3.33444e-13	3.09793	1.55152e-09	GObp	GO_CELLULAR_RESPONSE_TO_OXYGEN_CONTAINING_COMPOUND	50	POSTN,PDGFRA,EGFR,COL1A2,COL3A1,SLIT2,PENK,COL1A1,DPEP1,COL5A2,KLF9,VLDLR,ZEB1,MMP2,COL6A1,EGR1,CYP1B1,OGT,ERRFI1,MMP3,COL4A1,HMGCS2,ANXA1,FN1,PIK3R1,AXL,RORA,FYN,FBN1,AHCYL1,FOS,P2RX4,PKD2,INSR,MAPK8,ABCA1,SOX4,ATP2B1,SLC29A1,ATP6V0A1,AKAP9,GRB10,NAMPT,NFKB1,NFKBIA,PHIP,RAF1,SLC38A9,XBP1,POR	Cluster1.xls	24hrs.FDR0.05
12	1	7.09365e-13	2.47346	3.30068e-09	GObp	GO_RESPONSE_TO_OXYGEN_CONTAINING_COMPOUND	69	DCN,POSTN,PDGFRA,GSN,EGFR,COL1A2,COL3A1,SLIT2,PENK,COL1A1,DPEP1,COL5A2,KLF9,VLDLR,ZEB1,MMP2,COL6A1,EGR1,CYP1B1,SLIT3,COL6A2,OGT,ERRFI1,BCL2,APOD,PTEN,MMP3,COL4A1,HMGCS2,GJA1,ANXA1,PDGFRB,FN1,TGFBR3,PIK3R1,FOSB,AXL,MBD1,RORA,FYN,FBN1,AHCYL1,FOS,P2RX4,FMO1,PKD2,INSR,MAPK8,ABCA1,SOX4,ATP2B1,NR2F2,SLC29A1,ATP6V0A1,PELI1,AKAP9,JUN,GRB10,JUND,NAMPT,PROS1,NFKB1,NFKBIA,JUNB,PHIP,RAF1,SLC38A9,XBP1,POR	Cluster1.xls	24hrs.FDR0.05
13	1	6.81063e-12	11.0959	4.59036e-09	Reactome	REACTOME_COLLAGEN_FORMATION	13	COL1A2,COL3A1,COL1A1,COL5A2,COL5A3,COL6A1,COL27A1,COL6A2,COL15A1,COL6A3,COL5A1,COL4A1,BMP1	Cluster1.xls	24hrs.FDR0.05
14	1	3.86413e-12	9.39967	1.79798e-08	GObp	GO_MULTICELLULAR_ORGANISMAL_MACROMOLECULE_METABOLIC_PROCESS	15	COL1A2,COL3A1,TNXB,MMP14,COL1A1,COL5A2,COL5A3,MMP2,COL6A1,COL6A2,COL15A1,MMP3,COL6A3,COL5A1,COL4A1	Cluster1.xls	24hrs.FDR0.05
15	1	1.65164e-11	4.08008	7.68506e-08	GObp	GO_BLOOD_VESSEL_MORPHOGENESIS	30	PDGFRA,COL3A1,SLIT2,MMP14,LRP1,MMP2,CYP1B1,COL15A1,FAP,APOD,ARHGAP24,PTEN,MEIS1,COL4A1,GJA1,PDGFRB,FN1,PRRX1,RORA,VEGFA,PKD2,NEDD4,SOX4,NR2F2,CYR61,JUN,ZMIZ1,JUNB,SAT1,XBP1	Cluster1.xls	24hrs.FDR0.05
16	1	1.83969e-11	2.65205	8.56008e-08	GObp	GO_CELLULAR_RESPONSE_TO_ENDOGENOUS_STIMULUS	54	ADAMTS12,POSTN,EGFR,COL1A2,COL3A1,SLIT2,PENK,COL1A1,COL5A2,KLF9,VLDLR,ZEB1,MMP2,COL6A1,EGR1,SLIT3,OGT,ERRFI1,COL4A1,HMGCS2,ANXA1,PDGFRB,BMP1,FN1,TGFBR3,PIK3R1,FOSB,FSTL1,RORA,FYN,FBN1,AHCYL1,FOS,P2RX4,CLEC3B,INSR,RGMB,NEDD4,HNRNPH1,ATP2B1,NR2F2,ATP6V0A1,AKAP9,JUN,GRB10,JUND,NAMPT,NFKB1,JUNB,PHIP,SLC38A9,XBP1,POR,SPRED1	Cluster1.xls	24hrs.FDR0.05
17	1	2.53745e-11	2.28944	1.18067e-07	GObp	GO_REGULATION_OF_CELL_DIFFERENTIATION	69	ADAMTS12,POSTN,PDGFRA,COL3A1,PBX1,SLIT2,MMP14,COL1A1,MAF,COL5A2,LRP1,VLDLR,ZEB1,EFEMP1,SSH2,AKAP13,SH3PXD2B,SLIT3,RASSF2,OGT,DDR2,ERRFI1,HGF,MEIS2,MITF,TIMP2,BCL2,PTEN,ZEB2,MEIS1,COL5A1,TCF12,PHLDB1,GJA1,ANXA1,MAN2A1,FN1,PIK3R1,AXL,PRRX1,MBD1,RORA,RARRES2,FYN,VEGFA,NBL1,FOS,FTO,NEDD4,ABCA1,ASAP1,CYR61,ZBTB16,SRSF6,FNIP1,JUN,MAFG,VIM,JUND,NFKB1,NFKBIA,JUNB,DOCK7,RAF1,ARNT,LDB1,ZFP36L2,XBP1,POR	Cluster1.xls	24hrs.FDR0.05
18	1	2.01282e-10	12.6936	1.35664e-07	Reactome	REACTOME_NCAM1_INTERACTIONS	10	COL1A2,COL3A1,COL1A1,COL5A2,COL6A1,CACNA1G,COL6A2,COL6A3,COL5A1,COL4A1	Cluster1.xls	24hrs.FDR0.05
19	1	7.43298e-10	3.92417	1.38253e-07	Kegg	KEGG_PATHWAYS_IN_CANCER	26	PDGFRA,LAMA2,EGFR,LAMB1,MMP2,DAPK1,PLD1,CBLB,HGF,MITF,BCL2,PTEN,COL4A1,PDGFRB,FN1,LAMC1,PIK3R1,VEGFA,FOS,MAPK8,ZBTB16,JUN,NFKB1,NFKBIA,RAF1,ARNT	Cluster1.xls	24hrs.FDR0.05
20	1	3.1145e-11	11.2087	1.44917e-07	GObp	GO_CELLULAR_RESPONSE_TO_AMINO_ACID_STIMULUS	12	EGFR,COL1A2,COL3A1,COL1A1,COL5A2,ZEB1,MMP2,COL6A1,COL4A1,HMGCS2,SLC38A9,XBP1	Cluster1.xls	24hrs.FDR0.05
21	1	5.27261e-11	7.98467	2.45335e-07	GObp	GO_MULTICELLULAR_ORGANISM_METABOLIC_PROCESS	15	COL1A2,COL3A1,TNXB,MMP14,COL1A1,COL5A2,COL5A3,MMP2,COL6A1,COL6A2,COL15A1,MMP3,COL6A3,COL5A1,COL4A1	Cluster1.xls	24hrs.FDR0.05
22	1	5.27375e-11	2.88939	2.45387e-07	GObp	GO_REGULATION_OF_CELLULAR_COMPONENT_MOVEMENT	45	DCN,POSTN,PDGFRA,LAMA2,GSN,EGFR,COL3A1,RECK,ENPP2,SLIT2,MMP14,COL1A1,LAMB1,DPEP1,LRP1,EFEMP1,PLD1,CYP1B1,ANK2,DOCK10,DDR2,HGF,BCL2,APOD,PTEN,ANXA1,PDGFRB,FN1,TGFBR3,PIK3R1,RARRES2,VEGFA,NBL1,CD63,INSR,CYGB,PPP2R3A,NR2F2,SASH1,CYR61,JUN,DOCK7,RAF1,LDB1,MIA3	Cluster1.xls	24hrs.FDR0.05
23	1	3.97662e-10	9.28218	2.68024e-07	Reactome	REACTOME_NCAM_SIGNALING_FOR_NEURITE_OUT_GROWTH	12	COL1A2,COL3A1,COL1A1,COL5A2,COL6A1,CACNA1G,COL6A2,COL6A3,COL5A1,COL4A1,FYN,RAF1	Cluster1.xls	24hrs.FDR0.05
24	1	1.41173e-10	2.25333	6.56878e-07	GObp	GO_RESPONSE_TO_ENDOGENOUS_STIMULUS	66	ADAMTS12,POSTN,GSN,EGFR,COL1A2,COL3A1,SLIT2,PENK,MMP14,COL1A1,COL5A2,KLF9,VLDLR,ZEB1,LOX,MMP2,COL6A1,EGR1,SLIT3,CBLB,OGT,ERRFI1,TIMP2,BCL2,PTEN,COL4A1,HMGCS2,GJA1,ANXA1,PDGFRB,BMP1,FN1,TGFBR3,PIK3R1,FOSB,FSTL1,MBD1,RORA,FYN,FBN1,AHCYL1,FOS,P2RX4,CLEC3B,PKD2,INSR,RGMB,NEDD4,HNRNPH1,ABCA1,ATP2B1,NR2F2,ATP6V0A1,AKAP9,JUN,GRB10,JUND,NAMPT,NFKB1,NFKBIA,JUNB,PHIP,SLC38A9,XBP1,POR,SPRED1	Cluster1.xls	24hrs.FDR0.05
25	1	1.82616e-10	2.70865	8.49711e-07	GObp	GO_RESPONSE_TO_NITROGEN_COMPOUND	47	GSN,EGFR,COL1A2,COL3A1,SLIT2,PENK,COL1A1,DPEP1,COL5A2,VLDLR,ZEB1,MMP2,COL6A1,EGR1,OGT,ERRFI1,BCL2,PTEN,MMP3,COL4A1,HMGCS2,ATRX,GJA1,ANXA1,PIK3R1,FOSB,MBD1,FYN,FBN1,AHCYL1,FOS,P2RX4,INSR,ATP6V0A1,PELI1,AKAP9,JUN,GRB10,JUND,NAMPT,NFKB1,NFKBIA,JUNB,PHIP,SLC38A9,XBP1,POR	Cluster1.xls	24hrs.FDR0.05
26	1	2.38575e-10	2.13179	1.11009e-06	GObp	GO_REGULATION_OF_MULTICELLULAR_ORGANISMAL_DEVELOPMENT	72	DCN,ADAMTS12,LAMA2,COL3A1,PBX1,ENPP2,SLIT2,MMP14,COL1A1,MAF,COL5A2,LRP1,VLDLR,ZEB1,EFEMP1,SSH2,EGR1,CYP1B1,SLIT3,RASSF2,GPC6,GPM6B,OGT,DDR2,ERRFI1,HGF,MEIS2,MITF,THBS2,TIMP2,BCL2,PTEN,ZEB2,MEIS1,COL5A1,TCF12,PHLDB1,GJA1,ANXA1,PDGFRB,MAN2A1,BMP1,FN1,PIK3R1,AXL,PRRX1,MBD1,FYN,VEGFA,NBL1,FOS,INSR,PPP2R3A,PSMA3,NEDD4,LUC7L,ASAP1,SASH1,CYR61,ZBTB16,SRSF6,FNIP1,JUN,MAFG,TSC22D3,VIM,NFKBIA,DOCK7,ARNT,LD…	Cluster1.xls	24hrs.FDR0.05
27	1	2.4522e-10	3.33301	1.14101e-06	GObp	GO_CELLULAR_RESPONSE_TO_NITROGEN_COMPOUND	34	EGFR,COL1A2,COL3A1,SLIT2,PENK,COL1A1,DPEP1,COL5A2,VLDLR,ZEB1,MMP2,COL6A1,EGR1,OGT,ERRFI1,MMP3,COL4A1,HMGCS2,ATRX,PIK3R1,FYN,FBN1,AHCYL1,P2RX4,INSR,ATP6V0A1,AKAP9,GRB10,NAMPT,NFKB1,PHIP,SLC38A9,XBP1,POR	Cluster1.xls	24hrs.FDR0.05
28	1	3.31718e-10	8.46795	1.54348e-06	GObp	GO_EXTRACELLULAR_MATRIX_DISASSEMBLY	13	DCN,GSN,MMP14,MMP2,SH3PXD2B,TIMP2,MMP3,BMP1,NID1,FN1,LAMC1,FBN1,ADAMTS5	Cluster1.xls	24hrs.FDR0.05
29	1	3.34332e-09	6.08667	2.2534e-06	Reactome	REACTOME_SIGNALING_BY_PDGF	15	PDGFRA,COL1A2,COL3A1,COL1A1,COL5A2,COL6A1,COL6A2,THBS2,PTEN,COL6A3,COL5A1,COL4A1,PDGFRB,PIK3R1,RAF1	Cluster1.xls	24hrs.FDR0.05
30	1	6.06021e-10	2.03592	2.81982e-06	GObp	GO_CELLULAR_RESPONSE_TO_ORGANIC_SUBSTANCE	76	DCN,ADAMTS12,POSTN,PDGFRA,EGFR,COL1A2,COL3A1,SLIT2,PENK,COL1A1,COL5A2,KLF9,VLDLR,ZEB1,MMP2,COL6A1,DAPK1,EGR1,MME,CYP1B1,SLIT3,OGT,ERRFI1,HGF,BCL2,IP6K2,COL4A1,HMGCS2,ANXA1,PDGFRB,BMP1,WIPI1,FN1,TGFBR3,PIK3R1,FOSB,FSTL1,AXL,RORA,FYN,VEGFA,FBN1,AHCYL1,FOS,P2RX4,CLEC3B,IFNGR1,INSR,RGMB,EPRS,PSMA3,MAPK8,NEDD4,HNRNPH1,ABCA1,SOX4,ATP2B1,NR2F2,SLC29A1,ATP6V0A1,AKAP9,MBTPS1,JUN,GRB10,JUND,NAMPT,NFKB1,NFK…	Cluster1.xls	24hrs.FDR0.05
31	1	1.16539e-09	2.05676	5.42255e-06	GObp	GO_POSITIVE_REGULATION_OF_GENE_EXPRESSION	72	DCN,GSN,EGFR,PBX1,COL1A1,MAF,LUM,ZEB1,EGR1,ANK2,AUTS2,OGT,EBF1,DDR2,HGF,MEIS2,MITF,PTEN,ZEB2,RBMS3,MEIS1,TCF12,CREB5,ATRX,GJA1,FN1,PIK3R1,FOSB,PRRX1,RBM3,RORA,VEGFA,FOS,CLEC3B,FUBP1,PKD2,INSR,RGMB,SNRNP70,CDK8,CEBPD,RERE,CRTC3,MAPK8,SOX4,NR2F2,CYR61,PKD1,ILF2,ZBTB16,AKAP8L,JUN,MAFG,RLF,ZMIZ1,BCLAF1,VIM,JUND,NAMPT,NFKB1,NFKBIA,USP16,JUNB,SMARCA2,PHIP,RAF1,DAZAP1,SP3,ARNT,LDB1,MAP3K2,XBP1	Cluster1.xls	24hrs.FDR0.05
32	1	1.33513e-07	5.02224	6.67564e-06	Hallmark	HALLMARK_COAGULATION	14	GSN,MMP14,LRP1,MMP2,CFH,MMP3,HMGCS2,ANXA1,BMP1,FN1,FYN,FBN1,LAMP2,PROS1	Cluster1.xls	24hrs.FDR0.05
33	1	1.90449e-09	4.71476	8.86157e-06	GObp	GO_RESPONSE_TO_MECHANICAL_STIMULUS	20	DCN,POSTN,COL3A1,MMP14,COL1A1,MEIS2,GJA1,FOSB,FYN,FOS,PKD2,MAPK8,PKD1,JUN,JUND,NFKB1,NFKBIA,JUNB,RAF1,MAP3K2	Cluster1.xls	24hrs.FDR0.05
34	1	2.42211e-09	2.11978	1.12701e-05	GObp	GO_TISSUE_DEVELOPMENT	65	DCN,POSTN,PDGFRA,GSN,EGFR,COL3A1,PBX1,SLIT2,MMP14,COL1A1,LAMB1,MAF,LUM,ZEB1,MMP2,COL6A1,AKAP13,EGR1,SH3PXD2B,CYP1B1,COL27A1,DDR2,ERRFI1,HGF,MITF,BCL2,APOD,PTEN,ZEB2,COL5A1,COL4A1,HMGCS2,ATRX,GJA1,ANXA1,PDGFRB,MAN2A1,BMP1,FN1,LAMC1,TGFBR3,PRRX1,FRMD6,ARRDC3,VEGFA,FOS,FTO,CD63,CLEC3B,PKD2,INSR,PPP2R3A,NEDD4,SOX4,NR2F2,CYR61,PKD1,ZBTB16,JUN,VIM,NAMPT,JUNB,LDB1,XBP1,NUMA1	Cluster1.xls	24hrs.FDR0.05
35	1	2.9848e-09	3.23085	1.38883e-05	GObp	GO_RESPONSE_TO_GROWTH_FACTOR	31	ADAMTS12,POSTN,PDGFRA,EGFR,COL1A2,COL3A1,PENK,COL1A1,LUM,EGR1,ERRFI1,HGF,MEIS2,PDGFRB,BMP1,FN1,TGFBR3,FSTL1,FYN,VEGFA,FBN1,FOS,CLEC3B,INSR,RGMB,HNRNPH1,JUN,NFKB1,RAF1,XBP1,SPRED1	Cluster1.xls	24hrs.FDR0.05
36	1	3.30048e-09	2.3985	1.53571e-05	GObp	GO_BIOLOGICAL_ADHESION	50	ADAMTS12,POSTN,PDGFRA,LAMA2,SNED1,EGFR,COL3A1,TNXB,LAMB1,SRPX,CDH11,COL5A3,PCDH7,COL6A1,APBB1IP,EGR1,CYP1B1,ADAM23,COL6A2,DDR2,COL15A1,SVEP1,THBS2,FAP,BCL2,COL6A3,DPT,COL5A1,SGCE,ANXA1,ANTXR1,NID1,FN1,LAMC1,AXL,CD47,RORA,FYN,CD63,RGMB,NEDD4,SOX4,CCND3,CYR61,PKD1,PEAK1,SP3,RC3H2,ZFP36L2,VMP1	Cluster1.xls	24hrs.FDR0.05
37	1	3.71498e-09	2.41608	1.72858e-05	GObp	GO_POSITIVE_REGULATION_OF_TRANSCRIPTION_FROM_RNA_POLYMERASE_II_PROMOTER	49	DCN,EGFR,PBX1,MAF,LUM,ZEB1,EGR1,AUTS2,OGT,EBF1,HGF,MEIS2,MITF,ZEB2,MEIS1,TCF12,ATRX,PIK3R1,FOSB,PRRX1,RORA,VEGFA,FOS,PKD2,CDK8,CEBPD,RERE,CRTC3,SOX4,CYR61,PKD1,AKAP8L,JUN,MAFG,RLF,ZMIZ1,JUND,NAMPT,NFKB1,NFKBIA,USP16,JUNB,SMARCA2,PHIP,RAF1,SP3,ARNT,LDB1,XBP1	Cluster1.xls	24hrs.FDR0.05
38	1	5.92045e-09	2.49465	2.75478e-05	GObp	GO_RESPONSE_TO_HORMONE	45	POSTN,EGFR,SLIT2,PENK,MMP14,COL1A1,KLF9,VLDLR,LOX,EGR1,SLIT3,CBLB,OGT,ERRFI1,TIMP2,BCL2,PTEN,HMGCS2,GJA1,ANXA1,PDGFRB,FN1,TGFBR3,PIK3R1,FOSB,MBD1,RORA,FYN,FBN1,AHCYL1,FOS,INSR,NEDD4,ATP2B1,NR2F2,ATP6V0A1,JUN,GRB10,JUND,NAMPT,NFKB1,JUNB,PHIP,XBP1,POR	Cluster1.xls	24hrs.FDR0.05
39	1	4.15442e-08	3.25033	2.80008e-05	Reactome	REACTOME_DEVELOPMENTAL_BIOLOGY	26	EGFR,COL1A2,COL3A1,SLIT2,SCN7A,COL1A1,LAMB1,COL5A2,COL6A1,SLIT3,CACNA1G,COL6A2,EBF1,COL6A3,COL5A1,TCF12,COL4A1,LAMC1,DNM1,FYN,RGMB,CDK8,CEBPD,CCND3,NR2F2,RAF1	Cluster1.xls	24hrs.FDR0.05
40	1	4.49639e-08	3.94462	3.03056e-05	Reactome	REACTOME_AXON_GUIDANCE	20	EGFR,COL1A2,COL3A1,SLIT2,SCN7A,COL1A1,LAMB1,COL5A2,COL6A1,SLIT3,CACNA1G,COL6A2,COL6A3,COL5A1,COL4A1,LAMC1,DNM1,FYN,RGMB,RAF1	Cluster1.xls	24hrs.FDR0.05
41	1	6.97672e-07	3.9604	3.48836e-05	Hallmark	HALLMARK_TNFA_SIGNALING_VIA_NFKB	16	KLF9,EGR1,FOSB,VEGFA,FOS,CEBPD,ABCA1,ATP2B1,CYR61,GFPT2,JUN,NAMPT,NFKB1,NFKBIA,JUNB,SAT1	Cluster1.xls	24hrs.FDR0.05
42	1	6.97672e-07	3.9604	3.48836e-05	Hallmark	HALLMARK_HYPOXIA	16	DCN,EGFR,SRPX,VLDLR,LOX,ERRFI1,BCL2,COL5A1,RORA,CP,VEGFA,FOS,KLHL24,CYR61,JUN,PLIN2	Cluster1.xls	24hrs.FDR0.05
43	1	1.71028e-07	13.5014	3.71131e-05	Biocarta	BIOCARTA_INSULIN_PATHWAY	6	PIK3R1,FOS,INSR,MAPK8,JUN,RAF1	Cluster1.xls	24hrs.FDR0.05
44	1	9.47155e-09	1.97021	4.40711e-05	GObp	GO_REGULATION_OF_TRANSCRIPTION_FROM_RNA_POLYMERASE_II_PROMOTER	71	DCN,PEG3,HTRA3,EGFR,PBX1,MAF,KLF9,LUM,ZBTB20,VLDLR,ZEB1,EGR1,AUTS2,OGT,EBF1,HGF,MEIS2,MITF,AEBP1,ZEB2,MEIS1,TCF12,ATRX,BMP1,HOXC6,TGFBR3,PIK3R1,FOSB,FSTL1,PRRX1,MBD1,RORA,VEGFA,FBN1,NBL1,FOS,PKD2,RGMB,CDK8,CEBPD,RERE,CRTC3,NEDD4,SOX4,NR2F2,CYR61,PKD1,ZBTB16,AKAP8L,MDM4,CHD2,FNIP1,JUN,MAFG,TSC22D3,RLF,ZMIZ1,JUND,NAMPT,NFKB1,NFKBIA,USP16,JUNB,SMARCA2,PHIP,RAF1,OTUD7B,SP3,ARNT,LDB1,XBP1	Cluster1.xls	24hrs.FDR0.05
45	1	2.91386e-07	8.60956	6.32308e-05	Biocarta	BIOCARTA_KERATINOCYTE_PATHWAY	8	EGFR,BCL2,FOS,MAPK8,JUN,NFKB1,NFKBIA,RAF1	Cluster1.xls	24hrs.FDR0.05
46	1	1.5948e-08	4.59324	7.42061e-05	GObp	GO_CONNECTIVE_TISSUE_DEVELOPMENT	18	COL1A1,LUM,ZEB1,EGR1,SH3PXD2B,COL27A1,COL5A1,HMGCS2,PDGFRB,BMP1,PRRX1,ARRDC3,FTO,CYR61,PKD1,ZBTB16,NAMPT,XBP1	Cluster1.xls	24hrs.FDR0.05
47	1	1.77688e-08	4.80905	8.26783e-05	GObp	GO_CELLULAR_RESPONSE_TO_ACID_CHEMICAL	17	EGFR,COL1A2,COL3A1,COL1A1,COL5A2,ZEB1,MMP2,COL6A1,EGR1,OGT,COL4A1,HMGCS2,FN1,PKD2,ABCA1,SLC38A9,XBP1	Cluster1.xls	24hrs.FDR0.05
48	1	4.41701e-07	15.4703	9.58492e-05	Biocarta	BIOCARTA_CDMAC_PATHWAY	5	FOS,JUN,NFKB1,NFKBIA,RAF1	Cluster1.xls	24hrs.FDR0.05
49	1	5.15052e-07	8.08244	0.000111766	Biocarta	BIOCARTA_TCR_PATHWAY	8	PIK3R1,FYN,FOS,MAPK8,JUN,NFKB1,NFKBIA,RAF1	Cluster1.xls	24hrs.FDR0.05
50	1	5.97953e-07	9.3658	0.000129756	Biocarta	BIOCARTA_MET_PATHWAY	7	HGF,PTEN,PIK3R1,FOS,MAPK8,JUN,RAF1	Cluster1.xls	24hrs.FDR0.05
51	1	9.87731e-07	5.89345	0.000183718	Kegg	KEGG_SMALL_CELL_LUNG_CANCER	10	LAMA2,LAMB1,BCL2,PTEN,COL4A1,FN1,LAMC1,PIK3R1,NFKB1,NFKBIA	Cluster1.xls	24hrs.FDR0.05
52	1	3.95381e-08	4.82975	0.000183971	GObp	GO_CELL_SUBSTRATE_ADHESION	16	ADAMTS12,SNED1,COL3A1,TNXB,LAMB1,COL5A3,BCL2,SGCE,ANTXR1,NID1,FN1,LAMC1,AXL,CD63,PKD1,PEAK1	Cluster1.xls	24hrs.FDR0.05
53	1	4.49639e-08	3.94462	0.000209217	GObp	GO_OSSIFICATION	20	EGFR,PENK,MMP14,COL1A1,COL5A2,CDH11,MMP2,COL6A1,RASSF2,GPM6B,DDR2,BCL2,GJA1,BMP1,CLEC3B,CYR61,RRBP1,JUND,JUNB,SP3	Cluster1.xls	24hrs.FDR0.05
54	1	9.89417e-07	13.7514	0.000214704	Biocarta	BIOCARTA_NGF_PATHWAY	5	PIK3R1,FOS,MAPK8,JUN,RAF1	Cluster1.xls	24hrs.FDR0.05
55	1	5.14485e-08	2.2722	0.00023939	GObp	GO_RESPONSE_TO_ABIOTIC_STIMULUS	47	DCN,POSTN,EGFR,COL3A1,PENK,MMP14,COL1A1,VLDLR,MMP2,EGR1,MME,CBLB,ERRFI1,MEIS2,BCL2,PTEN,HMGCS2,GJA1,ANXA1,PDGFRB,TGFBR3,PIK3R1,FOSB,RORA,FYN,VEGFA,FOS,FMO1,PKD2,SCARA5,CYGB,MAPK8,NEDD4,ATP2B1,PKD1,SLC29A1,MDM4,JUN,TSC22D3,JUND,NFKB1,NFKBIA,JUNB,RAF1,HP1BP3,ARNT,MAP3K2	Cluster1.xls	24hrs.FDR0.05
56	1	5.14056e-06	3.99729	0.000257028	Hallmark	HALLMARK_APOPTOSIS	13	DCN,GSN,LUM,MMP2,HGF,TIMP2,IGFBP6,ANXA1,PDGFRB,TGFBR3,IFNGR1,JUN,SAT1	Cluster1.xls	24hrs.FDR0.05
57	1	5.63244e-08	3.04646	0.000262078	GObp	GO_SKELETAL_SYSTEM_DEVELOPMENT	28	POSTN,PDGFRA,COL1A2,COL3A1,PBX1,MMP14,COL1A1,COL5A2,CDH11,LUM,ZEB1,MMP2,AKAP13,SH3PXD2B,COL27A1,RASSF2,AEBP1,MEIS1,BMP1,HOXC6,PRRX1,FBN1,SOX4,CYR61,PKD1,ZBTB16,SP3,MBTD1	Cluster1.xls	24hrs.FDR0.05
58	1	5.71903e-08	3.49268	0.000266107	GObp	GO_EYE_DEVELOPMENT	23	PDGFRA,EGFR,MAF,COL5A2,RHOJ,ZEB1,EFEMP1,SH3PXD2B,CYP1B1,MEIS2,MEIS1,COL5A1,COL4A1,GJA1,PDGFRB,MAN2A1,VEGFA,FBN1,PPP2R3A,ATP2B1,JUN,VIM,SP3	Cluster1.xls	24hrs.FDR0.05
59	1	5.9975e-08	5.74611	0.000279064	GObp	GO_RESPONSE_TO_AMINO_ACID	13	GSN,EGFR,COL1A2,COL3A1,COL1A1,COL5A2,ZEB1,MMP2,COL6A1,COL4A1,HMGCS2,SLC38A9,XBP1	Cluster1.xls	24hrs.FDR0.05
60	1	6.55837e-06	8.25083	0.000327919	Hallmark	HALLMARK_ANGIOGENESIS	6	POSTN,COL3A1,COL5A2,LUM,FSTL1,VEGFA	Cluster1.xls	24hrs.FDR0.05
61	1	1.77439e-06	5.56235	0.000330037	Kegg	KEGG_PROSTATE_CANCER	10	PDGFRA,EGFR,BCL2,PTEN,CREB5,PDGFRB,PIK3R1,NFKB1,NFKBIA,RAF1	Cluster1.xls	24hrs.FDR0.05
62	1	7.69074e-08	1.89243	0.00035785	GObp	GO_POSITIVE_REGULATION_OF_BIOSYNTHETIC_PROCESS	69	DCN,PDGFRA,EGFR,PBX1,COL1A1,MAF,LUM,ZEB1,EGR1,AUTS2,OGT,EBF1,DDR2,HGF,MEIS2,MITF,TIMP2,PTEN,ZEB2,RBMS3,MEIS1,TCF12,CREB5,ATRX,ANXA1,PDGFRB,PIK3R1,FOSB,PRRX1,RBM3,RORA,VEGFA,FOS,P2RX4,PKD2,INSR,RGMB,CDK8,CEBPD,RERE,CRTC3,ABCA1,SOX4,NR2F2,CYR61,PKD1,ILF2,ZBTB16,AKAP8L,JUN,MAFG,RLF,ZMIZ1,BCLAF1,JUND,NAMPT,NFKB1,NFKBIA,USP16,JUNB,SMARCA2,PHIP,RAF1,SP3,ARNT,LDB1,MAP3K2,XBP1,POR	Cluster1.xls	24hrs.FDR0.05
63	1	8.70117e-08	4.57849	0.000404865	GObp	GO_REGULATION_OF_CELL_SUBSTRATE_ADHESION	16	POSTN,MMP14,COL1A1,CCDC80,GPM6B,ABI3BP,BCL2,APOD,PTEN,NID1,FN1,PIK3R1,FBLN2,VEGFA,CYR61,LDB1	Cluster1.xls	24hrs.FDR0.05
64	1	1.02684e-07	2.78017	0.00047779	GObp	GO_CELLULAR_RESPONSE_TO_HORMONE_STIMULUS	31	EGFR,SLIT2,KLF9,VLDLR,SLIT3,OGT,ERRFI1,HMGCS2,ANXA1,FN1,PIK3R1,FOSB,RORA,FYN,FBN1,AHCYL1,FOS,INSR,NEDD4,ATP2B1,NR2F2,ATP6V0A1,JUN,GRB10,JUND,NAMPT,NFKB1,JUNB,PHIP,XBP1,POR	Cluster1.xls	24hrs.FDR0.05
65	1	2.25387e-06	9.5816	0.00048909	Biocarta	BIOCARTA_EGF_PATHWAY	6	EGFR,PIK3R1,FOS,MAPK8,JUN,RAF1	Cluster1.xls	24hrs.FDR0.05
66	1	2.74722e-06	11.7869	0.000596147	Biocarta	BIOCARTA_IGF1_PATHWAY	5	PIK3R1,FOS,MAPK8,JUN,RAF1	Cluster1.xls	24hrs.FDR0.05
67	1	2.83513e-06	9.28218	0.000615222	Biocarta	BIOCARTA_PDGF_PATHWAY	6	PDGFRA,PIK3R1,FOS,MAPK8,JUN,RAF1	Cluster1.xls	24hrs.FDR0.05
68	1	1.44177e-05	3.46535	0.000720883	Hallmark	HALLMARK_APICAL_JUNCTION	14	EGFR,SLIT2,CDH11,MMP2,ADAM23,EPB41L2,PTEN,SGCE,BMP1,FBN1,LIMA1,CDK8,PKD1,ADAMTS5	Cluster1.xls	24hrs.FDR0.05
69	1	1.44177e-05	3.46535	0.000720883	Hallmark	HALLMARK_COMPLEMENT	14	MMP14,LRP1,ZEB1,CBLB,DOCK10,CFH,TIMP2,FN1,CP,FYN,LAMP2,USP16,RAF1,GMFB	Cluster1.xls	24hrs.FDR0.05
70	1	1.71422e-07	17.6803	0.000797627	GObp	GO_PROTEIN_HETEROTRIMERIZATION	5	COL1A2,COL1A1,COL6A1,COL6A2,OGT	Cluster1.xls	24hrs.FDR0.05
71	1	3.69481e-06	15.2323	0.000801774	Biocarta	BIOCARTA_ARENRF2_PATHWAY	4	FOS,MAPK8,JUN,MAFG	Cluster1.xls	24hrs.FDR0.05
72	1	4.9386e-06	10.7619	0.00107168	Biocarta	BIOCARTA_GLEEVEC_PATHWAY	5	PIK3R1,FOS,MAPK8,JUN,RAF1	Cluster1.xls	24hrs.FDR0.05
73	1	2.48366e-07	1.9524	0.00115565	GObp	GO_REGULATION_OF_CELL_PROLIFERATION	59	PDGFRA,EGFR,PBX1,LAMB1,SRPX,KLF9,ZEB1,EFEMP1,EGR1,CYP1B1,SLIT3,DDR2,ERRFI1,HGF,FAP,TIMP2,ADK,BCL2,APOD,PTEN,DPT,IGFBP6,GJA1,ANXA1,PDGFRB,FN1,LAMC1,TGFBR3,PRRX1,CD47,FYN,VEGFA,FTO,PKD2,INSR,SOX4,NR2F2,CYR61,ZBTB16,SRSF6,MDM4,PELI1,JUN,MAFG,ZMIZ1,JUND,NAMPT,NFKBIA,JUNB,OSMR,SMARCA2,PHIP,RAF1,HP1BP3,ARNT,SAT1,PTBP2,XBP1,POR	Cluster1.xls	24hrs.FDR0.05
74	1	2.9651e-07	10.1922	0.00137966	GObp	GO_RESPONSE_TO_FLUID_SHEAR_STRESS	7	GJA1,PDGFRB,P2RX4,PKD2,ABCA1,PKD1,XBP1	Cluster1.xls	24hrs.FDR0.05
75	1	3.21734e-07	2.86831	0.00149703	GObp	GO_HEART_DEVELOPMENT	27	PDGFRA,COL3A1,VLDLR,LOX,AKAP13,BICC1,SH3PXD2B,ANK2,PTEN,COL5A1,GJA1,PDGFRB,TGFBR3,MBD1,TMEM65,VEGFA,FBN1,PKD2,INSR,NEDD4,SOX4,CYR61,PKD1,RB1CC1,JUN,ZMIZ1,RAF1	Cluster1.xls	24hrs.FDR0.05
76	1	3.9664e-07	3.14534	0.00184557	GObp	GO_RESPONSE_TO_ALCOHOL	23	POSTN,GSN,EGFR,SLIT2,PENK,COL1A1,KLF9,SLIT3,ERRFI1,PTEN,HMGCS2,ANXA1,PDGFRB,FOSB,MBD1,RORA,FYN,FOS,INSR,ABCA1,ATP2B1,NR2F2,JUNB	Cluster1.xls	24hrs.FDR0.05
77	1	4.41701e-07	15.4703	0.00205524	GObp	GO_RETINA_VASCULATURE_DEVELOPMENT_IN_CAMERA_TYPE_EYE	5	PDGFRA,RHOJ,CYP1B1,COL4A1,PDGFRB	Cluster1.xls	24hrs.FDR0.05
78	1	5.02869e-07	2.29571	0.00233985	GObp	GO_ORGAN_MORPHOGENESIS	39	DCN,PDGFRA,EGFR,COL1A2,COL3A1,PBX1,MMP14,COL1A1,LAMB1,COL5A2,ZEB1,MMP2,EFEMP1,SLIT3,COL27A1,ERRFI1,BCL2,PTEN,MEIS1,COL5A1,GJA1,PDGFRB,MAN2A1,BMP1,TGFBR3,PRRX1,VEGFA,FBN1,PKD2,INSR,PPP2R3A,NEDD4,SOX4,CYR61,PKD1,JUN,ZMIZ1,MAPK8IP3,SP3	Cluster1.xls	24hrs.FDR0.05
79	1	1.26196e-05	5.57802	0.00234725	Kegg	KEGG_MELANOMA	8	PDGFRA,EGFR,HGF,MITF,PTEN,PDGFRB,PIK3R1,RAF1	Cluster1.xls	24hrs.FDR0.05
80	1	6.05322e-07	3.37918	0.00281656	GObp	GO_ANGIOGENESIS	20	PDGFRA,SLIT2,MMP14,MMP2,CYP1B1,COL15A1,FAP,APOD,ARHGAP24,PTEN,MEIS1,COL4A1,PDGFRB,FN1,RORA,VEGFA,CYR61,JUN,SAT1,XBP1	Cluster1.xls	24hrs.FDR0.05
81	1	4.21359e-06	5.6398	0.00283996	Reactome	REACTOME_INTEGRIN_CELL_SURFACE_INTERACTIONS	9	LAMA2,COL1A2,COL1A1,LAMB1,APBB1IP,COL4A1,FN1,LAMC1,FBN1	Cluster1.xls	24hrs.FDR0.05
82	1	6.30371e-07	2.51853	0.00293312	GObp	GO_REGULATION_OF_CELL_ADHESION	32	POSTN,LAMA2,GSN,MMP14,COL1A1,CYTH3,ZEB1,APBB1IP,CYP1B1,CCDC80,GPM6B,ADK,ABI3BP,BCL2,APOD,PTEN,ANXA1,NID1,FN1,PIK3R1,FBLN2,CD47,FYN,VEGFA,CD63,CYR61,PKD1,ZBTB16,PELI1,LDB1,XBP1,MIA3	Cluster1.xls	24hrs.FDR0.05
83	1	6.7102e-07	14.5603	0.00312225	GObp	GO_DEFINITIVE_HEMOPOIESIS	5	MFAP5,MEIS1,TGFBR3,SP3,ZFP36L2	Cluster1.xls	24hrs.FDR0.05
84	1	7.35982e-07	7.76548	0.00342452	GObp	GO_ARTERY_MORPHOGENESIS	8	COL3A1,LRP1,PDGFRB,PRRX1,VEGFA,PKD2,SOX4,ZMIZ1	Cluster1.xls	24hrs.FDR0.05
85	1	7.72767e-07	2.22995	0.00359568	GObp	GO_RESPONSE_TO_LIPID	40	DCN,POSTN,EGFR,SLIT2,PENK,MMP14,COL1A1,KLF9,VLDLR,LOX,SLIT3,OGT,ERRFI1,BCL2,PTEN,HMGCS2,ANXA1,PDGFRB,FN1,TGFBR3,FOSB,AXL,MBD1,RORA,FOS,FMO1,INSR,MAPK8,NEDD4,ABCA1,ATP2B1,NR2F2,PELI1,JUN,JUND,PROS1,NFKB1,NFKBIA,JUNB,XBP1	Cluster1.xls	24hrs.FDR0.05
86	1	1.66172e-05	11.6482	0.00360594	Biocarta	BIOCARTA_41BB_PATHWAY	4	MAPK8,JUN,NFKB1,NFKBIA	Cluster1.xls	24hrs.FDR0.05
87	1	2.26279e-05	11.0011	0.00491026	Biocarta	BIOCARTA_CARDIACEGF_PATHWAY	4	EGFR,FOS,JUN,NFKB1	Cluster1.xls	24hrs.FDR0.05
88	1	1.10244e-06	2.25292	0.00512966	GObp	GO_CELL_MOTILITY	38	ADAMTS12,NAV1,PDGFRA,EGFR,COL1A2,SLIT2,MMP14,COL1A1,LAMB1,PLD1,CYP1B1,SLIT3,GPC6,HGF,MITF,FAP,PTEN,ZEB2,OPHN1,COL5A1,GJA1,ANXA1,PDGFRB,FN1,LAMC1,TGFBR3,PIK3R1,AXL,CD47,FYN,VEGFA,CD63,RERE,NR2F2,CYR61,TOP2B,PEAK1,PROS1	Cluster1.xls	24hrs.FDR0.05
89	1	1.10244e-06	2.25292	0.00512966	GObp	GO_LOCALIZATION_OF_CELL	38	ADAMTS12,NAV1,PDGFRA,EGFR,COL1A2,SLIT2,MMP14,COL1A1,LAMB1,PLD1,CYP1B1,SLIT3,GPC6,HGF,MITF,FAP,PTEN,ZEB2,OPHN1,COL5A1,GJA1,ANXA1,PDGFRB,FN1,LAMC1,TGFBR3,PIK3R1,AXL,CD47,FYN,VEGFA,CD63,RERE,NR2F2,CYR61,TOP2B,PEAK1,PROS1	Cluster1.xls	24hrs.FDR0.05
90	1	1.24993e-06	2.2141	0.00581591	GObp	GO_CENTRAL_NERVOUS_SYSTEM_DEVELOPMENT	39	GSN,EGFR,COL3A1,SLIT2,LAMB1,CDH11,LRP1,VLDLR,ZEB1,SLIT3,ADAM23,OGT,TIMP2,BCL2,APOD,PTEN,ZEB2,TACC1,COL4A1,NOVA1,HMGCS2,ATRX,AXL,RORA,FYN,PKD2,RERE,SOX4,ATP2B1,NR2F2,PKD1,ZBTB16,TOP2B,VIM,ARCN1,DOCK7,MAPK8IP3,LDB1,PTBP2	Cluster1.xls	24hrs.FDR0.05
91	1	1.37145e-06	18.0018	0.00638134	GObp	GO_REGULATION_OF_PHOSPHOLIPASE_A2_ACTIVITY	4	EGFR,LRP1,PLA2R1,ANXA1	Cluster1.xls	24hrs.FDR0.05
92	1	3.02016e-05	10.4221	0.00655376	Biocarta	BIOCARTA_EPO_PATHWAY	4	FOS,MAPK8,JUN,RAF1	Cluster1.xls	24hrs.FDR0.05
93	1	1.42149e-06	13.0276	0.00661421	GObp	GO_RESPONSE_TO_MUSCLE_STRETCH	5	FOS,JUN,NFKB1,NFKBIA,RAF1	Cluster1.xls	24hrs.FDR0.05
94	1	1.42149e-06	13.0276	0.00661421	GObp	GO_FIBRIL_ORGANIZATION	5	GSN,COL3A1,TNXB,MFAP5,COL5A1	Cluster1.xls	24hrs.FDR0.05
95	1	1.58545e-06	1.82355	0.00737708	GObp	GO_REGULATION_OF_INTRACELLULAR_SIGNAL_TRANSDUCTION	61	DCN,PDGFRA,EGFR,COL3A1,SLIT2,TNXB,CYTH3,RHOJ,AKAP13,CYP1B1,RASSF2,OGT,ERRFI1,HGF,TIMP2,BCL2,ARHGAP24,MAP4K4,PTEN,ZEB2,PLA2R1,OPHN1,FAM13A,STK38,ARHGAP32,GJA1,PDGFRB,BMP1,FN1,PIK3R1,AXL,RORA,FYN,VEGFA,P2RX4,PKD2,INSR,IVNS1ABP,CRTC3,NEDD4,FGD4,ABCA1,ARHGEF25,SASH1,CYR61,MDM4,PELI1,FNIP1,DENND1A,JUN,BCLAF1,NFKBIA,RAF1,MAPK8IP3,OTUD7B,OCRL,RC3H2,SLC38A9,MAP3K2,XBP1,SPRED1	Cluster1.xls	24hrs.FDR0.05
96	1	1.68231e-06	2.37106	0.00782779	GObp	GO_ENZYME_LINKED_RECEPTOR_PROTEIN_SIGNALING_PATHWAY	33	PDGFRA,EGFR,COL1A2,COL3A1,MMP2,EFEMP1,EGR1,RASSF2,DDR2,HGF,PTEN,PDGFRB,BMP1,DNM1,TGFBR3,PIK3R1,FSTL1,AXL,FYN,VEGFA,FOS,INSR,RGMB,HNRNPH1,ATP6V0A1,JUN,GRB10,VIM,NAMPT,PHIP,RAF1,XBP1,SPRED1	Cluster1.xls	24hrs.FDR0.05
97	1	3.96035e-05	9.90099	0.00859395	Biocarta	BIOCARTA_ATM_PATHWAY	4	MAPK8,JUN,NFKB1,NFKBIA	Cluster1.xls	24hrs.FDR0.05
98	1	1.95854e-06	3.37534	0.00911307	GObp	GO_AGING	18	DCN,GSN,COL3A1,PENK,LRP1,MME,TIMP2,BCL2,APOD,PTEN,PLA2R1,MBD1,CP,FOS,ATP2B1,JUN,ZMIZ1,JUND	Cluster1.xls	24hrs.FDR0.05
99	1	1.99391e-06	4.64109	0.00927768	GObp	GO_HEPATICOBILIARY_SYSTEM_DEVELOPMENT	12	HGF,HMGCS2,ANXA1,MAN2A1,TGFBR3,CP,PKD2,PKD1,RB1CC1,JUN,SP3,XBP1	Cluster1.xls	24hrs.FDR0.05
100	1	2.37425e-06	3.10376	0.0110474	GObp	GO_RESPONSE_TO_ACID_CHEMICAL	20	GSN,EGFR,COL1A2,COL3A1,COL1A1,COL5A2,ZEB1,MMP2,COL6A1,EGR1,OGT,COL4A1,HMGCS2,PDGFRB,FN1,TGFBR3,PKD2,ABCA1,SLC38A9,XBP1	Cluster1.xls	24hrs.FDR0.05
101	1	0.000225295	2.9703	0.0112648	Hallmark	HALLMARK_INFLAMMATORY_RESPONSE	12	MMP14,PCDH7,SLC4A4,AXL,P2RX4,ABCA1,ATP2B1,NAMPT,NFKB1,NFKBIA,OSMR,RAF1	Cluster1.xls	24hrs.FDR0.05
102	1	2.54904e-06	2.69635	0.0118607	GObp	GO_SINGLE_ORGANISM_CELL_ADHESION	25	PDGFRA,EGFR,TNXB,LAMB1,APBB1IP,EGR1,CYP1B1,BCL2,ANXA1,ANTXR1,FN1,LAMC1,AXL,RORA,FYN,NEDD4,SOX4,CCND3,CYR61,PKD1,PEAK1,SP3,RC3H2,ZFP36L2,VMP1	Cluster1.xls	24hrs.FDR0.05
103	1	2.6047e-06	5.94059	0.0121197	GObp	GO_ARTERY_DEVELOPMENT	9	COL3A1,LRP1,LOX,PDGFRB,PRRX1,VEGFA,PKD2,SOX4,ZMIZ1	Cluster1.xls	24hrs.FDR0.05
104	1	2.66855e-06	2.35738	0.0124167	GObp	GO_CELL_PROLIFERATION	32	EGFR,PENK,MMP14,LRP1,ZEB1,EGR1,DDR2,HGF,FAP,ADK,BCL2,PTEN,ZEB2,TACC1,PDGFRB,TGFBR3,RORA,FYN,CLK1,RERE,SOX4,CCND3,UHRF2,CYR61,MDM4,JUNB,DOCK7,RAF1,DAZAP1,RC3H2,ZFP36L2,XBP1	Cluster1.xls	24hrs.FDR0.05
105	1	2.76241e-06	2.81835	0.0128535	GObp	GO_RESPONSE_TO_PEPTIDE	23	COL1A1,VLDLR,EGR1,OGT,ERRFI1,HMGCS2,GJA1,ANXA1,PIK3R1,FYN,FBN1,AHCYL1,INSR,ATP6V0A1,GRB10,JUND,NAMPT,NFKB1,NFKBIA,JUNB,PHIP,XBP1,POR	Cluster1.xls	24hrs.FDR0.05
106	1	2.83513e-06	9.28218	0.0131918	GObp	GO_ADIPOSE_TISSUE_DEVELOPMENT	6	SH3PXD2B,HMGCS2,ARRDC3,FTO,NAMPT,XBP1	Cluster1.xls	24hrs.FDR0.05
107	1	6.50645e-05	9.0009	0.014119	Biocarta	BIOCARTA_CERAMIDE_PATHWAY	4	BCL2,MAPK8,NFKB1,RAF1	Cluster1.xls	24hrs.FDR0.05
108	1	6.50645e-05	9.0009	0.014119	Biocarta	BIOCARTA_IL2_PATHWAY	4	FOS,MAPK8,JUN,RAF1	Cluster1.xls	24hrs.FDR0.05
109	1	3.04723e-06	3.93789	0.0141788	GObp	GO_RESPONSE_TO_CORTICOSTEROID	14	SLIT2,COL1A1,KLF9,SLIT3,ERRFI1,BCL2,HMGCS2,ANXA1,FN1,FOSB,FOS,INSR,ATP2B1,JUNB	Cluster1.xls	24hrs.FDR0.05
110	1	6.54309e-05	4.55218	0.0141985	Biocarta	BIOCARTA_MAPK_PATHWAY	8	MAP4K4,FOS,MAPK8,JUN,NFKB1,NFKBIA,RAF1,MAP3K2	Cluster1.xls	24hrs.FDR0.05
111	1	3.21474e-06	2.50206	0.0149582	GObp	GO_EMBRYO_DEVELOPMENT_ENDING_IN_BIRTH_OR_EGG_HATCHING	28	PDGFRA,EGFR,PBX1,MMP14,COL1A1,ZEB1,ZEB2,GJA1,MAN2A1,HOXC6,PRRX1,RARRES2,VEGFA,MBNL1,PKD2,PPP2R3A,SOX4,NR2F2,CYR61,PKD1,MAFG,ZMIZ1,JUNB,MAPK8IP3,OCRL,SP3,ARNT,MBTD1	Cluster1.xls	24hrs.FDR0.05
112	1	3.24392e-06	3.1458	0.015094	GObp	GO_UROGENITAL_SYSTEM_DEVELOPMENT	19	DCN,PDGFRA,PBX1,SLIT2,EGR1,MME,BCL2,PTEN,COL4A1,HMGCS2,ANXA1,PDGFRB,NID1,VEGFA,FBN1,PKD2,SOX4,PKD1,ZBTB16	Cluster1.xls	24hrs.FDR0.05
113	1	8.17812e-05	4.9505	0.0152113	Kegg	KEGG_PANCREATIC_CANCER	7	EGFR,PLD1,PIK3R1,VEGFA,MAPK8,NFKB1,RAF1	Cluster1.xls	24hrs.FDR0.05
114	1	3.4016e-06	1.99975	0.0158277	GObp	GO_LOCOMOTION	45	ADAMTS12,NAV1,PDGFRA,LAMA2,EGFR,COL1A2,ENPP2,SLIT2,MMP14,COL1A1,LAMB1,PLD1,CYP1B1,SLIT3,GPC6,HGF,MITF,FAP,PTEN,ZEB2,OPHN1,COL5A1,GJA1,ANXA1,PDGFRB,FN1,LAMC1,TGFBR3,PIK3R1,AXL,SLC1A5,CD47,RARRES2,FYN,VEGFA,LSP1,CD63,RERE,NEDD4,NR2F2,CYR61,TOP2B,PEAK1,PROS1,MAPK8IP3	Cluster1.xls	24hrs.FDR0.05
115	1	3.69481e-06	15.2323	0.017192	GObp	GO_EXTRACELLULAR_FIBRIL_ORGANIZATION	4	COL3A1,TNXB,MFAP5,COL5A1	Cluster1.xls	24hrs.FDR0.05
116	1	8.17661e-05	8.60956	0.0177432	Biocarta	BIOCARTA_RAS_PATHWAY	4	PLD1,PIK3R1,NFKB1,RAF1	Cluster1.xls	24hrs.FDR0.05
117	1	4.06406e-06	1.82627	0.0189101	GObp	GO_POSITIVE_REGULATION_OF_CATALYTIC_ACTIVITY	56	PDGFRA,GSN,EGFR,MMP14,CYTH3,VLDLR,AKAP13,DAPK1,ALDH1A1,RASSF2,DOCK10,OGT,DDR2,ERRFI1,HGF,TIMP2,BCL2,ARHGAP24,PTEN,ZEB2,OPHN1,FAM13A,ARHGAP32,PDGFRB,FN1,FYN,ARRDC3,VEGFA,AGAP1,DNAJC7,PKD2,INSR,DNAJC1,PSMA3,MAPK8,FGD4,CCND3,ARHGEF25,ASAP1,SASH1,CYR61,PKD1,ANAPC5,AKAP9,FNIP1,DENND1A,JUN,DOCK7,RAF1,MAPK8IP3,OCRL,MAP3K2,GMFB,POR,RABGAP1L,RIN2	Cluster1.xls	24hrs.FDR0.05
118	1	8.95534e-05	6.68986	0.0194331	Biocarta	BIOCARTA_TOLL_PATHWAY	5	FOS,MAPK8,JUN,NFKB1,NFKBIA	Cluster1.xls	24hrs.FDR0.05
119	1	4.18335e-06	5.1036	0.0194651	GObp	GO_REGULATION_OF_RNA_SPLICING	10	PIK3R1,MBNL1,CLK1,SNRNP70,HNRNPH1,MBNL2,SRSF6,CLK4,DAZAP1,PTBP2	Cluster1.xls	24hrs.FDR0.05
120	1	4.26681e-06	2.10545	0.0198534	GObp	GO_RESPONSE_TO_ORGANIC_CYCLIC_COMPOUND	39	POSTN,GSN,EGFR,SLIT2,PENK,MMP14,COL1A1,KLF9,LUM,LOX,EGR1,CYP1B1,SLIT3,ERRFI1,BCL2,PTEN,HMGCS2,ANXA1,PDGFRB,FN1,FOSB,MBD1,RORA,FOS,P2RX4,INSR,NEDD4,ABCA1,ATP2B1,NR2F2,PELI1,AKAP9,JUN,PLIN2,JUND,NAMPT,NFKB1,NFKBIA,JUNB	Cluster1.xls	24hrs.FDR0.05
121	1	0.00010158	8.25083	0.0220429	Biocarta	BIOCARTA_ECM_PATHWAY	4	GSN,PIK3R1,FYN,RAF1	Cluster1.xls	24hrs.FDR0.05
122	1	0.00010158	8.25083	0.0220429	Biocarta	BIOCARTA_TPO_PATHWAY	4	PIK3R1,FOS,JUN,RAF1	Cluster1.xls	24hrs.FDR0.05
123	1	5.05589e-06	1.82491	0.0235251	GObp	GO_POSITIVE_REGULATION_OF_PROTEIN_METABOLIC_PROCESS	55	PDGFRA,GSN,EGFR,ENPP2,MMP14,VLDLR,DAPK1,RASSF2,AUTS2,OGT,DDR2,HGF,TIMP2,BCL2,PTEN,ZEB2,RBMS3,SH3D19,GJA1,PDGFRB,BMP1,FN1,RBM3,RARRES2,FYN,ARRDC3,VEGFA,CLEC3B,PKD2,INSR,PPP2R3A,PSMA3,MAPK8,NEDD4,SOX4,CCND3,SASH1,CYR61,PKD1,AKAP8L,RB1CC1,PELI1,ANAPC5,AKAP9,FNIP1,JUN,NFKBIA,USP16,DOCK7,RAF1,MAPK8IP3,ARNT,LDB1,MAP3K2,XBP1	Cluster1.xls	24hrs.FDR0.05
124	1	5.31631e-06	4.57609	0.0247368	GObp	GO_CELL_MATRIX_ADHESION	11	ADAMTS12,SNED1,COL3A1,TNXB,COL5A3,BCL2,SGCE,NID1,FN1,CD63,PKD1	Cluster1.xls	24hrs.FDR0.05
125	1	5.50401e-06	2.58377	0.0256102	GObp	GO_RESPONSE_TO_INORGANIC_SUBSTANCE	25	GSN,PENK,COL1A1,DPEP1,CYP1B1,CACNA1G,BCL2,PTEN,MMP3,HMGCS2,ATRX,ANXA1,PDGFRB,FN1,FOSB,CP,AHCYL1,FOS,PKD2,INSR,NEDD4,JUN,JUND,NFKB1,JUNB	Cluster1.xls	24hrs.FDR0.05
126	1	5.64999e-06	2.10424	0.0262894	GObp	GO_EMBRYO_DEVELOPMENT	38	PDGFRA,EGFR,RECK,PBX1,MMP14,COL1A1,LAMB1,ZEB1,MMP2,EFEMP1,COL6A1,ZEB2,GJA1,MAN2A1,HOXC6,FN1,PRRX1,UGDH,RARRES2,VEGFA,FBN1,MBNL1,PKD2,PPP2R3A,SOX4,NR2F2,CYR61,PKD1,ZBTB16,MAFG,ZMIZ1,JUNB,MAPK8IP3,OCRL,SP3,ARNT,LDB1,MBTD1	Cluster1.xls	24hrs.FDR0.05
127	1	0.000124882	7.92079	0.0270994	Biocarta	BIOCARTA_STRESS_PATHWAY	4	MAPK8,JUN,NFKB1,NFKBIA	Cluster1.xls	24hrs.FDR0.05
128	1	5.86028e-06	3.02442	0.0272679	GObp	GO_RESPONSE_TO_OXYGEN_LEVELS	19	POSTN,PENK,MMP14,COL1A1,VLDLR,MMP2,EGR1,BCL2,PTEN,PDGFRB,TGFBR3,RORA,VEGFA,CYGB,SLC29A1,MDM4,RAF1,HP1BP3,ARNT	Cluster1.xls	24hrs.FDR0.05
129	1	6.51412e-06	1.95072	0.0303102	GObp	GO_POSITIVE_REGULATION_OF_DEVELOPMENTAL_PROCESS	45	DCN,ENPP2,SLIT2,MMP14,COL1A1,VLDLR,ZEB1,EGR1,SH3PXD2B,CYP1B1,GPM6B,OGT,DDR2,HGF,THBS2,TIMP2,BCL2,ZEB2,TCF12,PHLDB1,GJA1,ANXA1,PDGFRB,MAN2A1,BMP1,FN1,AXL,RARRES2,FYN,VEGFA,NBL1,FOS,INSR,SASH1,CYR61,ZBTB16,SRSF6,JUN,JUND,NFKB1,JUNB,YPEL3,ARNT,XBP1,POR	Cluster1.xls	24hrs.FDR0.05
130	1	0.000152068	7.61615	0.0329988	Biocarta	BIOCARTA_RACCYCD_PATHWAY	4	PIK3R1,NFKB1,NFKBIA,RAF1	Cluster1.xls	24hrs.FDR0.05
131	1	7.33081e-06	3.19994	0.0341102	GObp	GO_NEGATIVE_REGULATION_OF_LOCOMOTION	17	DCN,GSN,COL3A1,RECK,SLIT2,DPEP1,LRP1,CYP1B1,BCL2,APOD,PTEN,ARRDC3,NBL1,CD63,CYGB,NR2F2,MIA3	Cluster1.xls	24hrs.FDR0.05
132	1	7.34424e-06	1.8653	0.0341728	GObp	GO_REGULATION_OF_HYDROLASE_ACTIVITY	50	PDGFRA,GSN,EGFR,RECK,SLIT2,MMP14,CYTH3,DPEP1,LRP1,AKAP13,DAPK1,ALDH1A1,DOCK10,ERRFI1,HGF,TIMP2,ARHGAP24,PLA2R1,COL6A3,OPHN1,FAM13A,ARHGAP32,ANXA1,PDGFRB,FN1,FYN,VEGFA,AGAP1,DNAJC7,DNAJC1,SNRNP70,PPP2R3A,PSMA3,MAPK8,FGD4,ARHGEF25,ASAP1,CYR61,AKAP9,FNIP1,DENND1A,JUN,PROS1,DOCK7,RAF1,OCRL,POR,RABGAP1L,SPRED1,RIN2	Cluster1.xls	24hrs.FDR0.05
133	1	7.40717e-06	4.12541	0.0344656	GObp	GO_RESPONSE_TO_TRANSFORMING_GROWTH_FACTOR_BETA	12	POSTN,COL1A2,COL3A1,PENK,COL1A1,FN1,TGFBR3,FYN,FBN1,FOS,CLEC3B,JUN	Cluster1.xls	24hrs.FDR0.05
134	1	0.000185593	5.89345	0.0345203	Kegg	KEGG_BLADDER_CANCER	5	EGFR,MMP2,DAPK1,VEGFA,RAF1	Cluster1.xls	24hrs.FDR0.05
135	1	0.000161273	5.1212	0.0349963	Biocarta	BIOCARTA_HIVNEF_PATHWAY	6	GSN,BCL2,MAPK8,NFKB1,NFKBIA,NUMA1	Cluster1.xls	24hrs.FDR0.05
136	1	0.000161808	6.03719	0.0351122	Biocarta	BIOCARTA_FCER1_PATHWAY	5	PIK3R1,FOS,MAPK8,JUN,RAF1	Cluster1.xls	24hrs.FDR0.05
137	1	0.000738441	5.50055	0.036922	Hallmark	HALLMARK_HEDGEHOG_SIGNALING	4	VLDLR,OPHN1,VEGFA,LDB1	Cluster1.xls	24hrs.FDR0.05
138	1	8.14998e-06	4.39157	0.0379219	GObp	GO_INOSITOL_LIPID_MEDIATED_SIGNALING	11	PDGFRA,GSN,EGFR,PLD1,OGT,PTEN,PDGFRB,PIK3R1,FYN,TNRC6A,XBP1	Cluster1.xls	24hrs.FDR0.05
139	1	8.29982e-06	3.62864	0.038619	GObp	GO_RESPONSE_TO_NUTRIENT	14	POSTN,GSN,PENK,COL1A1,VLDLR,OGT,PTEN,HMGCS2,CP,INSR,ABCA1,ATP2B1,XBP1,POR	Cluster1.xls	24hrs.FDR0.05
140	1	0.000207942	3.92118	0.0386773	Kegg	KEGG_GNRH_SIGNALING_PATHWAY	8	EGFR,MMP14,MMP2,PLD1,MAPK8,JUN,RAF1,MAP3K2	Cluster1.xls	24hrs.FDR0.05
141	1	0.00079421	2.72277	0.0397105	Hallmark	HALLMARK_ADIPOGENESIS	11	ENPP2,COL15A1,SPARCL1,COL4A1,PHLDB1,SLC1A5,IFNGR1,ABCA1,PLIN2,MTCH2,POR	Cluster1.xls	24hrs.FDR0.05
142	1	0.00079421	2.72277	0.0397105	Hallmark	HALLMARK_IL2_STAT5_SIGNALING	11	PENK,COL6A1,BCL2,SLC1A5,RORA,P2RX4,IFNGR1,CCND3,PLIN2,XBP1,RABGAP1L	Cluster1.xls	24hrs.FDR0.05
143	1	8.57358e-06	2.42144	0.0398929	GObp	GO_TUBE_DEVELOPMENT	27	PDGFRA,EGFR,COL3A1,PBX1,SLIT2,MMP14,ZEB1,LOX,HSD11B1,ERRFI1,BCL2,ZEB2,COL4A1,HMGCS2,ATRX,GJA1,MAN2A1,CP,RARRES2,VEGFA,PKD2,SOX4,PKD1,MAPK8IP3,SP3,RC3H2,NUMA1	Cluster1.xls	24hrs.FDR0.05
144	1	9.16691e-06	2.51039	0.0426536	GObp	GO_SENSORY_ORGAN_DEVELOPMENT	25	PDGFRA,EGFR,MAF,COL5A2,RHOJ,ZEB1,EFEMP1,SH3PXD2B,CYP1B1,MEIS2,BCL2,MEIS1,COL5A1,COL4A1,GJA1,PDGFRB,MAN2A1,PRRX1,VEGFA,FBN1,PPP2R3A,ATP2B1,JUN,VIM,SP3	Cluster1.xls	24hrs.FDR0.05
145	1	9.36276e-06	2.9302	0.0435649	GObp	GO_RESPONSE_TO_MOLECULE_OF_BACTERIAL_ORIGIN	19	DCN,PENK,VLDLR,OGT,HMGCS2,FN1,AXL,FOS,FMO1,MAPK8,ABCA1,PELI1,JUN,JUND,PROS1,NFKB1,NFKBIA,JUNB,XBP1	Cluster1.xls	24hrs.FDR0.05
146	1	9.47922e-06	2.01444	0.0441068	GObp	GO_NEGATIVE_REGULATION_OF_MULTICELLULAR_ORGANISMAL_PROCESS	40	DCN,ADAMTS12,PDGFRA,COL3A1,PBX1,SLIT2,COL5A2,LRP1,EFEMP1,ERRFI1,HGF,MEIS2,THBS2,BCL2,APOD,PTEN,MEIS1,COL5A1,GJA1,ANXA1,FN1,PIK3R1,AXL,MBD1,ARRDC3,P2RX4,CD63,CYGB,LUC7L,NR2F2,ASAP1,ZBTB16,SRSF6,TSC22D3,VIM,PROS1,NFKB1,NFKBIA,OTUD7B,LDB1	Cluster1.xls	24hrs.FDR0.05
147	1	9.57607e-06	7.81657	0.0445575	GObp	GO_SUBSTRATE_ADHESION_DEPENDENT_CELL_SPREADING	6	LAMB1,ANTXR1,FN1,LAMC1,AXL,PEAK1	Cluster1.xls	24hrs.FDR0.05
148	1	0.000246164	4.7908	0.0457865	Kegg	KEGG_COLORECTAL_CANCER	6	BCL2,PIK3R1,FOS,MAPK8,JUN,RAF1	Cluster1.xls	24hrs.FDR0.05
149	1	1.04896e-05	2.66938	0.0488083	GObp	GO_REPRODUCTIVE_SYSTEM_DEVELOPMENT	22	DCN,PDGFRA,EGFR,SLIT2,MMP14,SLIT3,BCL2,PTEN,ATRX,ANXA1,AXL,VEGFA,PKD2,INSR,PLEKHA5,NR2F2,CYR61,PKD1,JUNB,DAZAP1,SP3,ARNT	Cluster1.xls	24hrs.FDR0.05
150	1	1.05617e-05	2.49019	0.0491438	GObp	GO_RESPONSE_TO_STEROID_HORMONE	25	POSTN,EGFR,SLIT2,PENK,MMP14,COL1A1,KLF9,LOX,SLIT3,ERRFI1,BCL2,PTEN,HMGCS2,ANXA1,PDGFRB,FN1,FOSB,MBD1,RORA,FOS,INSR,NEDD4,ATP2B1,NR2F2,JUNB	Cluster1.xls	24hrs.FDR0.05
151	1	1.07e-05	9.52018	0.0497871	GObp	GO_MRNA_SPLICE_SITE_SELECTION	5	LUC7L2,PRPF39,LUC7L,SRSF6,PTBP2	Cluster1.xls	24hrs.FDR0.05
152	10	8.94046e-22	11.6149	1.66293e-19	Kegg	KEGG_LYSOSOME	26	LAPTM5,LGMN,CTSS,CTSC,CTSB,PSAP,GNS,CTSD,ATP6V0B,AP1B1,CTSH,MAN2B1,TCIRG1,CTSZ,LAMP1,HEXA,CTSA,GALC,NPC2,CLTC,TPP1,CTNS,ATP6AP1,GGA1,SCARB2,LAMP2	Cluster10.xls	24hrs.FDR0.05
153	10	1.39369e-18	2.56103	6.48482e-15	GObp	GO_IMMUNE_SYSTEM_PROCESS	94	CLEC10A,MRC1,C1QA,C1QB,SYK,C1QC,CSF1R,PTPRC,CD84,FCGR2B,MAFB,LGMN,CFP,CTSS,ITGAM,INPP5D,PTAFR,NCF1,CTSC,CTSB,CD74,UNC93B1,LY86,FOLR2,SEMA4A,DOCK2,PF4,C5AR1,AP2A2,FCER1G,NFAM1,ITGA4,CYBB,IRF8,FYB,IRF5,CCR5,NCF2,SIRPA,DCLRE1C,OAS2,CD83,CTSD,PIP4K2A,C4B,GAS6,AP1B1,CTSH,RBPJ,PRKCD,CFH,FCGRT,CEBPB,TRIM25,APOBEC1,MERTK,SAMHD1,CD38,BIRC3,RUNX1,PKN1,NOTCH2,SNAP23,STXBP3,SKAP2,ZFP36L2,SGPL1,IL10RB,SERINC3…	Cluster10.xls	24hrs.FDR0.05
154	10	1.50258e-17	4.56645	6.99152e-14	GObp	GO_ENDOCYTOSIS	43	CLEC10A,STAB1,MRC1,CD163,SYK,APOE,GRN,FOLR2,MSR1,DOCK2,AP2A2,FCER1G,ITGA4,IRF8,DAB2,ARRB2,SNX5,C4B,GAS6,PRKCD,MERTK,EHD1,ITSN1,FNBP1,ABCA1,CLTC,ACTR2,SYNJ1,FKBP15,BAIAP2,DNM1,ACTR3,PIKFYVE,APP,LRP6,FCHO2,DENND1A,EPN1,ARPC5,GAPVD1,EPS15,HSP90B1,ANKFY1	Cluster10.xls	24hrs.FDR0.05
155	10	1.48972e-15	2.87939	6.93166e-12	GObp	GO_VESICLE_MEDIATED_TRANSPORT	66	CLEC10A,STAB1,MRC1,F13A1,CD163,SYK,APOE,PTAFR,CTSC,GRN,FOLR2,MSR1,DOCK2,MYO5A,PF4,AP2A2,FCER1G,ITGA4,IRF8,DAB2,PSAP,ARRB2,RAB7B,SNX5,C4B,GAS6,AP1B1,PRKCD,FCGRT,CTSZ,UVRAG,SCAMP2,TBC1D14,MERTK,EHD1,ITSN1,LAMP1,FNBP1,SNAP23,STXBP3,ABCA1,MON2,CLTC,CYTH1,ACTR2,SYNJ1,FKBP15,GGA1,BAIAP2,DNM1,ACTR3,PIKFYVE,APP,LRP6,FCHO2,DENND1A,EPN1,ARPC5,HTT,GAPVD1,LAMP2,EPS15,DNAJC5,HSP90B1,ANKFY1,DENND5A	Cluster10.xls	24hrs.FDR0.05
156	10	5.68077e-14	2.61987	2.64326e-10	GObp	GO_REGULATION_OF_IMMUNE_SYSTEM_PROCESS	68	C1QA,C1QB,SYK,C1QC,CSF1R,PTPRC,CD84,FCGR2B,MAFB,LGMN,CFP,CTSS,ITGAM,INPP5D,PTAFR,CTSB,CD74,PLA2G7,UNC93B1,DOCK2,PF4,CD33,C5AR1,AP2A2,FCER1G,NFAM1,ITGA4,TRPV4,FYB,CD83,ARRB2,RASSF2,MTSS1,RAB7B,C4B,GAS6,AP1B1,CTSH,PRKCD,CFH,FCGRT,CEBPB,MERTK,LAMP1,SAMHD1,MPP1,CD38,BIRC3,RUNX1,PKN1,PIK3R6,SKAP2,PIAS1,GPX1,B2M,ACTR2,ATP6AP1,FOXP1,MEF2C,TSC22D3,FLCN,CASP8,BAIAP2,ACTR3,PLEKHA1,ARPC5,TAB2,HSP90B1	Cluster10.xls	24hrs.FDR0.05
157	10	1.57245e-10	5.40541	7.86225e-09	Hallmark	HALLMARK_COMPLEMENT	20	C1QA,C1QC,LGMN,CTSS,ITGAM,CTSC,CTSB,PLA2G7,FCER1G,PRCP,CTSD,CTSH,PRKCD,CFH,CEBPB,EHD1,PFN1,TIMP2,LAMP2,HSPA5	Cluster10.xls	24hrs.FDR0.05
158	10	2.19915e-12	3.024	1.02327e-08	GObp	GO_REGULATION_OF_IMMUNE_RESPONSE	48	C1QA,C1QB,SYK,C1QC,PTPRC,CD84,FCGR2B,LGMN,CFP,CTSS,ITGAM,INPP5D,PTAFR,CTSB,CD74,UNC93B1,CD33,C5AR1,FCER1G,NFAM1,ITGA4,FYB,ARRB2,RAB7B,C4B,CTSH,PRKCD,CFH,FCGRT,LAMP1,SAMHD1,CD38,BIRC3,PKN1,PIK3R6,SKAP2,PIAS1,GPX1,B2M,ACTR2,MEF2C,CASP8,BAIAP2,ACTR3,PLEKHA1,ARPC5,TAB2,HSP90B1	Cluster10.xls	24hrs.FDR0.05
159	10	9.40456e-12	5.38201	4.37594e-08	GObp	GO_RECEPTOR_MEDIATED_ENDOCYTOSIS	23	STAB1,MRC1,CD163,SYK,APOE,GRN,FOLR2,MSR1,AP2A2,FCER1G,ITGA4,DAB2,ARRB2,ITSN1,CLTC,SYNJ1,DNM1,PIKFYVE,LRP6,FCHO2,DENND1A,EPS15,HSP90B1	Cluster10.xls	24hrs.FDR0.05
160	10	1.13258e-11	2.93027	5.26991e-08	GObp	GO_POSITIVE_REGULATION_OF_IMMUNE_SYSTEM_PROCESS	47	C1QA,C1QB,SYK,C1QC,CSF1R,PTPRC,CD84,LGMN,CFP,CTSS,ITGAM,INPP5D,PTAFR,CTSB,CD74,PLA2G7,UNC93B1,PF4,C5AR1,FCER1G,NFAM1,ITGA4,TRPV4,FYB,CD83,RAB7B,C4B,GAS6,PRKCD,CFH,LAMP1,CD38,BIRC3,RUNX1,PIK3R6,SKAP2,B2M,ACTR2,ATP6AP1,MEF2C,CASP8,BAIAP2,ACTR3,PLEKHA1,ARPC5,TAB2,HSP90B1	Cluster10.xls	24hrs.FDR0.05
161	10	2.18943e-11	3.9243	1.01874e-07	GObp	GO_ACTIVATION_OF_IMMUNE_RESPONSE	31	C1QA,C1QB,SYK,C1QC,PTPRC,LGMN,CFP,CTSS,ITGAM,INPP5D,CTSB,UNC93B1,C5AR1,FCER1G,NFAM1,FYB,C4B,PRKCD,CFH,CD38,BIRC3,SKAP2,ACTR2,MEF2C,CASP8,BAIAP2,ACTR3,PLEKHA1,ARPC5,TAB2,HSP90B1	Cluster10.xls	24hrs.FDR0.05
162	10	3.30401e-11	3.67034	1.53736e-07	GObp	GO_IMMUNE_EFFECTOR_PROCESS	33	C1QA,C1QB,SYK,C1QC,PTPRC,CFP,INPP5D,CTSC,CD74,UNC93B1,SEMA4A,DOCK2,FCER1G,IRF5,OAS2,C4B,CTSH,PRKCD,CFH,CEBPB,TRIM25,APOBEC1,SAMHD1,NOTCH2,SNAP23,STXBP3,IL10RB,SERINC3,ACTR2,FOXP1,BAIAP2,ACTR3,ARPC5	Cluster10.xls	24hrs.FDR0.05
163	10	5.04997e-11	2.60442	2.34975e-07	GObp	GO_IMMUNE_RESPONSE	53	CLEC10A,MRC1,C1QA,C1QB,SYK,C1QC,CSF1R,CD84,FCGR2B,CFP,CTSS,INPP5D,PTAFR,NCF1,CTSC,CD74,UNC93B1,LY86,SEMA4A,DOCK2,PF4,C5AR1,FCER1G,CYBB,IRF8,FYB,IRF5,CCR5,NCF2,DCLRE1C,OAS2,CD83,C4B,GAS6,CTSH,RBPJ,PRKCD,CFH,FCGRT,CEBPB,TRIM25,SAMHD1,NOTCH2,SNAP23,STXBP3,IL10RB,SERINC3,B2M,FOXP1,MEF2C,ADAM15,CRIP1,APP	Cluster10.xls	24hrs.FDR0.05
164	10	1.06668e-10	3.36038	4.96325e-07	GObp	GO_POSITIVE_REGULATION_OF_IMMUNE_RESPONSE	35	C1QA,C1QB,SYK,C1QC,PTPRC,LGMN,CFP,CTSS,ITGAM,INPP5D,PTAFR,CTSB,CD74,UNC93B1,C5AR1,FCER1G,NFAM1,FYB,C4B,PRKCD,CFH,LAMP1,CD38,BIRC3,SKAP2,B2M,ACTR2,MEF2C,CASP8,BAIAP2,ACTR3,PLEKHA1,ARPC5,TAB2,HSP90B1	Cluster10.xls	24hrs.FDR0.05
165	10	1.52587e-10	2.10164	7.09988e-07	GObp	GO_POSITIVE_REGULATION_OF_RESPONSE_TO_STIMULUS	75	C1QA,C1QB,SYK,C1QC,CSF1R,PTPRC,LGMN,CFP,ZEB2,CTSS,ITGAM,INPP5D,PTAFR,CTSC,CTSB,CD74,PLA2G7,UNC93B1,LY86,PF4,C5AR1,FCER1G,NFAM1,TRPV4,FYB,DAB2,PSAP,ARRB2,RASSF2,PIP4K2A,C4B,GAS6,CTSH,RBPJ,PRKCD,CFH,P2RX4,TRIM25,ARAP1,CRLF3,ITSN1,LAMP1,CD38,BIRC3,PKN1,PLEKHG5,MARCKS,PIK3R6,NOTCH2,SKAP2,SERINC3,FGFR1,GPX1,B2M,ACTR2,ATP6AP1,CBL,MEF2C,TIMP2,FLCN,EPS8,CASP8,BAIAP2,RNF111,ACTR3,ITM2C,PLEKHA1,LRP6,MCL1,A…	Cluster10.xls	24hrs.FDR0.05
166	10	1.39924e-09	2.60711	9.43088e-07	Reactome	REACTOME_IMMUNE_SYSTEM	45	MRC1,C1QA,C1QB,SYK,C1QC,PTPRC,FCGR2B,LGMN,CTSS,PTAFR,CTSC,CTSB,CD74,UNC93B1,LY86,AP2A2,CYBB,IRF8,WWP1,FYB,IRF5,NCF2,CSF2RA,OAS2,CTSD,AP1B1,CTSH,PRKCD,CFH,TRIM25,BIRC3,CTSA,PIAS1,CLTC,B2M,CBL,MEF2C,CASP8,DNM1,APP,TAB2,HSPA5,PDIA3,HSP90B1,EIF4A1	Cluster10.xls	24hrs.FDR0.05
167	10	1.35404e-09	2.08248	6.30036e-06	GObp	GO_POSITIVE_REGULATION_OF_MOLECULAR_FUNCTION	69	SYK,CSF1R,PTPRC,ZEB2,CTSS,CYTH4,APOE,PTAFR,CD74,ARHGAP30,ARHGAP15,DOCK2,C5AR1,LTC4S,NFAM1,STARD8,PSAP,CSF2RA,RASSF2,RAB7B,ADAP2,GAS6,CTSH,PRKCD,TRIM25,APOBEC1,ARAP1,TBC1D14,ITSN1,FNBP1,FGD4,CTSA,PKN1,PLEKHG5,MARCKS,PIK3R6,WNK1,FGFR1,ARHGAP18,IQGAP1,ATP1B3,PFN1,CYTH1,B2M,DENND4A,ARHGEF6,CDK9,SLC27A1,CCDC88A,MEF2C,TIMP2,FLCN,CASP8,DOCK7,GNAQ,MYO9B,APP,DENND4C,RGL2,LRP6,CCND3,DENND1A,ARHGAP17,TAB2,H…	Cluster10.xls	24hrs.FDR0.05
168	10	1.25731e-08	7.12801	8.47426e-06	Reactome	REACTOME_MHC_CLASS_II_ANTIGEN_PRESENTATION	12	LGMN,CTSS,CTSC,CTSB,CD74,AP2A2,CTSD,AP1B1,CTSH,CTSA,CLTC,DNM1	Cluster10.xls	24hrs.FDR0.05
169	10	5.74352e-09	2.24037	2.67246e-05	GObp	GO_REGULATION_OF_HYDROLASE_ACTIVITY	55	CYTH4,PTAFR,ARHGAP30,ARHGAP15,DOCK2,C5AR1,STARD8,SERPINB8,CSF2RA,ARRB2,ADAP2,C4B,GAS6,CTSH,PRKCD,CST3,ARAP1,TBC1D14,ITSN1,FNBP1,FGD4,BIRC3,PLEKHG5,MARCKS,WNK1,FGFR1,ARHGAP18,GPX1,IQGAP1,ATP1B3,PFN1,CYTH1,DENND4A,FKBP15,ARHGEF6,MEF2C,TIMP2,FLCN,CASP8,DOCK7,GNAQ,MYO9B,APP,DENND4C,RGL2,ENSA,DENND1A,ARHGAP17,HTT,GAPVD1,HSPA5,GPATCH2,HSP90B1,PSD3,DENND5A	Cluster10.xls	24hrs.FDR0.05
170	10	6.84576e-09	2.13652	3.18533e-05	GObp	GO_POSITIVE_REGULATION_OF_CATALYTIC_ACTIVITY	60	SYK,CSF1R,PTPRC,ZEB2,CYTH4,APOE,PTAFR,CD74,ARHGAP30,ARHGAP15,DOCK2,C5AR1,LTC4S,STARD8,PSAP,CSF2RA,RASSF2,ADAP2,GAS6,CTSH,PRKCD,APOBEC1,ARAP1,TBC1D14,ITSN1,FNBP1,FGD4,CTSA,PKN1,PLEKHG5,MARCKS,PIK3R6,FGFR1,ARHGAP18,IQGAP1,ATP1B3,PFN1,CYTH1,DENND4A,ARHGEF6,SLC27A1,CCDC88A,MEF2C,TIMP2,FLCN,CASP8,DOCK7,GNAQ,MYO9B,APP,DENND4C,RGL2,CCND3,DENND1A,ARHGAP17,TAB2,GAPVD1,HSPA5,PSD3,DENND5A	Cluster10.xls	24hrs.FDR0.05
171	10	7.28633e-09	3.0453	3.39033e-05	GObp	GO_CELL_ACTIVATION	32	SYK,PTPRC,MAFB,CD74,SEMA4A,DOCK2,PF4,FCER1G,NFAM1,ITGA4,FERMT3,DCLRE1C,ARRB2,GAS6,RBPJ,PRKCD,P2RX4,CEBPB,MERTK,PIK3R6,NOTCH2,SNAP23,STXBP3,SKAP2,ZFP36L2,B2M,FOXP1,MEF2C,CASP8,ZFP36L1,GNAQ,CCND3	Cluster10.xls	24hrs.FDR0.05
172	10	2.33543e-07	6.12984	4.34391e-05	Kegg	KEGG_FC_GAMMA_R_MEDIATED_PHAGOCYTOSIS	11	SYK,PTPRC,FCGR2B,INPP5D,NCF1,DOCK2,PRKCD,MARCKS,DNM1,PIKFYVE,ARPC5	Cluster10.xls	24hrs.FDR0.05
173	10	1.06381e-08	12.3552	4.9499e-05	GObp	GO_CLATHRIN_MEDIATED_ENDOCYTOSIS	8	GRN,AP2A2,ITGA4,ITSN1,SYNJ1,DNM1,FCHO2,DENND1A	Cluster10.xls	24hrs.FDR0.05
174	10	1.05109e-06	4.05405	5.25544e-05	Hallmark	HALLMARK_ALLOGRAFT_REJECTION	15	STAB1,PTPRC,FCGR2B,CFP,CTSS,CD74,LY86,PF4,IRF8,FYB,CCR5,ST8SIA4,B2M,CCND3,GALNT1	Cluster10.xls	24hrs.FDR0.05
175	10	3.17984e-07	4.43066	5.91451e-05	Kegg	KEGG_ENDOCYTOSIS	15	CSF1R,AP2A2,WWP1,DAB2,CCR5,ARRB2,ARAP1,EHD1,CLTC,CBL,DNM1,PIKFYVE,EPN1,EPS15,PSD3	Cluster10.xls	24hrs.FDR0.05
176	10	1.02007e-07	19.305	6.87526e-05	Reactome	REACTOME_TRAFFICKING_AND_PROCESSING_OF_ENDOSOMAL_TLR	5	LGMN,CTSS,CTSB,UNC93B1,HSP90B1	Cluster10.xls	24hrs.FDR0.05
177	10	2.69365e-08	3.63521	0.000125336	GObp	GO_LYMPHOCYTE_ACTIVATION	23	SYK,PTPRC,MAFB,CD74,SEMA4A,DOCK2,FCER1G,NFAM1,ITGA4,DCLRE1C,RBPJ,PRKCD,CEBPB,MERTK,NOTCH2,SKAP2,ZFP36L2,B2M,FOXP1,MEF2C,CASP8,ZFP36L1,CCND3	Cluster10.xls	24hrs.FDR0.05
178	10	2.94035e-08	3.88745	0.000136814	GObp	GO_LEUKOCYTE_DIFFERENTIATION	21	SYK,CSF1R,PTPRC,MAFB,CD74,SEMA4A,DOCK2,FCER1G,NFAM1,ITGA4,DCLRE1C,GAS6,RBPJ,MERTK,NOTCH2,ZFP36L2,B2M,FOXP1,MEF2C,CASP8,ZFP36L1	Cluster10.xls	24hrs.FDR0.05
179	10	4.32011e-08	2.44886	0.000201015	GObp	GO_POSITIVE_REGULATION_OF_HYDROLASE_ACTIVITY	41	CYTH4,PTAFR,ARHGAP30,ARHGAP15,DOCK2,C5AR1,STARD8,CSF2RA,ADAP2,CTSH,PRKCD,ARAP1,TBC1D14,ITSN1,FNBP1,FGD4,PLEKHG5,MARCKS,FGFR1,ARHGAP18,IQGAP1,ATP1B3,PFN1,CYTH1,DENND4A,ARHGEF6,MEF2C,FLCN,CASP8,DOCK7,GNAQ,MYO9B,APP,DENND4C,RGL2,DENND1A,ARHGAP17,GAPVD1,HSPA5,PSD3,DENND5A	Cluster10.xls	24hrs.FDR0.05
180	10	5.82829e-08	3.88878	0.00027119	GObp	GO_REGULATION_OF_SMALL_GTPASE_MEDIATED_SIGNAL_TRANSDUCTION	20	CYTH4,APOE,ARHGAP30,ARHGAP15,STARD8,ARAP1,ITSN1,FGD4,PLEKHG5,NOTCH2,ABCA1,ARHGAP18,CYTH1,ARHGEF6,TIMP2,FLCN,MYO9B,DENND1A,ARHGAP17,PSD3	Cluster10.xls	24hrs.FDR0.05
181	10	6.63438e-08	3.26413	0.000308697	GObp	GO_LEUKOCYTE_ACTIVATION	25	SYK,PTPRC,MAFB,CD74,SEMA4A,DOCK2,FCER1G,NFAM1,ITGA4,DCLRE1C,RBPJ,PRKCD,CEBPB,MERTK,NOTCH2,SNAP23,STXBP3,SKAP2,ZFP36L2,B2M,FOXP1,MEF2C,CASP8,ZFP36L1,CCND3	Cluster10.xls	24hrs.FDR0.05
182	10	7.30675e-08	4.39674	0.000339983	GObp	GO_LYMPHOCYTE_DIFFERENTIATION	17	SYK,PTPRC,MAFB,CD74,SEMA4A,DOCK2,FCER1G,NFAM1,ITGA4,DCLRE1C,RBPJ,MERTK,NOTCH2,ZFP36L2,B2M,FOXP1,ZFP36L1	Cluster10.xls	24hrs.FDR0.05
183	10	1.12356e-07	4.27404	0.000522793	GObp	GO_CYTOSOLIC_TRANSPORT	17	GRN,RAB7B,SNX5,TBC1D14,ITSN1,LAMP1,SNAP23,MON2,CLTC,ACTR2,SYNJ1,PIKFYVE,DENND1A,EPS15,DNAJC5,ANKFY1,DENND5A	Cluster10.xls	24hrs.FDR0.05
184	10	9.19529e-07	4.095	0.000619762	Reactome	REACTOME_PHOSPHOLIPID_METABOLISM	15	PLD4,PSAP,CERK,PIP4K2A,HEXA,CTSA,GALC,PIK3R6,MTM1,SGPL1,CDIPT,SYNJ1,CHKA,GPCPD1,PIKFYVE	Cluster10.xls	24hrs.FDR0.05
185	10	1.3736e-07	2.15162	0.000639135	GObp	GO_DEFENSE_RESPONSE	49	CLEC10A,STAB1,MRC1,C1QA,C1QB,CD163,SYK,C1QC,CSF1R,PTPRC,CD84,CFP,PTAFR,NCF1,CD74,UNC93B1,LY86,FOLR2,PF4,C5AR1,FCER1G,NFAM1,CYBB,IRF8,IRF5,CCR5,NCF2,PRCP,OAS2,CD83,MTSS1,C4B,RBPJ,PRKCD,CFH,CST3,CEBPB,TRIM25,TCIRG1,APOBEC1,SAMHD1,SNAP23,IL10RB,SERINC3,B4GALT1,B2M,ADAM15,APP,FBXL20	Cluster10.xls	24hrs.FDR0.05
186	10	1.49954e-07	2.78629	0.000697735	GObp	GO_IMMUNE_SYSTEM_DEVELOPMENT	30	SYK,CSF1R,PTPRC,MAFB,CD74,SEMA4A,DOCK2,FCER1G,NFAM1,ITGA4,IRF8,DCLRE1C,PIP4K2A,GAS6,RBPJ,MERTK,RUNX1,PKN1,NOTCH2,ZFP36L2,SGPL1,ARID4A,B2M,FOXP1,MEF2C,FLCN,CASP8,ZFP36L1,JARID2,TET2	Cluster10.xls	24hrs.FDR0.05
187	10	3.68074e-06	15.444	0.000798721	Biocarta	BIOCARTA_CLASSIC_PATHWAY	4	C1QA,C1QB,C1QC,C4B	Cluster10.xls	24hrs.FDR0.05
188	10	1.9376e-07	5.6899	0.000901563	GObp	GO_POSITIVE_REGULATION_OF_ENDOCYTOSIS	12	SYK,DOCK2,FCER1G,DAB2,ARRB2,C4B,GAS6,MERTK,B2M,SYNJ1,CBL,ANKFY1	Cluster10.xls	24hrs.FDR0.05
189	10	2.27401e-05	3.51351	0.00113701	Hallmark	HALLMARK_TNFA_SIGNALING_VIA_NFKB	13	SERPINB8,NINJ1,CD83,ATP2B1,CEBPB,EHD1,BIRC3,DUSP1,MARCKS,ABCA1,B4GALT1,MCL1,DENND5A	Cluster10.xls	24hrs.FDR0.05
190	10	2.27401e-05	3.51351	0.00113701	Hallmark	HALLMARK_INTERFERON_GAMMA_RESPONSE	13	CD74,IL10RA,IRF8,IRF5,OAS2,CFH,TRIM25,ST8SIA4,SAMHD1,CD38,B2M,CASP8,LY6E	Cluster10.xls	24hrs.FDR0.05
191	10	2.27401e-05	3.51351	0.00113701	Hallmark	HALLMARK_KRAS_SIGNALING_UP	13	F13A1,LAPTM5,MAFB,CTSS,CD37,DOCK2,FCER1G,IL10RA,IRF8,CSF2RA,CFH,BIRC3,CBL	Cluster10.xls	24hrs.FDR0.05
192	10	3.09807e-07	1.872	0.00144153	GObp	GO_CELLULAR_RESPONSE_TO_ORGANIC_SUBSTANCE	64	MRC1,SYK,CSF1R,CTSS,PTAFR,CTSB,CD74,FOLR2,MSR1,MYO5A,PF4,FCER1G,IL10RA,LTC4S,ITGA4,IRF8,IRF5,CCR5,PSAP,PID1,CSF2RA,OAS2,ARRB2,ATP6V0B,GAS6,CTSH,PRKCD,P2RX4,ATP2B1,CEBPB,TRIM25,TCIRG1,APOBEC1,EHD1,SAMHD1,BIRC3,DUSP1,UCP2,LIFR,NCOA1,IL10RB,PIAS1,ABCA1,FGFR1,IQGAP1,PFN1,TPP1,B2M,ATP6AP1,CBL,CDK9,SLC27A1,MEF2C,CASP8,BAIAP2,DNMT3A,ZCCHC11,APP,DENND4C,LRP6,ATP6V1B2,HSPA5,HSP90B1,SLC38A9	Cluster10.xls	24hrs.FDR0.05
193	10	3.33461e-07	2.03534	0.00155159	GObp	GO_RESPONSE_TO_OXYGEN_CONTAINING_COMPOUND	52	MRC1,APOE,PTAFR,CTSB,GRN,FOLR2,MYO5A,PF4,C5AR1,IL10RA,LTC4S,TRPV4,CYBB,IRF8,IRF5,CCR5,PID1,ATP6V0B,GAS6,CTSH,PRKCD,P2RX4,ATP2B1,CEBPB,TCIRG1,APOBEC1,CD38,DUSP1,UCP2,STXBP3,NCOA1,ABCA1,GPX1,B2M,ATP6AP1,FOXP1,SLC27A1,MEF2C,EPS8,SIDT2,CASP8,BAIAP2,DNMT3A,GNAQ,PLEKHA1,APP,DENND4C,LRP6,ENSA,ATP6V1B2,HSP90B1,SLC38A9	Cluster10.xls	24hrs.FDR0.05
194	10	3.47975e-07	2.14722	0.00161913	GObp	GO_LIPID_METABOLIC_PROCESS	46	PLD4,SYK,CSF1R,LGMN,APOE,INPP5D,CD74,PLA2G7,MYO5A,LTC4S,TBXAS1,PSAP,CERK,PLTP,PIP4K2A,APOBEC1,INPP4A,ST8SIA4,HEXA,RNPEP,SDC3,CTSA,GALC,PIK3R6,MTM1,SGPL1,NCOA1,NPC2,ABCA1,SERINC3,CDIPT,FGFR1,GPX1,PNPLA7,TPP1,SYNJ1,SLC27A1,PITPNA,CHKA,GPCPD1,PLEKHA1,PIKFYVE,APP,LBR,IP6K1,DDHD1	Cluster10.xls	24hrs.FDR0.05
195	10	3.51059e-07	3.96086	0.00163348	GObp	GO_REGULATION_OF_LEUKOCYTE_DIFFERENTIATION	17	SYK,C1QC,CSF1R,MAFB,INPP5D,CD74,PF4,NFAM1,CD83,RASSF2,GAS6,CEBPB,RUNX1,PIK3R6,ATP6AP1,FOXP1,CASP8	Cluster10.xls	24hrs.FDR0.05
196	10	4.49157e-07	3.44293	0.00208993	GObp	GO_REGULATION_OF_HEMOPOIESIS	20	SYK,C1QC,CSF1R,MAFB,INPP5D,CD74,PF4,NFAM1,CD83,RASSF2,RAB7B,GAS6,CEBPB,RUNX1,PIK3R6,ATP6AP1,FOXP1,MEF2C,FLCN,CASP8	Cluster10.xls	24hrs.FDR0.05
197	10	4.95978e-06	3.29362	0.00334289	Reactome	REACTOME_INNATE_IMMUNE_SYSTEM	17	C1QA,C1QB,C1QC,LGMN,CTSS,CTSB,UNC93B1,LY86,CFH,TRIM25,BIRC3,MEF2C,CASP8,DNM1,APP,TAB2,HSP90B1	Cluster10.xls	24hrs.FDR0.05
198	10	7.21885e-07	2.42139	0.00335893	GObp	GO_REGULATION_OF_DEFENSE_RESPONSE	34	SYK,LGMN,CFP,CTSS,APOE,ITGAM,CTSB,PLA2G7,UNC93B1,DOCK2,C5AR1,AP2A2,FCER1G,TRPV4,ARRB2,MTSS1,RAB7B,C4B,AP1B1,PRKCD,CFH,LAMP1,SAMHD1,BIRC3,PIK3R6,PIAS1,GPX1,B2M,FOXP1,MEF2C,TBC1D23,CASP8,TAB2,HSP90B1	Cluster10.xls	24hrs.FDR0.05
199	10	7.22162e-07	2.13499	0.00336022	GObp	GO_LOCOMOTION	44	MRC1,SYK,CSF1R,PTPRC,CD84,ZEB2,ITGAM,INPP5D,PTAFR,CTSB,CD74,FOLR2,SEMA4A,DOCK2,MYO5A,PF4,C5AR1,FCER1G,ITGA4,WWP1,CCR5,SIRPA,ARRB2,PLTP,GAS6,PRKCD,UVRAG,MERTK,LAMP1,SDC3,PKN1,PLEKHG5,SGPL1,FGFR1,GPX1,ATP1B3,B4GALT1,CCDC88A,MEF2C,EPS8,SCARB2,APP,ARPC5,EPS15	Cluster10.xls	24hrs.FDR0.05
200	10	5.06344e-06	10.8108	0.00341276	Reactome	REACTOME_EGFR_DOWNREGULATION	5	AP2A2,CLTC,CBL,EPN1,EPS15	Cluster10.xls	24hrs.FDR0.05
201	10	7.61345e-07	5.50551	0.00354254	GObp	GO_REGULATION_OF_MYELOID_LEUKOCYTE_DIFFERENTIATION	11	C1QC,CSF1R,MAFB,INPP5D,PF4,RASSF2,CEBPB,RUNX1,ATP6AP1,FOXP1,CASP8	Cluster10.xls	24hrs.FDR0.05
202	10	1.9808e-05	11.3798	0.00429833	Biocarta	BIOCARTA_COMP_PATHWAY	4	C1QA,C1QB,C1QC,C4B	Cluster10.xls	24hrs.FDR0.05
203	10	9.48164e-05	3.24324	0.00474082	Hallmark	HALLMARK_APICAL_JUNCTION	12	SYK,PTPRC,FYB,SIRPA,TGFBI,SDC3,SKAP2,PFN1,B4GALT1,ARHGEF6,ADAM15,BAIAP2	Cluster10.xls	24hrs.FDR0.05
204	10	2.32247e-05	8.44595	0.00503976	Biocarta	BIOCARTA_RHO_PATHWAY	5	PFN1,ACTR2,BAIAP2,ACTR3,ARPC5	Cluster10.xls	24hrs.FDR0.05
205	10	1.15169e-06	2.48986	0.0053588	GObp	GO_REGULATION_OF_GTPASE_ACTIVITY	31	CYTH4,ARHGAP30,ARHGAP15,DOCK2,STARD8,CSF2RA,ARRB2,ADAP2,ARAP1,TBC1D14,ITSN1,FNBP1,FGD4,PLEKHG5,FGFR1,ARHGAP18,IQGAP1,CYTH1,DENND4A,ARHGEF6,FLCN,DOCK7,GNAQ,MYO9B,DENND4C,RGL2,DENND1A,ARHGAP17,GAPVD1,PSD3,DENND5A	Cluster10.xls	24hrs.FDR0.05
206	10	0.000107627	4.28151	0.00538136	Hallmark	HALLMARK_ANDROGEN_RESPONSE	8	MAF,MERTK,LIFR,CAMKK2,PIAS1,B4GALT1,B2M,CCND3	Cluster10.xls	24hrs.FDR0.05
207	10	8.07304e-06	4.78354	0.00544123	Reactome	REACTOME_SIGNALING_BY_RHO_GTPASES	10	ARHGAP30,ARHGAP15,STARD8,ARAP1,ITSN1,FGD4,ARHGAP18,ARHGEF6,MYO9B,ARHGAP17	Cluster10.xls	24hrs.FDR0.05
208	10	8.15126e-06	3.63825	0.00549395	Reactome	REACTOME_PLATELET_ACTIVATION_SIGNALING_AND_AGGREGATION	14	F13A1,SYK,PF4,FCER1G,PSAP,ARRB2,PRKCD,PIK3R6,STXBP3,PFN1,GNAQ,APP,LAMP2,HSPA5	Cluster10.xls	24hrs.FDR0.05
209	10	9.30167e-06	2.50715	0.00626932	Reactome	REACTOME_ADAPTIVE_IMMUNE_SYSTEM	25	MRC1,SYK,PTPRC,FCGR2B,LGMN,CTSS,CTSC,CTSB,CD74,AP2A2,CYBB,WWP1,FYB,NCF2,CTSD,AP1B1,CTSH,CTSA,CLTC,B2M,CBL,DNM1,TAB2,HSPA5,PDIA3	Cluster10.xls	24hrs.FDR0.05
210	10	1.50833e-06	8.40841	0.00701825	GObp	GO_REGULATION_OF_PLASMA_LIPOPROTEIN_PARTICLE_LEVELS	7	APOE,PLA2G7,MSR1,PLTP,EHD1,ABCA1,LRP6	Cluster10.xls	24hrs.FDR0.05
211	10	1.06882e-05	2.60093	0.00720384	Reactome	REACTOME_METABOLISM_OF_LIPIDS_AND_LIPOPROTEINS	23	PLD4,LGMN,APOE,PSAP,CERK,PLTP,PIP4K2A,HEXA,CTSA,GALC,PIK3R6,MTM1,SGPL1,NCOA1,ABCA1,CDIPT,SYNJ1,SLC27A1,CHKA,GPCPD1,PLIN2,PIKFYVE,LBR	Cluster10.xls	24hrs.FDR0.05
212	10	3.36235e-05	10.296	0.0072963	Biocarta	BIOCARTA_NDKDYNAMIN_PATHWAY	4	SYNJ1,DNM1,EPN1,EPS15	Cluster10.xls	24hrs.FDR0.05
213	10	3.97683e-05	5.48374	0.0073969	Kegg	KEGG_COMPLEMENT_AND_COAGULATION_CASCADES	7	C1QA,F13A1,C1QB,C1QC,C5AR1,C4B,CFH	Cluster10.xls	24hrs.FDR0.05
214	10	1.73976e-06	3.54795	0.0080951	GObp	GO_LEUKOCYTE_MIGRATION	17	SYK,CD84,ITGAM,INPP5D,CD74,FOLR2,PF4,C5AR1,FCER1G,ITGA4,CCR5,SIRPA,GAS6,MERTK,ATP1B3,B4GALT1,EPS8	Cluster10.xls	24hrs.FDR0.05
215	10	1.22376e-05	4.58085	0.00824817	Reactome	REACTOME_TOLL_RECEPTOR_CASCADES	10	LGMN,CTSS,CTSB,UNC93B1,LY86,MEF2C,DNM1,APP,TAB2,HSP90B1	Cluster10.xls	24hrs.FDR0.05
216	10	1.80481e-06	4.11281	0.00839778	GObp	GO_REGULATION_OF_RAS_PROTEIN_SIGNAL_TRANSDUCTION	14	CYTH4,APOE,ITSN1,FGD4,PLEKHG5,NOTCH2,ABCA1,CYTH1,ARHGEF6,TIMP2,FLCN,MYO9B,DENND1A,PSD3	Cluster10.xls	24hrs.FDR0.05
217	10	1.95041e-06	3.37838	0.00907526	GObp	GO_ADAPTIVE_IMMUNE_RESPONSE	18	CLEC10A,C1QA,C1QB,SYK,C1QC,CD84,CTSS,INPP5D,CTSC,CD74,UNC93B1,SEMA4A,FCER1G,DCLRE1C,C4B,CTSH,PRKCD,MEF2C	Cluster10.xls	24hrs.FDR0.05
218	10	2.12501e-06	1.91472	0.00988766	GObp	GO_REGULATION_OF_RESPONSE_TO_STRESS	52	SYK,LGMN,CFP,ZEB2,CTSS,APOE,ITGAM,FAM46A,CTSB,CD74,PLA2G7,UNC93B1,DOCK2,C5AR1,AP2A2,FCER1G,TRPV4,PSAP,ARRB2,ATP6V0B,RASSF2,MTSS1,RAB7B,SNX5,PIP4K2A,C4B,AP1B1,PRKCD,CFH,TBC1D14,LAMP1,SAMHD1,BIRC3,PKN1,PIK3R6,MTM1,PIAS1,SERINC3,RNF169,GPX1,B2M,FOXP1,CDK9,MEF2C,TBC1D23,CASP8,PIKFYVE,ATP6V1B2,MCL1,TAB2,HSPA5,HSP90B1	Cluster10.xls	24hrs.FDR0.05
219	10	2.25404e-06	2.71356	0.010488	GObp	GO_TRANSMEMBRANE_RECEPTOR_PROTEIN_TYROSINE_KINASE_SIGNALING_PATHWAY	25	SYK,CSF1R,NCF1,AP2A2,CYBB,NCF2,ATP6V0B,RASSF2,MTSS1,TCIRG1,ITSN1,SGPL1,FGFR1,IQGAP1,ACTR2,ATP6AP1,CBL,EPS8,BAIAP2,DNM1,ACTR3,PLEKHA1,ATP6V1B2,ARPC5,EPS15	Cluster10.xls	24hrs.FDR0.05
220	10	2.4071e-06	3.80662	0.0112002	GObp	GO_ANTIGEN_PROCESSING_AND_PRESENTATION	15	LGMN,CTSS,NCF1,CD74,AP2A2,FCER1G,CYBB,NCF2,CTSD,AP1B1,CTSH,FCGRT,CLTC,B2M,PDIA3	Cluster10.xls	24hrs.FDR0.05
221	10	2.02833e-05	6.00601	0.013671	Reactome	REACTOME_INTERFERON_GAMMA_SIGNALING	7	PTAFR,IRF8,IRF5,OAS2,PRKCD,PIAS1,B2M	Cluster10.xls	24hrs.FDR0.05
222	10	3.0634e-06	4.8341	0.014254	GObp	GO_T_CELL_DIFFERENTIATION	11	SYK,PTPRC,MAFB,CD74,SEMA4A,DOCK2,FCER1G,ZFP36L2,B2M,FOXP1,ZFP36L1	Cluster10.xls	24hrs.FDR0.05
223	10	3.55751e-06	2.19633	0.0165531	GObp	GO_RESPONSE_TO_BIOTIC_STIMULUS	36	STAB1,MRC1,SYK,PTPRC,CFP,PTAFR,UNC93B1,PF4,C5AR1,FCER1G,IL10RA,LTC4S,IRF8,IRF5,CCR5,OAS2,MTSS1,C4B,RBPJ,PRKCD,CEBPB,TRIM25,APOBEC1,SAMHD1,NPC2,IL10RB,ABCA1,SERINC3,GPX1,B2M,FOXP1,MEF2C,CASP8,BAIAP2,APP,HSPA5	Cluster10.xls	24hrs.FDR0.05
224	10	3.795e-06	5.72337	0.0176581	GObp	GO_TOLL_LIKE_RECEPTOR_SIGNALING_PATHWAY	9	LGMN,CTSS,ITGAM,CTSB,UNC93B1,BIRC3,CASP8,TAB2,HSP90B1	Cluster10.xls	24hrs.FDR0.05
225	10	0.000365497	2.97297	0.0182749	Hallmark	HALLMARK_INFLAMMATORY_RESPONSE	11	STAB1,PTAFR,MSR1,C5AR1,IL10RA,CYBB,P2RX4,ATP2B1,SLC28A2,ABCA1,LY6E	Cluster10.xls	24hrs.FDR0.05
226	10	2.79462e-05	8.19001	0.0188358	Reactome	REACTOME_LATENT_INFECTION_OF_HOMO_SAPIENS_WITH_MYCOBACTERIUM_TUBERCULOSIS	5	CYBB,NCF2,ATP6V0B,TCIRG1,ATP6V1B2	Cluster10.xls	24hrs.FDR0.05
227	10	0.000409378	3.94144	0.0204689	Hallmark	HALLMARK_PROTEIN_SECRETION	7	CTSC,GALC,SNAP23,ABCA1,MON2,CLTC,LAMP2	Cluster10.xls	24hrs.FDR0.05
228	10	4.69574e-06	5.5918	0.0218493	GObp	GO_MOVEMENT_IN_ENVIRONMENT_OF_OTHER_ORGANISM_INVOLVED_IN_SYMBIOTIC_INTERACTION	9	MRC1,CTSB,WWP1,CCR5,GAS6,UVRAG,LAMP1,SCARB2,EPS15	Cluster10.xls	24hrs.FDR0.05
229	10	4.69574e-06	5.5918	0.0218493	GObp	GO_ENTRY_INTO_CELL_OF_OTHER_ORGANISM_INVOLVED_IN_SYMBIOTIC_INTERACTION	9	MRC1,CTSB,WWP1,CCR5,GAS6,UVRAG,LAMP1,SCARB2,EPS15	Cluster10.xls	24hrs.FDR0.05
230	10	4.69574e-06	5.5918	0.0218493	GObp	GO_VIRAL_ENTRY_INTO_HOST_CELL	9	MRC1,CTSB,WWP1,CCR5,GAS6,UVRAG,LAMP1,SCARB2,EPS15	Cluster10.xls	24hrs.FDR0.05
231	10	4.69574e-06	5.5918	0.0218493	GObp	GO_ENTRY_INTO_OTHER_ORGANISM_INVOLVED_IN_SYMBIOTIC_INTERACTION	9	MRC1,CTSB,WWP1,CCR5,GAS6,UVRAG,LAMP1,SCARB2,EPS15	Cluster10.xls	24hrs.FDR0.05
232	10	4.69574e-06	5.5918	0.0218493	GObp	GO_MOVEMENT_IN_HOST_ENVIRONMENT	9	MRC1,CTSB,WWP1,CCR5,GAS6,UVRAG,LAMP1,SCARB2,EPS15	Cluster10.xls	24hrs.FDR0.05
233	10	4.69574e-06	5.5918	0.0218493	GObp	GO_ENTRY_INTO_HOST	9	MRC1,CTSB,WWP1,CCR5,GAS6,UVRAG,LAMP1,SCARB2,EPS15	Cluster10.xls	24hrs.FDR0.05
234	10	4.69574e-06	5.5918	0.0218493	GObp	GO_ENTRY_INTO_HOST_CELL	9	MRC1,CTSB,WWP1,CCR5,GAS6,UVRAG,LAMP1,SCARB2,EPS15	Cluster10.xls	24hrs.FDR0.05
235	10	4.89832e-06	1.81042	0.0227919	GObp	GO_REGULATION_OF_MULTICELLULAR_ORGANISMAL_DEVELOPMENT	56	STAB1,SYK,C1QC,CSF1R,MAFB,ZEB2,APOE,INPP5D,CD74,GRN,SEMA4A,PF4,C5AR1,AP2A2,NFAM1,TRPV4,MAF,DAB2,CD83,ARRB2,RASSF2,RAB7B,GAS6,CTSH,RBPJ,CEBPB,RUNX1,TRPS1,MARCKS,PIK3R6,MTM1,NCOA1,FGFR1,CLTC,GPX1,ZFHX3,PFN1,B4GALT1,B2M,ATP6AP1,FOXP1,CCDC88A,MEF2C,TIMP2,TSC22D3,FLCN,CASP8,DOCK7,BAIAP2,MAN2A1,GNAQ,ITM2C,APP,ZMYND8,LRP6,RUFY3	Cluster10.xls	24hrs.FDR0.05
236	10	4.955e-06	2.44509	0.0230556	GObp	GO_INNATE_IMMUNE_RESPONSE	28	CLEC10A,MRC1,C1QA,C1QB,SYK,C1QC,CSF1R,CD84,CFP,PTAFR,NCF1,UNC93B1,LY86,FCER1G,CYBB,IRF8,IRF5,NCF2,OAS2,C4B,PRKCD,CFH,TRIM25,SAMHD1,SERINC3,B2M,ADAM15,APP	Cluster10.xls	24hrs.FDR0.05
237	10	5.01123e-06	1.8728	0.0233173	GObp	GO_REGULATION_OF_CELL_DEATH	51	CSF1R,LGMN,APOE,INPP5D,CTSC,CTSB,CD74,PF4,C5AR1,FCER1G,STK17B,DAB2,IRF5,PSAP,ARRB2,RASSF2,GAS6,CTSH,PRKCD,CEBPB,MERTK,ITSN1,FGD4,CD38,BIRC3,DUSP1,PLEKHG5,UCP2,LIFR,NOTCH2,NCOA1,SERINC3,FGFR1,GPX1,B4GALT1,CBL,ARHGEF6,FOXP1,MEF2C,TSC22D3,FLCN,CASP8,DNMT3A,ITM2C,LRP6,MCL1,HTT,HSPA5,DNAJC5,PDIA3,HSP90B1	Cluster10.xls	24hrs.FDR0.05
238	10	5.66469e-06	3.97007	0.0263578	GObp	GO_ANTIGEN_PROCESSING_AND_PRESENTATION_OF_PEPTIDE_ANTIGEN	13	LGMN,CTSS,NCF1,CD74,AP2A2,FCER1G,CYBB,NCF2,CTSD,AP1B1,CLTC,B2M,PDIA3	Cluster10.xls	24hrs.FDR0.05
239	10	3.97812e-05	4.85879	0.0268125	Reactome	REACTOME_RESPONSE_TO_ELEVATED_PLATELET_CYTOSOLIC_CA2_	8	F13A1,PF4,PSAP,STXBP3,PFN1,APP,LAMP2,HSPA5	Cluster10.xls	24hrs.FDR0.05
240	10	5.88828e-06	3.39163	0.0273982	GObp	GO_LEUKOCYTE_CELL_CELL_ADHESION	16	SYK,PTPRC,MAFB,CD74,SEMA4A,DOCK2,FCER1G,ITGA4,FERMT3,CEBPB,ZFP36L2,B2M,FOXP1,CASP8,ZFP36L1,CCND3	Cluster10.xls	24hrs.FDR0.05
241	10	5.9195e-06	4.53889	0.0275434	GObp	GO_POSITIVE_REGULATION_OF_LEUKOCYTE_DIFFERENTIATION	11	SYK,CSF1R,INPP5D,CD74,PF4,CD83,GAS6,RUNX1,PIK3R6,ATP6AP1,CASP8	Cluster10.xls	24hrs.FDR0.05
242	10	6.01248e-06	4.212	0.0279761	GObp	GO_ADAPTIVE_IMMUNE_RESPONSE_BASED_ON_SOMATIC_RECOMBINATION_OF_IMMUNE_RECEPTORS_BUILT_FROM_IMMUNOGLOBULIN_SUPERFAMILY_DOMAINS	12	C1QA,C1QB,C1QC,INPP5D,CTSC,CD74,SEMA4A,FCER1G,C4B,CTSH,PRKCD,MEF2C	Cluster10.xls	24hrs.FDR0.05
243	10	6.25889e-06	2.1696	0.0291226	GObp	GO_NEGATIVE_REGULATION_OF_CELL_DEATH	35	CSF1R,LGMN,APOE,CTSB,CD74,PF4,C5AR1,FCER1G,DAB2,PSAP,ARRB2,GAS6,CTSH,PRKCD,CEBPB,MERTK,ITSN1,CD38,BIRC3,DUSP1,UCP2,LIFR,NOTCH2,GPX1,CBL,FOXP1,MEF2C,TSC22D3,CASP8,LRP6,MCL1,HTT,HSPA5,DNAJC5,HSP90B1	Cluster10.xls	24hrs.FDR0.05
244	10	6.46545e-06	2.55938	0.0300838	GObp	GO_RESPONSE_TO_BACTERIUM	25	STAB1,MRC1,SYK,CFP,PTAFR,PF4,C5AR1,FCER1G,IL10RA,LTC4S,IRF8,IRF5,CCR5,C4B,RBPJ,PRKCD,CEBPB,ABCA1,GPX1,B2M,FOXP1,MEF2C,CASP8,BAIAP2,APP	Cluster10.xls	24hrs.FDR0.05
245	10	6.94432e-06	2.49628	0.0323119	GObp	GO_REGULATION_OF_CYTOKINE_PRODUCTION	26	SYK,CSF1R,CD84,INPP5D,PTAFR,CD74,PF4,C5AR1,FCER1G,NFAM1,TRPV4,IRF8,IRF5,CD83,ARRB2,RAB7B,GAS6,CEBPB,TRIM25,BIRC3,RUNX1,IQGAP1,B2M,FOXP1,TBC1D23,DHX9	Cluster10.xls	24hrs.FDR0.05
246	10	7.33008e-06	1.84769	0.0341069	GObp	GO_REGULATION_OF_CELL_DIFFERENTIATION	51	SYK,C1QC,CSF1R,MAFB,ZEB2,APOE,INPP5D,CD74,GRN,MSR1,SEMA4A,PF4,NFAM1,TRPV4,MAF,DAB2,CD83,RASSF2,RAB7B,GAS6,RBPJ,CEBPB,EHD1,RUNX1,TRPS1,MARCKS,PIK3R6,ZFP36L2,NCOA1,ABCA1,FGFR1,ZFHX3,B4GALT1,WDFY2,B2M,ATP6AP1,FOXP1,CDK9,CCDC88A,MEF2C,TIMP2,FLCN,CASP8,DOCK7,BAIAP2,MAN2A1,GNAQ,ITM2C,APP,ZMYND8,RUFY3	Cluster10.xls	24hrs.FDR0.05
247	10	5.39322e-05	9.40071	0.0363503	Reactome	REACTOME_LYSOSOME_VESICLE_BIOGENESIS	4	GNS,AP1B1,CTSZ,CLTC	Cluster10.xls	24hrs.FDR0.05
248	10	8.32159e-06	3.83991	0.0387203	GObp	GO_REGULATION_OF_MYELOID_CELL_DIFFERENTIATION	13	C1QC,CSF1R,MAFB,INPP5D,PF4,RASSF2,RAB7B,CEBPB,RUNX1,ATP6AP1,FOXP1,MEF2C,CASP8	Cluster10.xls	24hrs.FDR0.05
249	10	8.73335e-06	2.33269	0.0406363	GObp	GO_CELL_PROLIFERATION	29	SYK,CSF1R,PTPRC,ZEB2,CD74,LY86,GRN,DOCK2,C5AR1,DAB2,TGFBI,MTSS1,GAS6,PRKCD,CEBPB,RUNX1,ZFP36L2,FGFR1,GPX1,CDK9,MEF2C,CRIP1,EPS8,SIDT2,DOCK7,ZFP36L1,LRP6,CCND3,EPS15	Cluster10.xls	24hrs.FDR0.05
250	10	0.000225491	4.29975	0.0419413	Kegg	KEGG_HEMATOPOIETIC_CELL_LINEAGE	7	CSF1R,ITGAM,CD37,CD33,ITGA4,CSF2RA,CD38	Cluster10.xls	24hrs.FDR0.05
251	10	6.25524e-05	2.43591	0.0421603	Reactome	REACTOME_HEMOSTASIS	21	F13A1,SYK,ITGAM,DOCK2,PF4,FCER1G,SIRPA,PSAP,PRCP,ARRB2,PRKCD,MERTK,EHD1,PIK3R6,STXBP3,ATP1B3,PFN1,GNAQ,APP,LAMP2,HSPA5	Cluster10.xls	24hrs.FDR0.05
252	10	9.30817e-06	3.276	0.0433109	GObp	GO_LIPID_LOCALIZATION	16	APOE,MSR1,ABCA9,PSAP,PLTP,NCOA1,NPC2,ABCA1,SLC27A1,PITPNA,CHKA,OSBPL9,PLIN2,LRP6,PITPNC1,OSBPL11	Cluster10.xls	24hrs.FDR0.05
253	10	6.44344e-05	7.11238	0.0434288	Reactome	REACTOME_GLYCOSPHINGOLIPID_METABOLISM	5	PSAP,CERK,HEXA,CTSA,GALC	Cluster10.xls	24hrs.FDR0.05
254	10	0.000243832	4.25144	0.0453528	Kegg	KEGG_ANTIGEN_PROCESSING_AND_PRESENTATION	7	LGMN,CTSS,CTSB,CD74,B2M,HSPA5,PDIA3	Cluster10.xls	24hrs.FDR0.05
255	10	1.0691e-05	2.27118	0.0497451	GObp	GO_RESPONSE_TO_CYTOKINE	30	MRC1,CSF1R,PTAFR,CTSB,CD74,PF4,IL10RA,ITGA4,IRF8,IRF5,CCR5,PID1,CSF2RA,OAS2,GAS6,PRKCD,CEBPB,TRIM25,SAMHD1,CD38,BIRC3,LIFR,IL10RB,B2M,CDK9,SLC27A1,TIMP2,CASP8,MCL1,HSPA5	Cluster10.xls	24hrs.FDR0.05
256	11	4.33451e-35	5.69777	2.16725e-33	Hallmark	HALLMARK_G2M_CHECKPOINT	69	MKI67,PRC1,TOP2A,HMMR,NEK2,BUB1,TROAP,KIF15,KIF11,CCNF,TTK,NDC80,KIF23,CENPF,RACGAP1,BIRC5,RAD54L,PBK,KIF2C,H2AFX,ESPL1,FBXO5,BARD1,KIF22,CDK1,UBE2C,NUSAP1,TRAIP,CENPA,LMNB1,INCENP,CDC25B,STMN1,CCNA2,CDC6,E2F2,CENPE,KIF20B,PRIM2,BRCA2,CDC25A,CKS2,TACC3,BUB3,SLC7A5,TMPO,H2AFZ,EZH2,H2AFV,CBX1,CASP8AP2,CDKN2C,SMC4,SLC7A1,ODC1,DBF4,RPA2,HMGN2,MAPK14,CDKN1B,G3BP1,SRSF10,TNPO2,RAD21,ORC6,AMD1,DR1,UBE2S…	Cluster11.xls	24hrs.FDR0.05
257	11	7.96002e-35	3.06158	3.7038e-31	GObp	GO_MITOTIC_CELL_CYCLE	142	PRC1,ASPM,NUF2,TOP2A,KIF20A,FOXM1,SPC25,KIFC1,HMMR,CDC25C,NEK2,FANCI,BUB1,IQGAP3,KIF15,KIF11,CCNF,CDCA2,KNTC1,CIT,NCAPG,DLGAP5,E2F8,SKA3,PSRC1,TTK,NDC80,CCNE1,KIF23,RRM2,CENPF,RACGAP1,BIRC5,NCAPD2,PBK,NSL1,KIF2C,MIS18BP1,BLM,CDCA8,ESPL1,CENPW,FBXO5,DNA2,KIF22,CENPN,CDK1,UBE2C,NUSAP1,CENPA,INCENP,CDC25B,ANLN,BUB1B,STMN1,CDCA3,CCNA2,KIF18A,CDC6,ZWILCH,CKAP5,HELLS,CEP70,CENPE,MYH10,PKMYT1,TUBGCP6,MA…	Cluster11.xls	24hrs.FDR0.05
258	11	7.92231e-34	2.64306	3.68625e-30	GObp	GO_CELL_CYCLE_PROCESS	173	MKI67,PRC1,ASPM,NUF2,TOP2A,KIF20A,FOXM1,SPC25,KIFC1,HMMR,RAD54B,CDC25C,NEK2,FANCI,BUB1,IQGAP3,KIF15,ECT2,KIF11,CCNF,CDCA2,KNTC1,DTL,CIT,BRCA1,NCAPG,DLGAP5,SKA3,PSRC1,TTK,NDC80,CCNE1,KIF23,RRM2,CENPF,RAD51,RACGAP1,BIRC5,NCAPD2,RAD54L,PBK,NSL1,KIF2C,MIS18BP1,BLM,CDCA8,H2AFX,ESPL1,CENPW,FBXO5,DNA2,BARD1,KIF22,CENPN,CDK1,UBE2C,NUSAP1,CENPA,INCENP,CDC25B,TRIP13,GAS2L3,ANLN,BUB1B,STMN1,CDCA3,CCNA2,KIF1…	Cluster11.xls	24hrs.FDR0.05
259	11	5.38525e-32	2.40952	2.50576e-28	GObp	GO_CELL_CYCLE	192	MKI67,PRC1,ASPM,NUF2,TOP2A,KIF20A,FOXM1,SPC25,KIFC1,HMMR,RAD54B,CDC25C,NEK2,FANCI,BUB1,IQGAP3,KIF15,ECT2,KIF11,CCNF,CDCA2,KNTC1,DTL,CIT,BRCA1,NCAPG,DLGAP5,E2F8,SKA3,PSRC1,TTK,NDC80,ESCO2,CCNE1,KIF23,GMNN,RRM2,CENPF,RAD51,RACGAP1,BIRC5,NCAPD2,RAD54L,PBK,NSL1,KIF2C,MIS18BP1,BLM,CDCA8,H2AFX,ESPL1,CENPW,FBXO5,DNA2,BARD1,CHTF18,KIF22,CENPN,CDK1,UBE2C,NUSAP1,CENPA,INCENP,CDC25B,TRIP13,GAS2L3,ANLN,BUB1B…	Cluster11.xls	24hrs.FDR0.05
260	11	3.7695e-28	3.84289	1.75395e-24	GObp	GO_MITOTIC_NUCLEAR_DIVISION	84	PRC1,ASPM,NUF2,SPC25,KIFC1,CDC25C,NEK2,BUB1,KIF15,KIF11,CCNF,CDCA2,KNTC1,CIT,NCAPG,DLGAP5,SKA3,PSRC1,NDC80,KIF23,CENPF,RACGAP1,BIRC5,NCAPD2,PBK,NSL1,KIF2C,MIS18BP1,CDCA8,ESPL1,CENPW,FBXO5,KIF22,CENPN,CDK1,UBE2C,NUSAP1,INCENP,CDC25B,ANLN,BUB1B,CDCA3,CCNA2,KIF18A,CDC6,ZWILCH,CKAP5,HELLS,CENPE,PKMYT1,TUBGCP6,MASTL,KIF20B,CDC25A,NCAPD3,NCAPH,BUB3,PMF1,VRK1,NDE1,HAUS3,CLASP1,CHMP4C,BORA,SMC4,HAUS4,HAU…	Cluster11.xls	24hrs.FDR0.05
261	11	4.03181e-26	4.87201	2.0159e-24	Hallmark	HALLMARK_E2F_TARGETS	59	MKI67,TOP2A,SPC25,HMMR,RAD51AP1,CIT,BRCA1,DLGAP5,E2F8,CCNE1,RRM2,RACGAP1,BIRC5,NCAPD2,KIF2C,CDCA8,H2AFX,ESPL1,BARD1,KIF22,CDK1,LMNB1,CDC25B,TCF19,TRIP13,BUB1B,STMN1,CDCA3,HELLS,CENPE,PRIM2,BRCA2,CDC25A,MTHFD2,WDR90,CKS2,TACC3,PRKDC,HMGB2,ATAD2,TMPO,H2AFZ,EZH2,CBX5,LYAR,CSE1L,CDKN2C,SMC4,SSRP1,RPA2,CTPS,CDKN1B,MSH2,RAD21,ORC6,IPO7,WEE1,NOP56,UBE2S	Cluster11.xls	24hrs.FDR0.05
262	11	1.10351e-26	3.37486	5.13464e-23	GObp	GO_CELL_DIVISION	94	PRC1,ASPM,NUF2,TOP2A,KIF20A,SPC25,KIFC1,CDC25C,NEK2,BUB1,ECT2,KIF11,CCNF,CDCA2,KNTC1,CIT,NCAPG,SKA3,PSRC1,NDC80,CCNE1,KIF23,CENPF,RACGAP1,BIRC5,NCAPD2,NSL1,KIF2C,MIS18BP1,CDCA8,ESPL1,CENPW,FBXO5,CDK1,UBE2C,NUSAP1,INCENP,CDC25B,ANLN,BUB1B,STMN1,CDCA3,CCNA2,CDC6,ZWILCH,CKAP5,HELLS,CENPE,MYH10,MASTL,KIF20B,BRCA2,CDC25A,NCAPD3,CKS2,NCAPH,BUB3,PMF1,VRK1,NDE1,TSG101,HAUS3,CLASP1,CHMP4C,BORA,SMC4,HAUS4,…	Cluster11.xls	24hrs.FDR0.05
263	11	1.48015e-26	3.2631	6.88713e-23	GObp	GO_ORGANELLE_FISSION	98	MKI67,PRC1,ASPM,NUF2,TOP2A,SPC25,KIFC1,RAD54B,CDC25C,NEK2,BUB1,KIF15,KIF11,CCNF,CDCA2,KNTC1,CIT,NCAPG,DLGAP5,SKA3,PSRC1,NDC80,KIF23,CENPF,RAD51,RACGAP1,BIRC5,NCAPD2,RAD54L,PBK,NSL1,KIF2C,MIS18BP1,CDCA8,ESPL1,CENPW,FBXO5,KIF22,CENPN,CDK1,UBE2C,NUSAP1,INCENP,CDC25B,TRIP13,ANLN,BUB1B,CDCA3,CCNA2,KIF18A,CDC6,ZWILCH,FANCD2,CKAP5,HELLS,CENPE,PKMYT1,TUBGCP6,MASTL,KIF20B,BRCA2,FANCA,CDC25A,NCAPD3,CKS2,NC…	Cluster11.xls	24hrs.FDR0.05
264	11	1.1786e-22	3.25598	7.94376e-20	Reactome	REACTOME_CELL_CYCLE	83	NUF2,KIF20A,SPC25,CDC25C,NEK2,BUB1,HIST1H2BL,KNTC1,BRCA1,NDC80,CCNE1,KIF23,GMNN,RRM2,BIRC5,NSL1,KIF2C,MIS18BP1,CDCA8,H2AFX,FBXO5,DNA2,CENPN,CDK1,UBE2C,CENPA,LMNB1,INCENP,CDC25B,BUB1B,CCNA2,KIF18A,CDC6,ZWILCH,E2F2,CENPK,CKAP5,CEP70,PKMYT1,TUBGCP6,PRIM2,FEN1,CDC25A,PSMB9,BUB3,PMF1,HIST1H4C,NUP85,CENPL,DHFR,HJURP,H2AFZ,RFC5,CLASP1,CDKN2D,TYMS,RANGAP1,CDKN2C,HAUS2,ALMS1,SDCCAG8,TERF1,CEP250,ACD,DBF4,…	Cluster11.xls	24hrs.FDR0.05
265	11	3.76326e-22	3.88595	1.75104e-18	GObp	GO_CHROMOSOME_SEGREGATION	64	PRC1,NUF2,TOP2A,SPC25,KIFC1,NEK2,BUB1,KIF11,CDCA2,KNTC1,BRCA1,NCAPG,DLGAP5,SKA3,PSRC1,TTK,NDC80,ESCO2,KIF23,CENPF,RACGAP1,BIRC5,NCAPD2,NSL1,KIF2C,CDCA8,ESPL1,CENPW,KIF22,CENPN,NUSAP1,CENPA,INCENP,TRIP13,BUB1B,KIF18A,ZWILCH,FANCD2,CENPK,CKAP5,CENPE,BRCA2,NCAPD3,NCAPH,BUB3,PMF1,NUP85,CENPL,NDE1,MSH5,HJURP,CLASP1,CHMP4C,DDX11,RANGAP1,SMC4,FAM96B,TERF1,MIS18A,PHF13,UBE2I,RAD21,UBE2B,RANBP2	Cluster11.xls	24hrs.FDR0.05
266	11	5.2606e-21	3.50632	3.54565e-18	Reactome	REACTOME_CELL_CYCLE_MITOTIC	69	NUF2,KIF20A,SPC25,CDC25C,NEK2,BUB1,KNTC1,NDC80,CCNE1,KIF23,GMNN,RRM2,BIRC5,NSL1,KIF2C,CDCA8,FBXO5,DNA2,CENPN,CDK1,UBE2C,CENPA,INCENP,CDC25B,BUB1B,CCNA2,KIF18A,CDC6,ZWILCH,E2F2,CENPK,CKAP5,CEP70,PKMYT1,TUBGCP6,PRIM2,FEN1,CDC25A,PSMB9,BUB3,PMF1,NUP85,CENPL,DHFR,RFC5,CLASP1,CDKN2D,TYMS,RANGAP1,CDKN2C,HAUS2,ALMS1,SDCCAG8,CEP250,DBF4,RPA2,PRKACA,PSMA4,CEP192,CDKN1B,PSMF1,PSMC6,RAD21,ORC6,WEE1,PSMD14,C…	Cluster11.xls	24hrs.FDR0.05
267	11	3.15912e-19	4.41033	1.46994e-15	GObp	GO_SISTER_CHROMATID_SEGREGATION	47	PRC1,NUF2,TOP2A,SPC25,KIFC1,NEK2,BUB1,KNTC1,NCAPG,DLGAP5,PSRC1,NDC80,KIF23,CENPF,RACGAP1,BIRC5,NCAPD2,NSL1,KIF2C,CDCA8,ESPL1,KIF22,CENPN,NUSAP1,CENPA,INCENP,BUB1B,KIF18A,ZWILCH,CENPK,CKAP5,CENPE,NCAPD3,NCAPH,BUB3,PMF1,NUP85,CENPL,NDE1,CLASP1,CHMP4C,DDX11,RANGAP1,SMC4,PHF13,RAD21,RANBP2	Cluster11.xls	24hrs.FDR0.05
268	11	1.99448e-18	3.83908	9.2803e-15	GObp	GO_NUCLEAR_CHROMOSOME_SEGREGATION	53	PRC1,NUF2,TOP2A,SPC25,KIFC1,NEK2,BUB1,KNTC1,NCAPG,DLGAP5,PSRC1,NDC80,KIF23,CENPF,RACGAP1,BIRC5,NCAPD2,NSL1,KIF2C,CDCA8,ESPL1,KIF22,CENPN,NUSAP1,CENPA,INCENP,TRIP13,BUB1B,KIF18A,ZWILCH,FANCD2,CENPK,CKAP5,CENPE,BRCA2,NCAPD3,NCAPH,BUB3,PMF1,NUP85,CENPL,NDE1,MSH5,CLASP1,CHMP4C,DDX11,RANGAP1,SMC4,TERF1,PHF13,RAD21,UBE2B,RANBP2	Cluster11.xls	24hrs.FDR0.05
269	11	2.23636e-15	3.71594	1.11818e-13	Hallmark	HALLMARK_MITOTIC_SPINDLE	45	PRC1,TOP2A,NEK2,BUB1,PIF1,KIF15,ECT2,KIF11,KNTC1,DLGAP5,TTK,NDC80,KIF23,CENPF,RACGAP1,BIRC5,KIF2C,ESPL1,FBXO5,KIF22,CDK1,NUSAP1,LMNB1,INCENP,ANLN,CKAP5,CENPE,MYH10,TUBGCP6,KIF20B,BRCA2,CLASP1,RABGAP1,SMC4,ALMS1,WASF2,CEP250,KIF3C,PXN,CEP192,TLK1,KPTN,ARHGEF11,SORBS2,CNTRL	Cluster11.xls	24hrs.FDR0.05
270	11	4.24302e-16	3.87077	2.85979e-13	Reactome	REACTOME_DNA_REPLICATION	45	NUF2,KIF20A,SPC25,BUB1,KNTC1,NDC80,KIF23,GMNN,BIRC5,NSL1,KIF2C,CDCA8,FBXO5,DNA2,CENPN,CENPA,INCENP,BUB1B,CCNA2,KIF18A,CDC6,ZWILCH,E2F2,CENPK,CKAP5,PRIM2,FEN1,PSMB9,BUB3,PMF1,NUP85,CENPL,RFC5,CLASP1,RANGAP1,DBF4,RPA2,PSMA4,CDKN1B,PSMF1,PSMC6,RAD21,ORC6,PSMD14,RANBP2	Cluster11.xls	24hrs.FDR0.05
271	11	3.74795e-16	3.43259	1.74392e-12	GObp	GO_CELL_CYCLE_PHASE_TRANSITION	53	FOXM1,HMMR,CDC25C,NEK2,IQGAP3,CCNE1,RRM2,BIRC5,FBXO5,CDK1,UBE2C,CDC25B,BUB1B,CDC6,CKAP5,CEP70,PKMYT1,MASTL,PRIM2,CDC25A,DHFR,E2F7,NDE1,HAUS3,CLASP1,CDKN2D,TYMS,BORA,CDKN2C,HAUS4,HAUS2,ALMS1,SDCCAG8,PTPRC,TERF1,CEP250,DBF4,RPA2,PRKACA,SPAST,CEP192,CDKN1B,RBBP8,PLK2,CRLF3,CEP152,GADD45A,ORC6,WEE1,UBE2S,CCNH,ACVR1,CNTRL	Cluster11.xls	24hrs.FDR0.05
272	11	2.03866e-14	3.84076	1.37406e-11	Reactome	REACTOME_MITOTIC_M_M_G1_PHASES	40	NUF2,KIF20A,SPC25,BUB1,KNTC1,NDC80,KIF23,GMNN,BIRC5,NSL1,KIF2C,CDCA8,FBXO5,CENPN,CENPA,INCENP,BUB1B,KIF18A,CDC6,ZWILCH,E2F2,CENPK,CKAP5,PRIM2,PSMB9,BUB3,PMF1,NUP85,CENPL,CLASP1,RANGAP1,DBF4,RPA2,PSMA4,PSMF1,PSMC6,RAD21,ORC6,PSMD14,RANBP2	Cluster11.xls	24hrs.FDR0.05
273	11	4.7351e-14	1.99689	2.20324e-10	GObp	GO_CHROMOSOME_ORGANIZATION	122	PRC1,NUF2,TOP2A,SPC25,KIFC1,RAD54B,NEK2,BUB1,PIF1,HIST1H2BL,KNTC1,BRCA1,NCAPG,DLGAP5,HIST1H3I,HIST1H3A,PSRC1,NDC80,KIF23,CENPF,RAD51,RACGAP1,BIRC5,NCAPD2,RAD54L,HIST1H3C,NSL1,KIF2C,MIS18BP1,BLM,CDCA8,H2AFX,ESPL1,CENPW,DNA2,KIF22,CENPN,CDK1,HIST1H1B,NUSAP1,CENPA,INCENP,TRIP13,BUB1B,KIF18A,ZWILCH,FANCD2,CENPK,CKAP5,HELLS,CENPE,PRIM2,BRCA2,FEN1,NCAPD3,PRKDC,NCAPH,BUB3,HMGB2,PMF1,HIST1H4C,VRK1,NUP85,…	Cluster11.xls	24hrs.FDR0.05
274	11	3.29073e-13	4.46359	1.53118e-09	GObp	GO_SISTER_CHROMATID_COHESION	30	NUF2,SPC25,BUB1,KNTC1,NDC80,CENPF,BIRC5,NSL1,KIF2C,CDCA8,KIF22,CENPN,CENPA,INCENP,BUB1B,KIF18A,ZWILCH,CENPK,CKAP5,CENPE,BUB3,PMF1,NUP85,CENPL,NDE1,CLASP1,DDX11,RANGAP1,RAD21,RANBP2	Cluster11.xls	24hrs.FDR0.05
275	11	4.63416e-13	2.15616	2.15627e-09	GObp	GO_CELLULAR_RESPONSE_TO_DNA_DAMAGE_STIMULUS	94	TOP2A,FOXM1,RAD54B,CDC25C,FANCI,PIF1,NEIL3,RAD51AP1,DTL,BRCA1,ESCO2,RAD51,RAD54L,BLM,H2AFX,DNA2,BARD1,KIF22,CDK1,TRIP13,CCNA2,FANCD2,MASTL,BRCA2,FANCA,FEN1,UCHL5,PRKDC,CRADD,GEN1,HMGB2,HIST1H4C,POLR2B,EME2,TFPT,E2F7,MSH5,XRCC1,RFC5,CDKN2D,POLR2J,SLC30A9,TDG,FNIP2,CTC1,SSRP1,FBXO45,PARP4,ACD,RPA2,GRB2,MAPK14,ZRANB3,CINP,EEPD1,CIB1,MRPS26,WDR48,TOPBP1,CDKN1B,RBBP8,RPAIN,TLK1,MCM9,PLK2,MUM1,UBA7,NEK…	Cluster11.xls	24hrs.FDR0.05
276	11	4.79694e-12	4.74577	3.23314e-09	Reactome	REACTOME_MITOTIC_PROMETAPHASE	25	NUF2,SPC25,BUB1,KNTC1,NDC80,BIRC5,NSL1,KIF2C,CDCA8,CENPN,CENPA,INCENP,BUB1B,KIF18A,ZWILCH,CENPK,CKAP5,BUB3,PMF1,NUP85,CENPL,CLASP1,RANGAP1,RAD21,RANBP2	Cluster11.xls	24hrs.FDR0.05
277	11	2.27999e-12	2.40848	1.06088e-08	GObp	GO_DNA_REPAIR	70	FOXM1,RAD54B,FANCI,PIF1,NEIL3,RAD51AP1,DTL,BRCA1,ESCO2,RAD51,RAD54L,BLM,H2AFX,DNA2,BARD1,KIF22,CDK1,TRIP13,FANCD2,BRCA2,FANCA,FEN1,UCHL5,PRKDC,GEN1,HMGB2,HIST1H4C,POLR2B,EME2,TFPT,MSH5,XRCC1,RFC5,CDKN2D,POLR2J,SLC30A9,TDG,SSRP1,PARP4,RPA2,ZRANB3,CINP,EEPD1,CIB1,WDR48,TOPBP1,RBBP8,RPAIN,MCM9,MUM1,UBA7,GADD45A,MSH2,FANCG,UBE2I,HMGN1,MBD4,RAD21,HMGB1,ASTE1,RAD18,UBE2B,SMC5,COPS7A,PSMD14,SUMO3,APEX2,…	Cluster11.xls	24hrs.FDR0.05
278	11	2.18123e-11	2.02628	1.01493e-07	GObp	GO_DNA_METABOLIC_PROCESS	93	MKI67,TOP2A,FOXM1,RAD54B,CDC25C,FANCI,PIF1,NEIL3,RAD51AP1,DTL,BRCA1,ESCO2,CCNE1,RRM2,CENPF,RAD51,RAD54L,BLM,H2AFX,DNA2,BARD1,CHTF18,KIF22,CDK1,TRIP13,CDC6,FANCD2,HELLS,PRIM2,BRCA2,FANCA,FEN1,UCHL5,CDC25A,TRDMT1,PRKDC,GEN1,HMGB2,HIST1H4C,POLR2B,EME2,TFPT,RRM1,MSH5,XRCC1,EZH2,RFC5,CDKN2D,TYMS,POLR2J,SLC30A9,TDG,SMG6,CTC1,SSRP1,TERF1,RNASEH1,PARP4,ACD,DBF4,RPA2,ZRANB3,CINP,EEPD1,CIB1,WDR48,TOPBP1,RB…	Cluster11.xls	24hrs.FDR0.05
279	11	6.45626e-11	2.79302	3.0041e-07	GObp	GO_REGULATION_OF_CELL_DIVISION	46	ASPM,CDC25C,NEK2,BUB1,ECT2,KIF11,KNTC1,CIT,DLGAP5,E2F8,TTK,KIF23,CENPF,RACGAP1,BIRC5,BLM,ESPL1,FBXO5,UBE2C,NUSAP1,CDC25B,ANLN,BUB1B,CDC6,CENPE,PKMYT1,KIF20B,BRCA2,BUB3,GEN1,VEGFB,E2F7,MACC1,CHMP4C,BORA,TERF1,CIB1,SPAST,AURKAIP1,CSPP1,MSH2,CSNK2A2,SFN,UBE2B,SMC5,FZR1	Cluster11.xls	24hrs.FDR0.05
280	11	2.23748e-09	3.48369	4.16171e-07	Kegg	KEGG_CELL_CYCLE	27	CDC25C,BUB1,TTK,CCNE1,ESPL1,CDK1,CDC25B,BUB1B,CCNA2,CDC6,E2F2,PKMYT1,CDC25A,PRKDC,BUB3,CDKN2D,CDKN2C,DBF4,CDKN1B,GADD45A,RAD21,SFN,ORC6,WEE1,GSK3B,CCNH,FZR1	Cluster11.xls	24hrs.FDR0.05
281	11	5.59495e-10	4.17419	2.60333e-06	GObp	GO_MITOTIC_SISTER_CHROMATID_SEGREGATION	23	PRC1,KIFC1,NEK2,NCAPG,DLGAP5,PSRC1,NDC80,KIF23,RACGAP1,NCAPD2,KIF2C,CDCA8,ESPL1,KIF22,NUSAP1,KIF18A,CENPE,NCAPD3,NCAPH,BUB3,CHMP4C,SMC4,PHF13	Cluster11.xls	24hrs.FDR0.05
282	11	6.62261e-10	2.78653	3.0815e-06	GObp	GO_REGULATION_OF_MICROTUBULE_BASED_PROCESS	41	PRC1,ASPM,SPC25,KIFC1,NEK2,ECT2,KIF11,CCNF,BRCA1,SKA3,PSRC1,TTK,NDC80,KIF23,RACGAP1,BIRC5,ESPL1,FBXO5,STMN1,KIF18A,CKAP5,TUBGCP6,GEN1,HAUS3,CLASP1,CTNNB1,CHMP4C,BORA,HAUS4,HAUS2,TERF1,CEP250,ATAT1,BBS2,CIB1,SPAST,CEP192,CDKN1B,PLK2,ROCK2,GSK3B	Cluster11.xls	24hrs.FDR0.05
283	11	7.06827e-10	3.4706	3.28887e-06	GObp	GO_CELL_CYCLE_G2_M_PHASE_TRANSITION	29	FOXM1,HMMR,CDC25C,NEK2,BIRC5,CDK1,CDC25B,CKAP5,CEP70,PKMYT1,MASTL,CDC25A,NDE1,HAUS3,CLASP1,BORA,HAUS4,HAUS2,ALMS1,SDCCAG8,TERF1,CEP250,PRKACA,CEP192,CEP152,GADD45A,WEE1,CCNH,CNTRL	Cluster11.xls	24hrs.FDR0.05
284	11	9.26418e-09	4.07785	6.24406e-06	Reactome	REACTOME_MITOTIC_G2_G2_M_PHASES	20	CDC25C,NEK2,CDK1,CDC25B,CCNA2,CKAP5,CEP70,PKMYT1,TUBGCP6,CDC25A,CLASP1,HAUS2,ALMS1,SDCCAG8,CEP250,PRKACA,CEP192,WEE1,CCNH,CNTRL	Cluster11.xls	24hrs.FDR0.05
285	11	1.51992e-09	2.97956	7.07221e-06	GObp	GO_CELL_CYCLE_CHECKPOINT	35	TOP2A,CDC25C,FANCI,BUB1,KNTC1,DTL,BRCA1,TTK,CENPF,BIRC5,BLM,H2AFX,DNA2,CDK1,BUB1B,CCNA2,CDC6,ZWILCH,PRKDC,CRADD,BUB3,E2F7,TERF1,RPA2,MAPK14,CDKN1B,RBBP8,PLK2,GADD45A,MSH2,FANCG,CSNK2A2,SFN,FZR1,GIGYF2	Cluster11.xls	24hrs.FDR0.05
286	11	4.26937e-09	4.08024	1.98654e-05	GObp	GO_REGULATION_OF_CHROMOSOME_SEGREGATION	21	NEK2,BUB1,ECT2,DLGAP5,TTK,CENPF,RACGAP1,KIF2C,ESPL1,FBXO5,UBE2C,BUB1B,CDC6,CENPE,BUB3,GEN1,CTNNB1,TERF1,CSNK2A2,RAD18,SMC5	Cluster11.xls	24hrs.FDR0.05
287	11	5.30956e-09	2.04221	2.47054e-05	GObp	GO_REGULATION_OF_CELL_CYCLE_PROCESS	69	FOXM1,CDC25C,NEK2,FANCI,BUB1,ECT2,KIF11,CCNF,KNTC1,CIT,BRCA1,DLGAP5,E2F8,PSRC1,TTK,KIF23,CENPF,RACGAP1,BIRC5,BLM,ESPL1,FBXO5,CDK1,UBE2C,NUSAP1,CDC25B,ANLN,BUB1B,CCNA2,CDC6,CENPE,PKMYT1,KIF20B,BRCA2,PRKDC,CRADD,PSMB9,BUB3,GEN1,E2F7,EZH2,CTNNB1,CHMP4C,BORA,CTC1,TERF1,RPA2,PRKACA,PSMA4,SPAST,PRMT2,CDKN1B,PLK2,CRLF3,AURKAIP1,PSMF1,CSPP1,GADD45A,MSH2,CSNK2A2,PSMC6,ROCK2,SFN,UBE2B,SMC5,PSMD14,RASSF1,FZ…	Cluster11.xls	24hrs.FDR0.05
288	11	5.5209e-09	2.89443	2.56888e-05	GObp	GO_DNA_PACKAGING	34	TOP2A,HIST1H2BL,NCAPG,HIST1H3I,HIST1H3A,NCAPD2,HIST1H3C,MIS18BP1,H2AFX,CENPW,CENPN,CDK1,HIST1H1B,NUSAP1,CENPA,CENPK,HELLS,NCAPD3,NCAPH,HMGB2,HIST1H4C,CENPL,HIST1H1D,HJURP,SMC4,IPO4,HP1BP3,H2AFY2,MIS18A,HAT1,NCAPG2,PHF13,HIST1H2BC,HMGB1	Cluster11.xls	24hrs.FDR0.05
289	11	3.81509e-08	8.80815	2.57137e-05	Reactome	REACTOME_CYCLIN_A_B1_ASSOCIATED_EVENTS_DURING_G2_M_TRANSITION	8	CDC25C,CDK1,CDC25B,CCNA2,PKMYT1,CDC25A,WEE1,CCNH	Cluster11.xls	24hrs.FDR0.05
290	11	4.6037e-08	6.88137	3.10289e-05	Reactome	REACTOME_KINESINS	10	KIF20A,KIFC1,KIF15,KIF11,KIF23,RACGAP1,KIF2C,KIF22,KIF18A,KIF3C	Cluster11.xls	24hrs.FDR0.05
291	11	7.71203e-09	2.76535	3.58841e-05	GObp	GO_DNA_RECOMBINATION	36	TOP2A,RAD54B,PIF1,RAD51AP1,BRCA1,RAD51,RAD54L,BLM,H2AFX,DNA2,BARD1,TRIP13,PRIM2,BRCA2,FEN1,UCHL5,PRKDC,GEN1,HMGB2,EME2,TFPT,MSH5,XRCC1,RFC5,RPA2,WDR48,RBBP8,RPAIN,MCM9,MSH2,RAD21,HMGB1,UBE2B,SMC5,PSMD14,APEX2	Cluster11.xls	24hrs.FDR0.05
292	11	7.75896e-09	2.54081	3.61024e-05	GObp	GO_DNA_CONFORMATION_CHANGE	42	TOP2A,RAD54B,PIF1,HIST1H2BL,NCAPG,HIST1H3I,HIST1H3A,RAD51,NCAPD2,HIST1H3C,MIS18BP1,BLM,H2AFX,CENPW,DNA2,CENPN,CDK1,HIST1H1B,NUSAP1,CENPA,CENPK,HELLS,NCAPD3,NCAPH,HMGB2,HIST1H4C,CENPL,HIST1H1D,HJURP,DDX11,SMC4,IPO4,HP1BP3,H2AFY2,MIS18A,HAT1,NCAPG2,ZRANB3,G3BP1,PHF13,HIST1H2BC,HMGB1	Cluster11.xls	24hrs.FDR0.05
293	11	1.12552e-08	2.32543	5.23705e-05	GObp	GO_MICROTUBULE_CYTOSKELETON_ORGANIZATION	49	PRC1,ASPM,KIF20A,SPC25,KIFC1,NEK2,KIF11,BRCA1,PSRC1,TTK,NDC80,KIF23,RACGAP1,BIRC5,KIF2C,ESPL1,FBXO5,CDK1,NUSAP1,CENPA,GAS2L3,STMN1,KIF18A,CKAP5,TUBGCP6,BRCA2,TACC3,NDE1,HAUS3,CLASP1,CTNNB1,HAUS4,HAUS2,SDCCAG8,SPAG1,CEP250,BBS2,CIB1,SPAST,CEP192,PLK2,NCKAP5L,CEP152,GADD45A,ROCK2,IFT172,AXIN1,UBE2B,WEE1	Cluster11.xls	24hrs.FDR0.05
294	11	1.12613e-08	3.03962	5.23987e-05	GObp	GO_REGULATION_OF_NUCLEAR_DIVISION	30	CDC25C,NEK2,BUB1,KIF11,KNTC1,DLGAP5,TTK,CENPF,BIRC5,ESPL1,FBXO5,UBE2C,NUSAP1,ANLN,BUB1B,CDC6,CENPE,PKMYT1,KIF20B,BUB3,GEN1,CHMP4C,BORA,TERF1,AURKAIP1,MSH2,CSNK2A2,UBE2B,SMC5,FZR1	Cluster11.xls	24hrs.FDR0.05
295	11	1.75836e-07	3.01374	0.000118514	Reactome	REACTOME_MITOTIC_G1_G1_S_PHASES	25	CCNE1,RRM2,FBXO5,CDK1,CCNA2,CDC6,E2F2,PKMYT1,PRIM2,CDC25A,PSMB9,DHFR,CDKN2D,TYMS,CDKN2C,DBF4,RPA2,PSMA4,CDKN1B,PSMF1,PSMC6,ORC6,WEE1,PSMD14,CCNH	Cluster11.xls	24hrs.FDR0.05
296	11	5.72804e-07	6.19323	0.000124298	Biocarta	BIOCARTA_G2_PATHWAY	9	CDC25C,BRCA1,CDK1,CDC25B,CDC25A,PRKDC,CDKN2D,GADD45A,WEE1	Cluster11.xls	24hrs.FDR0.05
297	11	2.03043e-07	3.24407	0.000136851	Reactome	REACTOME_G1_S_TRANSITION	22	CCNE1,RRM2,FBXO5,CDK1,CCNA2,CDC6,PKMYT1,PRIM2,CDC25A,PSMB9,DHFR,TYMS,DBF4,RPA2,PSMA4,CDKN1B,PSMF1,PSMC6,ORC6,WEE1,PSMD14,CCNH	Cluster11.xls	24hrs.FDR0.05
298	11	2.58743e-07	3.11354	0.000174393	Reactome	REACTOME_CHROMOSOME_MAINTENANCE	23	HIST1H2BL,BRCA1,MIS18BP1,H2AFX,DNA2,CENPN,CENPA,LMNB1,CENPK,PRIM2,FEN1,HIST1H4C,HJURP,H2AFZ,RFC5,TERF1,ACD,MIS18A,RPA2,UBE2I,DIDO1,HIST1H2BC,RAD21	Cluster11.xls	24hrs.FDR0.05
299	11	3.92434e-08	3.42208	0.0001826	GObp	GO_CELL_CYCLE_G1_S_PHASE_TRANSITION	23	IQGAP3,CCNE1,RRM2,FBXO5,CDK1,CDC6,PKMYT1,PRIM2,CDC25A,DHFR,E2F7,CDKN2D,TYMS,CDKN2C,DBF4,RPA2,CDKN1B,RBBP8,PLK2,CRLF3,ORC6,CCNH,ACVR1	Cluster11.xls	24hrs.FDR0.05
300	11	3.92434e-08	3.42208	0.0001826	GObp	GO_G1_S_TRANSITION_OF_MITOTIC_CELL_CYCLE	23	IQGAP3,CCNE1,RRM2,FBXO5,CDK1,CDC6,PKMYT1,PRIM2,CDC25A,DHFR,E2F7,CDKN2D,TYMS,CDKN2C,DBF4,RPA2,CDKN1B,RBBP8,PLK2,CRLF3,ORC6,CCNH,ACVR1	Cluster11.xls	24hrs.FDR0.05
301	11	6.88001e-08	1.70548	0.000320127	GObp	GO_REGULATION_OF_CELL_CYCLE	98	ASPM,TOP2A,FOXM1,CDC25C,NEK2,FANCI,BUB1,ECT2,KIF11,CCNF,KNTC1,DTL,CIT,BRCA1,DLGAP5,E2F8,PSRC1,TTK,CCNE1,KIF23,GMNN,CENPF,RACGAP1,BIRC5,BLM,ESPL1,FBXO5,BARD1,CDK1,UBE2C,NUSAP1,CDC25B,GAS2L3,ANLN,BUB1B,CCNA2,CDC6,ZWILCH,E2F2,CENPE,PKMYT1,MASTL,KIF20B,BRCA2,CDC25A,CKS2,PRKDC,CRADD,PSMB9,BUB3,GEN1,SCRIB,TRIM32,E2F7,TSG101,EZH2,CTNNB1,CHMP4C,CDKN2D,BORA,CDKN2C,CTC1,MADD,ETS1,PTPRC,TERF1,RNF167,LAMTOR2…	Cluster11.xls	24hrs.FDR0.05
302	11	7.19378e-08	2.04677	0.000334726	GObp	GO_REGULATION_OF_MITOTIC_CELL_CYCLE	58	TOP2A,CDC25C,NEK2,FANCI,BUB1,KIF11,KNTC1,DLGAP5,PSRC1,TTK,CENPF,BIRC5,BLM,ESPL1,FBXO5,CDK1,UBE2C,NUSAP1,CDC25B,ANLN,BUB1B,CCNA2,CDC6,ZWILCH,CENPE,PKMYT1,KIF20B,BRCA2,PRKDC,CRADD,PSMB9,BUB3,GEN1,SCRIB,E2F7,EZH2,CTNNB1,CHMP4C,BORA,CTC1,TERF1,RPA2,PSMA4,DUSP3,PRMT2,CDKN1B,PLK2,AURKAIP1,PSMF1,GADD45A,MSH2,CSNK2A2,PSMC6,SFN,SMC5,PSMD14,FZR1,GIGYF2	Cluster11.xls	24hrs.FDR0.05
303	11	5.64201e-07	6.9538	0.000380272	Reactome	REACTOME_G1_S_SPECIFIC_TRANSCRIPTION	8	CCNE1,RRM2,FBXO5,CDK1,CDC6,CDC25A,DHFR,TYMS	Cluster11.xls	24hrs.FDR0.05
304	11	9.40337e-08	2.78347	0.000437539	GObp	GO_REGULATION_OF_MICROTUBULE_POLYMERIZATION_OR_DEPOLYMERIZATION	30	PRC1,ASPM,SPC25,KIFC1,NEK2,KIF11,SKA3,PSRC1,TTK,NDC80,KIF23,RACGAP1,BIRC5,ESPL1,FBXO5,STMN1,CKAP5,TUBGCP6,HAUS3,CLASP1,CHMP4C,BORA,HAUS4,HAUS2,TERF1,CIB1,SPAST,CEP192,CDKN1B,PLK2	Cluster11.xls	24hrs.FDR0.05
305	11	9.76797e-08	3.7356	0.000454504	GObp	GO_MICROTUBULE_ORGANIZING_CENTER_ORGANIZATION	19	NEK2,KIF11,BRCA1,CDK1,CKAP5,TUBGCP6,BRCA2,NDE1,HAUS3,CLASP1,CTNNB1,HAUS4,HAUS2,SDCCAG8,CEP250,CEP192,CEP152,GADD45A,ROCK2	Cluster11.xls	24hrs.FDR0.05
306	11	9.76797e-08	3.7356	0.000454504	GObp	GO_CYTOKINESIS	19	PRC1,KIF20A,ECT2,CIT,KIF23,RACGAP1,BIRC5,ESPL1,NUSAP1,INCENP,ANLN,STMN1,MYH10,BRCA2,USP8,SPAST,ARHGEF11,ROCK2,SEPT7	Cluster11.xls	24hrs.FDR0.05
307	11	1.28843e-07	1.72152	0.000599507	GObp	GO_PROTEIN_MODIFICATION_BY_SMALL_PROTEIN_CONJUGATION_OR_REMOVAL	91	TOP2A,CCNF,DTL,BRCA1,BIRC5,BLM,CDCA8,BARD1,CDK1,UBE2C,TRAIP,INCENP,OTUB2,PEX12,BUB1B,CDCA3,UCHL5,PPIL2,PSMB9,BUB3,NUP85,KLHL8,TRIM32,URM1,BTBD1,TSG101,MED30,LMO7,UBA6,USP4,KLHL18,DCAF15,RANGAP1,FEM1A,UBE4B,RNF220,KLHL23,NUP155,TDG,KLHL3,FBXO3,USPL1,TRPM4,NOP58,ATG10,HERC1,MID2,FBXO45,RNF167,MARCH1,SOCS2,MIB2,DCUN1D5,ZNRF3,UBE3C,USP8,PSMA4,MED31,WDR48,RC3H2,TPP2,RNF170,PSMF1,LRSAM1,SHMT2,UBA7,TRAF…	Cluster11.xls	24hrs.FDR0.05
308	11	2.04164e-07	1.59825	0.000949975	GObp	GO_REGULATION_OF_ORGANELLE_ORGANIZATION	114	PRC1,ASPM,SPC25,KIFC1,CDC25C,NEK2,BUB1,PIF1,ECT2,KIF11,CCNF,KNTC1,BRCA1,DLGAP5,SKA3,PSRC1,TTK,NDC80,SERPINF2,KIF23,CENPF,RACGAP1,BIRC5,ESPL1,FBXO5,UBE2C,HIST1H1B,NUSAP1,ANLN,BUB1B,STMN1,KIF18A,CDC6,CKAP5,CENPE,PKMYT1,TUBGCP6,KIF20B,BUB3,GEN1,ATAD2,TSG101,HAUS3,PARL,CLASP1,CTNNB1,CHMP4C,LCP1,TBC1D9B,TBC1D1,RABGAP1,BORA,SMG6,TPM1,CTC1,HAUS4,GMFG,HAUS2,TBC1D10B,ALMS1,TERF1,WASF2,CEP250,ACD,ATAT1,MIS…	Cluster11.xls	24hrs.FDR0.05
309	11	1.54442e-06	2.98983	0.00104094	Reactome	REACTOME_MEIOSIS	21	HIST1H2BL,BRCA1,HIST1H3I,HIST1H3A,RAD51,HIST1H3C,BLM,H2AFX,LMNB1,BRCA2,HIST1H4C,MSH5,H2AFZ,TERF1,ACD,RPA2,RBBP8,UBE2I,DIDO1,HIST1H2BC,RAD21	Cluster11.xls	24hrs.FDR0.05
310	11	2.34201e-07	4.77108	0.00108974	GObp	GO_CENTROSOME_CYCLE	13	NEK2,KIF11,BRCA1,CDK1,TUBGCP6,BRCA2,NDE1,CTNNB1,CEP250,CEP192,CEP152,GADD45A,ROCK2	Cluster11.xls	24hrs.FDR0.05
311	11	2.37115e-07	2.97037	0.0011033	GObp	GO_MITOTIC_CELL_CYCLE_CHECKPOINT	25	TOP2A,CDC25C,FANCI,BUB1,KNTC1,TTK,CENPF,BLM,CDK1,BUB1B,CCNA2,ZWILCH,PRKDC,CRADD,BUB3,E2F7,TERF1,RPA2,CDKN1B,PLK2,GADD45A,MSH2,CSNK2A2,SFN,GIGYF2	Cluster11.xls	24hrs.FDR0.05
312	11	2.60874e-07	2.66375	0.00121384	GObp	GO_MEIOTIC_CELL_CYCLE	30	MKI67,ASPM,TOP2A,RAD54B,NEK2,RAD51,NCAPD2,RAD54L,H2AFX,ESPL1,FBXO5,CDC25B,TRIP13,KIF18A,FANCD2,TUBGCP6,MASTL,BRCA2,FANCA,NCAPD3,CKS2,BUB3,MSH5,SMC4,SLC2A8,TERF1,RBBP8,MSH2,RAD21,UBE2B	Cluster11.xls	24hrs.FDR0.05
313	11	3.3218e-07	3.94395	0.00154564	GObp	GO_REGULATION_OF_SISTER_CHROMATID_SEGREGATION	16	BUB1,DLGAP5,TTK,CENPF,ESPL1,FBXO5,UBE2C,BUB1B,CDC6,CENPE,BUB3,GEN1,CTNNB1,TERF1,CSNK2A2,SMC5	Cluster11.xls	24hrs.FDR0.05
314	11	3.37632e-07	2.09108	0.001571	GObp	GO_NEGATIVE_REGULATION_OF_ORGANELLE_ORGANIZATION	49	PRC1,ASPM,SPC25,KIFC1,NEK2,BUB1,PIF1,KIF11,CCNF,BRCA1,TTK,NDC80,KIF23,CENPF,RACGAP1,BIRC5,ESPL1,FBXO5,BUB1B,STMN1,CKAP5,TUBGCP6,BUB3,ATAD2,HAUS3,PARL,CLASP1,SMG6,HAUS4,GMFG,HAUS2,TERF1,WASF2,ACD,CORO1A,CIB1,SPAST,CEP192,PLK2,AURKAIP1,MSH2,CSNK2A2,HNRNPC,UBE2B,ACAA2,INSIG1,TCHP,ATAD2B,PRELID1	Cluster11.xls	24hrs.FDR0.05
315	11	3.5128e-07	4.12882	0.0016345	GObp	GO_NEGATIVE_REGULATION_OF_CELL_DIVISION	15	ASPM,BUB1,E2F8,TTK,CENPF,BLM,FBXO5,BUB1B,BUB3,E2F7,CHMP4C,TERF1,AURKAIP1,MSH2,CSNK2A2	Cluster11.xls	24hrs.FDR0.05
316	11	3.8196e-07	8.25764	0.00177726	GObp	GO_MITOTIC_CHROMOSOME_CONDENSATION	7	NCAPG,NCAPD2,NUSAP1,NCAPD3,NCAPH,SMC4,PHF13	Cluster11.xls	24hrs.FDR0.05
317	11	4.14581e-07	2.82498	0.00192905	GObp	GO_MEIOTIC_CELL_CYCLE_PROCESS	26	MKI67,ASPM,TOP2A,RAD54B,RAD51,NCAPD2,RAD54L,ESPL1,FBXO5,CDC25B,TRIP13,KIF18A,FANCD2,TUBGCP6,MASTL,BRCA2,FANCA,NCAPD3,CKS2,MSH5,SMC4,SLC2A8,TERF1,MSH2,RAD21,UBE2B	Cluster11.xls	24hrs.FDR0.05
318	11	4.49604e-07	4.06113	0.00209201	GObp	GO_CHROMOSOME_LOCALIZATION	15	KIFC1,DLGAP5,PSRC1,CENPF,BIRC5,KIF2C,CDCA8,KIF22,KIF18A,CENPE,BRCA2,NDE1,CHMP4C,TERF1,UBE2B	Cluster11.xls	24hrs.FDR0.05
319	11	5.56422e-07	1.48796	0.00258903	GObp	GO_CELLULAR_RESPONSE_TO_STRESS	141	MKI67,TOP2A,FOXM1,RAD54B,CDC25C,FANCI,PIF1,ECT2,NEIL3,RAD51AP1,DTL,BRCA1,ESCO2,ANKRD2,RAD51,RAD54L,BLM,H2AFX,DNA2,BARD1,KIF22,CDK1,TRIP13,CCNA2,FANCD2,MASTL,ADAMTS7,BRCA2,FANCA,FEN1,UCHL5,PRKDC,CRADD,GEN1,HMGB2,HIST1H4C,POLR2B,EME2,TFPT,DHFR,E2F7,MSH5,XRCC1,EZH2,RFC5,RIPK2,CDKN2D,POLR2J,SLC30A9,DDX11,RCSD1,UBE4B,TDG,FNIP2,TPM1,CADPS2,CTC1,SSR1,TMX3,SSRP1,ETS1,ATG10,FBXO45,HP1BP3,PARP4,CPEB2,PTPN1…	Cluster11.xls	24hrs.FDR0.05
320	11	4.14726e-06	4.71865	0.00279525	Reactome	REACTOME_E2F_MEDIATED_REGULATION_OF_DNA_REPLICATION	10	CCNE1,RRM2,FBXO5,CDK1,CDC6,PRIM2,CDC25A,DHFR,TYMS,ORC6	Cluster11.xls	24hrs.FDR0.05
321	11	6.20173e-07	1.49254	0.00288566	GObp	GO_PROTEIN_COMPLEX_SUBUNIT_ORGANIZATION	138	PRC1,ASPM,SPC25,KIFC1,NEK2,HIST1H2BL,ECT2,KIF11,KNTC1,HIST1H3I,HIST1H3A,TTK,NDC80,SERPINF2,KIF23,GMNN,RRM2,CENPF,RAD51,RACGAP1,BIRC5,HIST1H3C,KIF2C,MIS18BP1,BLM,H2AFX,ESPL1,CENPW,FBXO5,CENPN,CDK1,UBE2C,HIST1H1B,CENPA,ANLN,STMN1,KIF18A,MRPL18,CENPK,CKAP5,CENPE,TUBGCP6,MRPS36,FANCA,MRPL24,MRPL51,HMGB2,HIST1H4C,CENPL,CD74,NDE1,RRM1,HIST1H1D,HGSNAT,HJURP,HAUS3,MICU1,CLASP1,CTNNB1,LCP1,ALOX5AP,DARS,SE…	Cluster11.xls	24hrs.FDR0.05
322	11	6.28704e-07	1.89831	0.00292536	GObp	GO_MICROTUBULE_BASED_PROCESS	60	PRC1,ASPM,KIF20A,SPC25,KIFC1,NEK2,KIF15,KIF11,BRCA1,DLGAP5,PSRC1,TTK,NDC80,KIF23,RACGAP1,BIRC5,KIF2C,ESPL1,FBXO5,KIF22,CDK1,NUSAP1,CENPA,GAS2L3,STMN1,KIF18A,CKAP5,CENPE,TUBGCP6,KIF20B,BRCA2,TACC3,NDE1,HAUS3,CLASP1,CTNNB1,TUBB6,KIFC3,HAUS4,HAUS2,SDCCAG8,KIF3A,SPAG1,CEP250,KIF3C,BBS2,CIB1,SPAST,CEP192,PLK2,AP2B1,NCKAP5L,CEP152,GADD45A,ROCK2,IFT172,AXIN1,ICK,UBE2B,WEE1	Cluster11.xls	24hrs.FDR0.05
323	11	6.71031e-07	2.7025	0.00312231	GObp	GO_DOUBLE_STRAND_BREAK_REPAIR	27	RAD54B,RAD51AP1,BRCA1,ESCO2,RAD51,RAD54L,BLM,H2AFX,DNA2,BARD1,TRIP13,BRCA2,FEN1,PRKDC,GEN1,HIST1H4C,XRCC1,RPA2,CIB1,WDR48,RBBP8,MCM9,MSH2,RAD21,SMC5,PSMD14,HERC2	Cluster11.xls	24hrs.FDR0.05
324	11	6.87517e-07	2.46957	0.00319902	GObp	GO_NEGATIVE_REGULATION_OF_CELL_CYCLE_PROCESS	32	CDC25C,FANCI,BUB1,CCNF,BRCA1,E2F8,TTK,CENPF,BLM,ESPL1,FBXO5,CDK1,BUB1B,CCNA2,PRKDC,CRADD,BUB3,E2F7,EZH2,CHMP4C,TERF1,RPA2,PRMT2,CDKN1B,PLK2,AURKAIP1,GADD45A,MSH2,CSNK2A2,SFN,RASSF1,GIGYF2	Cluster11.xls	24hrs.FDR0.05
325	11	1.72723e-05	7.50694	0.00374809	Biocarta	BIOCARTA_SRCRPTP_PATHWAY	5	CDC25C,CDK1,CDC25B,CDC25A,GRB2	Cluster11.xls	24hrs.FDR0.05
326	11	1.72723e-05	7.50694	0.00374809	Biocarta	BIOCARTA_PTC1_PATHWAY	5	CDC25C,CDK1,CDC25B,CDC25A,CCNH	Cluster11.xls	24hrs.FDR0.05
327	11	1.03723e-06	3.5095	0.00482624	GObp	GO_RECOMBINATIONAL_REPAIR	17	RAD54B,RAD51AP1,BRCA1,RAD51,RAD54L,BLM,H2AFX,BRCA2,FEN1,GEN1,XRCC1,RPA2,WDR48,RBBP8,MCM9,SMC5,PSMD14	Cluster11.xls	24hrs.FDR0.05
328	11	1.05341e-06	5.32751	0.00490153	GObp	GO_CHROMOSOME_CONDENSATION	10	TOP2A,NCAPG,NCAPD2,CDK1,NUSAP1,NCAPD3,NCAPH,SMC4,NCAPG2,PHF13	Cluster11.xls	24hrs.FDR0.05
329	11	1.06384e-06	2.46141	0.00495007	GObp	GO_DNA_REPLICATION	31	TOP2A,CDC25C,DTL,BRCA1,CCNE1,RRM2,RAD51,BLM,DNA2,BARD1,CHTF18,CDK1,CDC6,PRIM2,BRCA2,FEN1,CDC25A,RRM1,RFC5,SSRP1,RNASEH1,DBF4,RPA2,ZRANB3,CINP,TOPBP1,RBBP8,RPAIN,MCM9,ORC6,LRWD1	Cluster11.xls	24hrs.FDR0.05
330	11	7.69367e-06	2.87881	0.00518553	Reactome	REACTOME_S_PHASE	19	CCNE1,DNA2,CDC25B,CCNA2,CDC6,PRIM2,FEN1,CDC25A,PSMB9,RFC5,RPA2,PSMA4,CDKN1B,PSMF1,PSMC6,ORC6,WEE1,PSMD14,CCNH	Cluster11.xls	24hrs.FDR0.05
331	11	1.18717e-06	2.48974	0.00552392	GObp	GO_NEGATIVE_REGULATION_OF_MITOTIC_CELL_CYCLE	30	TOP2A,CDC25C,FANCI,BUB1,KNTC1,TTK,CENPF,BLM,CDK1,BUB1B,CCNA2,ZWILCH,PRKDC,CRADD,BUB3,SCRIB,E2F7,EZH2,CTNNB1,TERF1,RPA2,PRMT2,CDKN1B,PLK2,AURKAIP1,GADD45A,MSH2,CSNK2A2,SFN,GIGYF2	Cluster11.xls	24hrs.FDR0.05
332	11	1.32633e-06	3.01583	0.00617141	GObp	GO_PROTEIN_SUMOYLATION	21	TOP2A,BRCA1,BIRC5,BLM,CDCA8,INCENP,NUP85,RANGAP1,NUP155,TDG,TRPM4,NOP58,UBE2I,NUP188,POM121,RAD21,HNRNPC,SMC5,SUMO3,HERC2,RANBP2	Cluster11.xls	24hrs.FDR0.05
333	11	1.70627e-06	1.87524	0.00793926	GObp	GO_REGULATION_OF_CYTOSKELETON_ORGANIZATION	57	PRC1,ASPM,SPC25,KIFC1,NEK2,ECT2,KIF11,CCNF,BRCA1,SKA3,PSRC1,TTK,NDC80,SERPINF2,KIF23,RACGAP1,BIRC5,ESPL1,FBXO5,STMN1,KIF18A,CKAP5,TUBGCP6,GEN1,HAUS3,CLASP1,CTNNB1,CHMP4C,BORA,TPM1,HAUS4,GMFG,HAUS2,ALMS1,TERF1,WASF2,CEP250,ATAT1,NTRK3,AP1AR,CORO1A,AMOT,GRB2,CIB1,SPAST,CEP192,CDKN1B,PLK2,IQGAP2,PTK2B,MEF2C,JAM3,ROCK2,VANGL2,FMN1,ASAP3,ARHGAP18	Cluster11.xls	24hrs.FDR0.05
334	11	3.81596e-05	5.02639	0.00828064	Biocarta	BIOCARTA_CELLCYCLE_PATHWAY	7	CCNE1,CDK1,CDC25A,CDKN2D,CDKN2C,CDKN1B,CCNH	Cluster11.xls	24hrs.FDR0.05
335	11	1.87863e-06	1.94522	0.00874128	GObp	GO_NEGATIVE_REGULATION_OF_CELL_CYCLE	51	TOP2A,CDC25C,FANCI,BUB1,CCNF,KNTC1,BRCA1,E2F8,TTK,GMNN,CENPF,BLM,ESPL1,FBXO5,BARD1,CDK1,UBE2C,GAS2L3,BUB1B,CCNA2,ZWILCH,KIF20B,PRKDC,CRADD,BUB3,SCRIB,E2F7,TSG101,EZH2,CTNNB1,CHMP4C,CDKN2D,CDKN2C,ETS1,TERF1,RNF167,LAMTOR2,RPA2,PRKACA,PRMT2,CDKN1B,PLK2,AURKAIP1,GADD45A,MSH2,CSNK2A2,MCPH1,SFN,RASSF1,RHEB,GIGYF2	Cluster11.xls	24hrs.FDR0.05
336	11	2.08596e-06	2.10943	0.00970597	GObp	GO_REGULATION_OF_CELL_CYCLE_PHASE_TRANSITION	41	CDC25C,FANCI,BUB1,KNTC1,DLGAP5,TTK,CENPF,BIRC5,BLM,ESPL1,FBXO5,CDK1,UBE2C,ANLN,BUB1B,CCNA2,CDC6,CENPE,PRKDC,CRADD,PSMB9,BUB3,GEN1,E2F7,EZH2,CTC1,TERF1,RPA2,PSMA4,PRMT2,CDKN1B,PLK2,PSMF1,GADD45A,CSNK2A2,PSMC6,SFN,SMC5,PSMD14,FZR1,GIGYF2	Cluster11.xls	24hrs.FDR0.05
337	11	2.2114e-06	2.71484	0.0102897	GObp	GO_DNA_INTEGRITY_CHECKPOINT	24	TOP2A,CDC25C,FANCI,DTL,BRCA1,BLM,H2AFX,DNA2,CDK1,CCNA2,CDC6,PRKDC,CRADD,E2F7,RPA2,MAPK14,CDKN1B,RBBP8,PLK2,GADD45A,MSH2,SFN,FZR1,GIGYF2	Cluster11.xls	24hrs.FDR0.05
338	11	2.6805e-06	3.59028	0.0124724	GObp	GO_MITOTIC_SPINDLE_ORGANIZATION	15	PRC1,SPC25,KIFC1,NEK2,KIF11,TTK,NDC80,KIF23,RACGAP1,BIRC5,STMN1,TUBGCP6,CLASP1,SPAST,PLK2	Cluster11.xls	24hrs.FDR0.05
339	11	5.77359e-05	6.35203	0.0125287	Biocarta	BIOCARTA_RB_PATHWAY	5	CDC25C,CDK1,CDC25B,MAPK14,WEE1	Cluster11.xls	24hrs.FDR0.05
340	11	3.52015e-06	4.43093	0.0163793	GObp	GO_MITOTIC_RECOMBINATION	11	TOP2A,RAD54B,RAD51,DNA2,PRIM2,BRCA2,FEN1,GEN1,RFC5,RPA2,SMC5	Cluster11.xls	24hrs.FDR0.05
341	11	3.6334e-06	4.12882	0.0169062	GObp	GO_CENTROMERE_COMPLEX_ASSEMBLY	12	CENPF,MIS18BP1,CENPW,CENPN,CENPA,CENPK,HELLS,CENPE,HIST1H4C,CENPL,HJURP,MIS18A	Cluster11.xls	24hrs.FDR0.05
342	11	3.64317e-06	7.62244	0.0169517	GObp	GO_PROTEIN_LOCALIZATION_TO_CHROMATIN	6	ESCO2,HIST1H1B,EZH2,H2AFY2,RAD21,LRWD1	Cluster11.xls	24hrs.FDR0.05
343	11	3.86486e-06	2.04012	0.0179832	GObp	GO_REGULATION_OF_DNA_METABOLIC_PROCESS	42	TOP2A,FOXM1,NEK2,PIF1,RAD51AP1,BRCA1,E2F8,ESCO2,GMNN,RAD51,BLM,H2AFX,DNA2,CHTF18,CDK1,CDC6,C3AR1,BRCA2,E2F7,RFC5,CTNNB1,SMG6,CTC1,GRHL2,TERF1,ACD,MIS18A,TCP1,RPA2,ZRANB3,PRKD2,RNF169,MSH2,PTK2B,BCL6,STAT6,HNRNPC,HMGB1,UBE2B,GSK3B,CEBPG,CCT8	Cluster11.xls	24hrs.FDR0.05
344	11	3.28949e-05	3.25301	0.0221712	Reactome	REACTOME_RECRUITMENT_OF_MITOTIC_CENTROSOME_PROTEINS_AND_COMPLEXES	13	NEK2,CDK1,CKAP5,CEP70,TUBGCP6,CLASP1,HAUS2,ALMS1,SDCCAG8,CEP250,PRKACA,CEP192,CNTRL	Cluster11.xls	24hrs.FDR0.05
345	11	4.09186e-05	3.35904	0.0275791	Reactome	REACTOME_LOSS_OF_NLP_FROM_MITOTIC_CENTROSOMES	12	NEK2,CDK1,CKAP5,CEP70,CLASP1,HAUS2,ALMS1,SDCCAG8,CEP250,PRKACA,CEP192,CNTRL	Cluster11.xls	24hrs.FDR0.05
346	11	0.000178717	3.77492	0.0332414	Kegg	KEGG_BASE_EXCISION_REPAIR	8	NEIL3,FEN1,XRCC1,TDG,PARP4,MBD4,HMGB1,APEX2	Cluster11.xls	24hrs.FDR0.05
347	11	7.2688e-06	2.60172	0.0338217	GObp	GO_NEGATIVE_REGULATION_OF_CELL_CYCLE_PHASE_TRANSITION	23	CDC25C,FANCI,BUB1,TTK,CENPF,BLM,CDK1,BUB1B,CCNA2,PRKDC,CRADD,BUB3,E2F7,EZH2,TERF1,RPA2,PRMT2,CDKN1B,PLK2,GADD45A,CSNK2A2,SFN,GIGYF2	Cluster11.xls	24hrs.FDR0.05
348	11	7.34091e-06	1.57122	0.0341572	GObp	GO_REGULATION_OF_TRANSFERASE_ACTIVITY	90	CDC25C,NEK2,PIF1,IQGAP3,ECT2,PSRC1,CCNE1,BLM,FBXO5,CHTF18,CDK1,UBE2C,CDC25B,BUB1B,CCNA2,CDC6,FLT3,CENPE,PKMYT1,MASTL,CDC25A,CKS2,ADCY7,PSMB9,BUB3,GEN1,CD74,TSG101,EZH2,RFC5,RIPK2,ADNP,CTNNB1,CDKN2D,DUSP19,FEM1A,LCP2,CDKN2C,CTC1,FGD2,GMFG,GRHL2,MADD,PTPRC,TERF1,PTPN1,ACD,SOCS2,EPHA4,DCUN1D5,LAMTOR2,NTRK3,TCP1,MAP4K5,PRKACA,CLU,PSMA4,MAP4K2,MAPK14,DUSP3,CIB1,CXCR4,ASPN,CDKN1B,WNK1,STK3,PSMF1,TLR3,C…	Cluster11.xls	24hrs.FDR0.05
349	11	5.12351e-05	2.88057	0.0345325	Reactome	REACTOME_MEIOTIC_RECOMBINATION	15	HIST1H2BL,BRCA1,HIST1H3I,HIST1H3A,RAD51,HIST1H3C,BLM,H2AFX,BRCA2,HIST1H4C,MSH5,H2AFZ,RPA2,RBBP8,HIST1H2BC	Cluster11.xls	24hrs.FDR0.05
350	11	5.41499e-05	2.53057	0.036497	Reactome	REACTOME_CELL_CYCLE_CHECKPOINTS	19	CDC25C,CCNE1,CDK1,UBE2C,BUB1B,CDC6,CDC25A,PSMB9,BUB3,RFC5,DBF4,RPA2,PSMA4,CDKN1B,PSMF1,PSMC6,ORC6,WEE1,PSMD14	Cluster11.xls	24hrs.FDR0.05
351	11	8.4792e-06	2.42597	0.0394537	GObp	GO_ANTIGEN_PROCESSING_AND_PRESENTATION_OF_PEPTIDE_ANTIGEN	26	KIF15,KIF11,KIF23,RACGAP1,KIF2C,KIF22,KIF18A,CENPE,TAP1,PSMB9,CD74,SEC24A,KIF3A,KIF3C,MARCH1,PSMA4,CYBB,PSMF1,NCF2,AP2B1,HFE,PSMC6,ITGAV,PSMD14,FCER1G,ERAP1	Cluster11.xls	24hrs.FDR0.05
352	11	8.77079e-06	4.79476	0.0408105	GObp	GO_MITOTIC_CYTOKINESIS	9	KIF20A,KIF23,RACGAP1,NUSAP1,ANLN,STMN1,MYH10,USP8,SPAST	Cluster11.xls	24hrs.FDR0.05
353	11	8.95797e-06	5.28489	0.0416814	GObp	GO_SPINDLE_CHECKPOINT	8	BUB1,TTK,CENPF,BIRC5,BUB1B,BUB3,TERF1,CSNK2A2	Cluster11.xls	24hrs.FDR0.05
354	11	1.02308e-05	4.03707	0.047604	GObp	GO_PROTEIN_LOCALIZATION_TO_CHROMOSOME	11	ESCO2,CDK1,HIST1H1B,CENPA,BUB1B,BRCA2,EZH2,ACD,H2AFY2,RAD21,LRWD1	Cluster11.xls	24hrs.FDR0.05
355	12	1.28527e-13	3.27104	5.98037e-10	GObp	GO_GLAND_DEVELOPMENT	48	CSN3,ELF5,CCND1,SOX9,CDH1,SOX10,TFCP2L1,SULF2,IGFBP5,NTN1,IRF6,GATA3,CITED2,FOXC1,ELF3,WNT7B,LSR,NFIB,LMO4,CP,BCL2,SLC9A3R1,BCL2L11,EPHB3,CEBPB,DDR1,EZR,DAG1,WNT4,BMPR1A,UCP2,NOTCH1,CRIP1,ZDHHC21,NCL,PRLR,PRMT5,CBX7,FGFR1,EP300,POLB,SMARCC1,PAM,PSAP,PBX1,HNRNPD,USF2,LRP5	Cluster12.xls	24hrs.FDR0.05
356	12	1.59774e-10	1.86191	7.43429e-07	GObp	GO_TISSUE_DEVELOPMENT	105	KIT,EHF,BARX2,ELF5,CXADR,CCND1,SOX9,EPCAM,TFAP2A,TRPS1,ST14,ALDOC,MET,ALPL,CLDN3,ITGB8,SOX10,ALDH1A3,TFCP2L1,SDC4,SORBS2,SULF2,IGFBP5,GRHL2,NTN1,MMP15,IRF6,IRX2,GATA3,BASP1,CITED2,CD44,IRX1,HIVEP3,FOXC1,KLF5,ELF3,MYH14,RUNX1,BSG,PDE4D,WNT7B,TACSTD2,ERBB3,SEMA4D,HLF,NFIB,LMO4,CDK6,BCL2,EEF2,NACA,ARRDC3,SLC9A3R1,CEACAM1,SOX4,DSG2,CEBPB,DDR1,EZR,DLG1,DAG1,BCL9L,SHROOM3,IRX3,F11R,WNT4,HEY1,TFAP2B,LMN…	Cluster12.xls	24hrs.FDR0.05
357	12	2.71918e-10	2.53574	1.26523e-06	GObp	GO_TUBE_DEVELOPMENT	52	KIT,SOX9,EPCAM,TRPS1,ST14,MET,SOX10,SDC4,IGFBP5,GRHL2,NTN1,IRX2,GATA3,CITED2,IRX1,PDGFC,FOXC1,KLF5,WNT7B,TACSTD2,NFIB,LMO4,CP,BCL2,SOX4,BCL2L11,EPHB3,DDR1,DLG1,DAG1,TMBIM6,SHROOM3,IRX3,WNT4,TFAP2B,CTSH,BMPR1A,SSBP3,NOTCH1,MAN1A2,RB1,GNA13,PFN1,FGFR1,EP300,FZD1,HECA,PBX1,TMED2,ATP6AP2,ACVR2B,LRP5	Cluster12.xls	24hrs.FDR0.05
358	12	6.0763e-10	2.23443	2.8273e-06	GObp	GO_REGULATION_OF_CELLULAR_COMPONENT_MOVEMENT	64	KIT,SPINT2,SOX9,EPCAM,MARVELD3,LGR6,SORL1,MET,SDC4,CX3CL1,CLDN7,IGFBP5,GAS6,NTN1,GATA3,CITED2,PDGFC,GRB7,PDE4D,TACSTD2,ERBB3,SEMA4D,LMO4,CDK6,BCL2,PTPRJ,PLXNB1,SLC9A3R1,CEACAM1,DSG2,DAG1,STAT3,PTPRK,FBXO31,ERBB2,WNT4,LMNA,CTSH,ATP1A1,NOTCH1,ACTN4,GAB1,CALR,GNA13,TRPM4,DOCK7,PFN1,CD81,PIK3R1,TPM1,HDAC5,SPATA13,ITGAV,FGFR1,CD63,THBS1,WASL,SUN2,GTPBP4,CLASP2,ATP2A2,SCAI,ARAP1,SYNJ2BP	Cluster12.xls	24hrs.FDR0.05
359	12	1.15782e-07	3.23015	5.7891e-06	Hallmark	HALLMARK_ESTROGEN_RESPONSE_EARLY	24	CELSR2,CCND1,INHBB,NAV2,THSD4,PDLIM3,KRT18,MUC1,CLDN7,MLPH,DEPTOR,CD44,TJP3,FOXC1,KRT19,ELF3,KRT8,WWC1,BCL2,SLC9A3R1,SLC26A2,BHLHE40,MYOF,CHPT1	Cluster12.xls	24hrs.FDR0.05
360	12	5.59894e-09	2.0224	2.60519e-05	GObp	GO_EPITHELIUM_DEVELOPMENT	71	KIT,EHF,ELF5,CCND1,SOX9,EPCAM,TFAP2A,ST14,ALDOC,MET,CLDN3,SOX10,ALDH1A3,TFCP2L1,SDC4,IGFBP5,GRHL2,NTN1,IRF6,IRX2,GATA3,BASP1,CITED2,IRX1,FOXC1,KLF5,ELF3,PDE4D,WNT7B,TACSTD2,NFIB,LMO4,CDK6,BCL2,SLC9A3R1,CEACAM1,SOX4,CEBPB,DDR1,EZR,DLG1,DAG1,SHROOM3,IRX3,F11R,WNT4,HEY1,TFAP2B,CTSH,BMPR1A,SSBP3,NOTCH1,TXNIP,ZDHHC21,GAB1,PRLR,GNA13,PFN1,CPT1A,FGFR1,EP300,CD63,FZD1,IQGAP1,ATP2A2,PSAP,PBX1,TMED2,ATP6AP…	Cluster12.xls	24hrs.FDR0.05
361	12	1.45559e-08	3.07048	6.77284e-05	GObp	GO_NEGATIVE_REGULATION_OF_LOCOMOTION	30	SPINT2,MARVELD3,IGFBP5,GATA3,CITED2,PTX3,TACSTD2,SEMA4D,BCL2,PTPRJ,ARRDC3,SLC9A3R1,DAG1,STAT3,PTPRK,WNT4,NOTCH1,SNX3,TRIM8,TPM1,HDAC5,ITGAV,CD63,THBS1,WASL,TRIM11,GTPBP4,CLASP2,SCAI,SYNJ2BP	Cluster12.xls	24hrs.FDR0.05
362	12	1.58277e-08	1.98342	7.36465e-05	GObp	GO_REGULATION_OF_PROTEIN_LOCALIZATION	70	KCNN4,INHBB,CDH1,SORL1,CX3CL1,ARRB1,SULF2,GAS6,GATA3,ANO1,TCF7L2,CD14,NEDD4L,EFNA5,BCL2,TMEM30B,RHOU,SLC9A3R1,SOX4,BCL2L11,GOLPH3,ANK3,HSP90AB1,EZR,DLG1,IRS1,TMBIM6,ERBB2,MYO18A,ITPR2,AP2M1,TFAP2B,RALB,LMNA,CCT3,VAMP8,BMPR1A,UCP2,CCT7,PPIA,CD2AP,SNX3,PRKCI,STARD7,RB1,TRIM8,NCL,RHBDF2,FIS1,TRPM4,PIK3R1,CPT1A,DYRK2,INPP5K,DYNLL2,SAE1,BCL2L1,EP300,ATPIF1,PKIG,WASL,NPEPPS,FZD1,PAM,CYLD,SPPL3,BCAP31,H…	Cluster12.xls	24hrs.FDR0.05
363	12	1.58653e-08	4.71757	7.38211e-05	GObp	GO_GLAND_MORPHOGENESIS	17	SOX9,IGFBP5,NTN1,ELF3,NFIB,BCL2,SLC9A3R1,CEBPB,DDR1,EZR,DAG1,WNT4,NOTCH1,CRIP1,FGFR1,POLB,LRP5	Cluster12.xls	24hrs.FDR0.05
364	12	1.66588e-06	3.36474	8.32938e-05	Hallmark	HALLMARK_UV_RESPONSE_DN	18	KIT,MET,IGFBP5,CITED2,RUNX1,VAV2,NFIB,DLG1,IRS1,ERBB2,ANXA2,BMPR1A,BHLHE40,LTBP1,ATP2B1,NFKB1,CDON,PHF3	Cluster12.xls	24hrs.FDR0.05
365	12	5.78713e-07	4.66577	0.000107641	Kegg	KEGG_ADHERENS_JUNCTION	13	CDH1,MET,PTPRF,TCF7L2,BAIAP2,PTPRJ,PARD3,ERBB2,ACTN4,FGFR1,EP300,WASL,IQGAP1	Cluster12.xls	24hrs.FDR0.05
366	12	2.32673e-06	3.17665	0.000116336	Hallmark	HALLMARK_APOPTOSIS	19	CCND1,CLU,KRT18,CD44,CD14,ERBB3,GPX4,APP,BCL2L11,ERBB2,LMNA,SOD2,TXNIP,HMGB2,CASP2,BCL2L1,BCL2L2,CYLD,BCAP31	Cluster12.xls	24hrs.FDR0.05
367	12	2.54557e-08	2.88085	0.000118445	GObp	GO_UROGENITAL_SYSTEM_DEVELOPMENT	32	SOX9,EPCAM,TFAP2A,SDC4,SULF2,IRX2,GATA3,BASP1,IRX1,FOXC1,WNT7B,TACSTD2,BCL2,SOX4,BCL2L11,EPHB3,DLG1,IRX3,WNT4,TFAP2B,CTSH,NOTCH1,CRIP1,PRLR,MME,FGFR1,TMED10,SMARCC1,IQGAP1,PSAP,PBX1,ACVR2B	Cluster12.xls	24hrs.FDR0.05
368	12	2.45216e-06	3.92553	0.000122608	Hallmark	HALLMARK_PROTEIN_SECRETION	14	ATP6V1B1,TSPAN8,KRT18,CLTA,AP2M1,ATP1A1,AP2S1,CLCN3,TMED10,CD63,VPS4B,PAM,M6PR,TMED2	Cluster12.xls	24hrs.FDR0.05
369	12	3.55081e-08	4.09152	0.000165219	GObp	GO_KIDNEY_EPITHELIUM_DEVELOPMENT	19	SOX9,EPCAM,SDC4,IRX2,GATA3,BASP1,IRX1,FOXC1,WNT7B,TACSTD2,BCL2,DLG1,IRX3,WNT4,TFAP2B,NOTCH1,FGFR1,IQGAP1,PBX1	Cluster12.xls	24hrs.FDR0.05
370	12	4.69579e-06	3.73119	0.00023479	Hallmark	HALLMARK_ANDROGEN_RESPONSE	14	CCND1,ALDH1A3,KRT19,TMPRSS2,STK39,KRT8,FADS1,CDK6,SLC26A2,DBI,MAP7,ZBTB10,ITGAV,PMEPA1	Cluster12.xls	24hrs.FDR0.05
371	12	5.64415e-06	2.82638	0.000282207	Hallmark	HALLMARK_ESTROGEN_RESPONSE_LATE	21	LTF,CELSR2,CCND1,CDH1,ST14,PDLIM3,CD44,CD9,TJP3,FOXC1,KRT19,LSR,MAPK13,BCL2,PLXNB1,SLC9A3R1,SLC26A2,PRLR,UNC13B,MYOF,CHPT1	Cluster12.xls	24hrs.FDR0.05
372	12	1.55304e-06	4.6145	0.000288866	Kegg	KEGG_PANCREATIC_CANCER	12	CCND1,CDK6,ARHGEF6,STAT3,ERBB2,RALB,RB1,RALBP1,PIK3R1,NFKB1,IKBKB,BCL2L1	Cluster12.xls	24hrs.FDR0.05
373	12	9.85853e-08	1.98443	0.000458718	GObp	GO_ORGAN_MORPHOGENESIS	62	LTF,ATP6V1B1,BARX2,FOXI1,SOX9,TFAP2A,TRPS1,ALPL,ALDH1A3,IGFBP5,GRHL2,NTN1,IRX2,BHLHE41,GATA3,CITED2,IRX1,PDGFC,FOXC1,ELF3,BSG,WNT7B,TACSTD2,AQP5,NFIB,BCL2,TMEM176B,SLC9A3R1,SOX4,BCL2L11,CEBPB,DDR1,EZR,DLG1,DAG1,STAT3,IRX3,WNT4,HEY1,TFAP2B,CTSH,BMPR1A,IMPAD1,NOTCH1,PRKCI,CRIP1,AES,TPM1,CDON,FGFR1,EP300,POLB,SMARCC1,GLG1,IFT80,FZD1,TSHZ1,PAM,PBX1,TMED2,ACVR2B,LRP5	Cluster12.xls	24hrs.FDR0.05
374	12	1.13345e-07	2.37341	0.000527392	GObp	GO_ENDOMEMBRANE_SYSTEM_ORGANIZATION	41	CDH1,CLU,CHMP4C,KRT18,GAS6,NUP210,BSG,HOOK1,BAIAP2,HOOK2,SLC9A3R1,GOLPH3,ANK3,EZR,DLG1,SURF4,ANXA2,F11R,MYO18A,WNT4,LMNA,CHMP2B,AKTIP,PPP2R1A,CLCN3,PRMT5,USP6NL,MAP7,MYOF,RAE1,MICALL1,INPP5K,RAB18,TMED10,IKBKB,VPS4B,PLSCR3,SUN2,CLASP2,ATP2A2,TMED2	Cluster12.xls	24hrs.FDR0.05
375	12	1.17878e-07	2.24316	0.000548487	GObp	GO_REGULATION_OF_CELLULAR_PROTEIN_LOCALIZATION	46	CDH1,SORL1,SULF2,GAS6,TCF7L2,NEDD4L,BCL2,TMEM30B,RHOU,SLC9A3R1,SOX4,BCL2L11,ANK3,HSP90AB1,EZR,DLG1,ERBB2,AP2M1,RALB,LMNA,CCT3,VAMP8,BMPR1A,CCT7,CD2AP,PRKCI,STARD7,RB1,TRIM8,FIS1,PIK3R1,DYRK2,INPP5K,DYNLL2,SAE1,BCL2L1,EP300,ATPIF1,PKIG,NPEPPS,FZD1,CYLD,SPPL3,BCAP31,H2AFY,SYNJ2BP	Cluster12.xls	24hrs.FDR0.05
376	12	1.61052e-07	2.66679	0.000749374	GObp	GO_TUBE_MORPHOGENESIS	32	SOX9,ST14,MET,SOX10,SDC4,GRHL2,NTN1,IRX2,GATA3,IRX1,TACSTD2,NFIB,LMO4,BCL2,SOX4,BCL2L11,EPHB3,DDR1,DLG1,DAG1,SHROOM3,IRX3,WNT4,CTSH,NOTCH1,GNA13,PFN1,FZD1,PBX1,TMED2,ACVR2B,LRP5	Cluster12.xls	24hrs.FDR0.05
377	12	1.84964e-07	4.48632	0.000860637	GObp	GO_ESTABLISHMENT_OF_PROTEIN_LOCALIZATION_TO_PLASMA_MEMBRANE	15	CDH1,KRT18,GAS6,BSG,SLC9A3R1,GOLPH3,ANK3,EZR,ANXA2,F11R,WNT4,INPP5K,IKBKB,CLASP2,TMED2	Cluster12.xls	24hrs.FDR0.05
378	12	4.87292e-06	3.93183	0.000906362	Kegg	KEGG_PROSTATE_CANCER	13	CCND1,PDGFC,TCF7L2,BCL2,HSP90AB1,ERBB2,HSP90B1,RB1,PIK3R1,NFKB1,FGFR1,IKBKB,EP300	Cluster12.xls	24hrs.FDR0.05
379	12	2.40036e-07	1.75977	0.00111689	GObp	GO_VESICLE_MEDIATED_TRANSPORT	81	KIT,MFGE8,CLU,CHMP4C,ILDR1,SORL1,KRT18,ARRB1,NCALD,GAS6,TNK2,CD9,PTX3,TMPRSS2,CD14,VAV2,ENPP3,HOOK1,BAIAP2,CLTA,CADPS2,APP,HOOK2,ARL4C,TNFAIP2,GOLPH3,ANK3,HSP90AB1,MYO6,EZR,RNF126,SURF4,TUBA4A,ANXA2,MYO18A,NRBP2,AP2M1,NPC1,CHMP2B,AP1S1,VAMP8,KIF1C,AKTIP,KLHL12,ACTN4,AP2S1,SNX3,PRKCI,HSP90B1,NCL,CALR,UNC13B,RALBP1,USP6NL,CALM2,CD81,PIK3R1,MICALL1,ARF5,DYNLL2,ITGAV,TMED10,BCL2L1,CD63,VPS4B,SGSM2,TH…	Cluster12.xls	24hrs.FDR0.05
380	12	2.95782e-07	4.3416	0.00137627	GObp	GO_NEPHRON_EPITHELIUM_DEVELOPMENT	15	SOX9,IRX2,GATA3,BASP1,IRX1,WNT7B,TACSTD2,BCL2,DLG1,IRX3,WNT4,TFAP2B,NOTCH1,IQGAP1,PBX1	Cluster12.xls	24hrs.FDR0.05
381	12	2.98153e-07	3.75599	0.00138731	GObp	GO_TUBE_FORMATION	18	SOX9,ST14,SDC4,GRHL2,IRX2,GATA3,IRX1,NFIB,LMO4,SOX4,BCL2L11,SHROOM3,IRX3,WNT4,NOTCH1,PFN1,FZD1,TMED2	Cluster12.xls	24hrs.FDR0.05
382	12	3.13173e-07	3.91115	0.0014572	GObp	GO_MAMMARY_GLAND_DEVELOPMENT	17	CSN3,ELF5,CCND1,SOX9,IGFBP5,NTN1,IRF6,ELF3,WNT7B,BCL2L11,CEBPB,DDR1,WNT4,PRLR,PAM,USF2,LRP5	Cluster12.xls	24hrs.FDR0.05
383	12	3.47514e-07	1.61538	0.00161698	GObp	GO_POSITIVE_REGULATION_OF_GENE_EXPRESSION	104	LTF,KIT,EHF,BARX2,ELF5,FOXI1,CITED4,SOX9,CDH1,EPCAM,CLU,TFAP2A,TRPS1,MET,ITGB8,SOX10,MUC1,ARRB1,GRHL2,GAS6,IRF6,GATA3,CITED2,IKZF2,HIVEP3,NFIX,TCF7L2,FOXC1,KLF5,ELF3,RUNX1,NFIB,LMO4,CDK6,PAIP1,EEF2,NACA,APP,ATMIN,ETV6,SOX4,ANK3,CEBPB,MYO6,EZR,BCL9L,STAT3,POLR2F,ERBB2,HMGN1,WNT4,HEY1,TFAP2B,SUB1,RGMA,LMNA,CTSH,MKL2,BMPR1A,SSBP3,CHCHD2,NOTCH1,PABPC1,PRKCI,HMGB2,RB1,TRIM8,NCL,CALR,ASXL2,TCF20,PFN1,C…	Cluster12.xls	24hrs.FDR0.05
384	12	3.607e-07	2.42261	0.00167834	GObp	GO_MORPHOGENESIS_OF_AN_EPITHELIUM	36	SOX9,TFAP2A,ST14,MET,SOX10,ALDH1A3,SDC4,IGFBP5,GRHL2,NTN1,IRX2,GATA3,IRX1,WNT7B,TACSTD2,LMO4,BCL2,SLC9A3R1,CEACAM1,SOX4,DDR1,EZR,DLG1,DAG1,SHROOM3,IRX3,WNT4,CTSH,NOTCH1,GNA13,PFN1,FGFR1,FZD1,PBX1,TMED2,LRP5	Cluster12.xls	24hrs.FDR0.05
385	12	4.26816e-07	1.72848	0.00198597	GObp	GO_REGULATION_OF_CELLULAR_LOCALIZATION	82	KCNN4,INHBB,CDH1,ILDR1,SORL1,SDC4,CX3CL1,ARRB1,SULF2,GAS6,GATA3,ANO1,TCF7L2,CD14,PDE4D,NEDD4L,EFNA5,WWC1,BCL2,TMEM30B,CADPS2,RHOU,SLC9A3R1,CEACAM1,SOX4,BCL2L11,GOLPH3,ANK3,HSP90AB1,EZR,DLG1,IRS1,PARD3,TMBIM6,ERBB2,MYO18A,ITPR2,AP2M1,TFAP2B,RALB,LMNA,CCT3,VAMP8,BMPR1A,UCP2,CCT7,PPIA,NOTCH1,CD2AP,SNX3,PRKCI,STARD7,RB1,TRIM8,NCL,UNC13B,RHBDF2,FIS1,CALM2,TRPM4,PIK3R1,CPT1A,DYRK2,INPP5K,DYNLL2,SAE1,BC…	Cluster12.xls	24hrs.FDR0.05
386	12	4.73092e-07	2.03154	0.0022013	GObp	GO_ENZYME_LINKED_RECEPTOR_PROTEIN_SIGNALING_PATHWAY	52	KIT,ATP6V1B1,SOX9,INHBB,MET,PTPRF,SULF2,GAS6,CITED2,PDGFC,TNK2,FOXC1,GRB7,GALNT3,VAV2,ERBB3,EFNA5,BAIAP2,MAPK13,PTPRJ,ESRP1,EPHB3,DDR1,MPZL1,IRS1,PARD3,STAT3,POLR2F,PTPRK,ERBB2,F11R,AP2M1,SUB1,RGMA,BMPR1A,SOCS5,CDC37,TXNIP,AP2S1,GAB1,PRLR,PIK3R1,LTBP1,ITGAV,FGFR1,AKT1S1,WASL,SPRED2,SMARCC1,IQGAP1,CLASP2,ACVR2B	Cluster12.xls	24hrs.FDR0.05
387	12	4.79229e-07	1.68001	0.00222985	GObp	GO_CELL_DEVELOPMENT	89	KIT,CXADR,CELSR2,SOX9,INHBB,CLMN,CDH1,CLU,TFAP2A,NTNG1,TRPS1,ST14,MET,CLDN3,SOX10,TFCP2L1,SDC4,PTPRF,SORBS2,SULF2,GRHL2,NTN1,IRF6,GATA3,BASP1,CD9,FOXC1,KRT19,KLF5,MAP2,RUNX1,PDE4D,WNT7B,LSR,SEMA4D,KRT8,HOOK1,EFNA5,MSI2,NFIB,BAIAP2,CDK6,PRELP,BCL2,PLXNB1,APP,SLC9A3R1,SOX4,BCL2L11,EPHB3,ANK3,NR2F6,EZR,DAG1,PARD3,SHROOM3,PTPRK,ERBB2,ANXA2,STRBP,F11R,WNT4,HEY1,LMNA,BMPR1A,IMPAD1,NOTCH1,PRKCI,HMGB2,CA…	Cluster12.xls	24hrs.FDR0.05
388	12	5.25005e-07	1.67077	0.00244285	GObp	GO_RESPONSE_TO_ENDOGENOUS_STIMULUS	90	KIT,ATP6V1B1,CITED4,CCND1,SOX9,MFGE8,INHBB,CDH1,ALPL,PAQR6,IGFBP5,MMP15,GATA3,CITED2,CD44,PDGFC,CD9,KRT19,BSG,GALNT3,PDE4D,BAIAP2,BCL2,EEF2,APP,ESRP1,DSG2,EEF1A1,NR2F6,CEBPB,EZR,SLC27A1,DAG1,IRS1,CLDN4,PARD3,STAT3,TMBIM6,POLR2F,PTPRK,ANXA2,F11R,WNT4,HEY1,ITPR2,RGMA,NPC1,CTSH,BMPR1A,UCP2,ATP1A1,NOTCH1,EPM2AIP1,TXNIP,PRKCI,HMGB2,MGST1,HSP90B1,RB1,GAB1,PRLR,CALR,RNF40,CALM2,CD81,PIK3R1,H3F3B,MICALL1…	Cluster12.xls	24hrs.FDR0.05
389	12	5.45039e-07	3.61584	0.00253607	GObp	GO_MORPHOGENESIS_OF_EMBRYONIC_EPITHELIUM	18	SOX9,TFAP2A,ST14,ALDH1A3,SDC4,GRHL2,IRX2,GATA3,IRX1,WNT7B,LMO4,SOX4,SHROOM3,IRX3,WNT4,PFN1,FZD1,TMED2	Cluster12.xls	24hrs.FDR0.05
390	12	5.83283e-07	3.04981	0.00271401	GObp	GO_PLASMA_MEMBRANE_ORGANIZATION	23	CDH1,CLU,KRT18,GAS6,BSG,BAIAP2,SLC9A3R1,GOLPH3,ANK3,EZR,DLG1,ANXA2,F11R,WNT4,MAP7,MYOF,MICALL1,INPP5K,IKBKB,PLSCR3,CLASP2,ATP2A2,TMED2	Cluster12.xls	24hrs.FDR0.05
391	12	5.89473e-05	2.5572	0.00294737	Hallmark	HALLMARK_TNFA_SIGNALING_VIA_NFKB	19	CCND1,SDC4,CD44,PTX3,PHLDA1,TNFAIP2,CEBPB,SOD2,BHLHE40,ZBTB10,PNRC1,EIF1,ATP2B1,IER5,NFKB1,PMEPA1,DNAJB4,NFAT5,TGIF1	Cluster12.xls	24hrs.FDR0.05
392	12	5.89473e-05	2.5572	0.00294737	Hallmark	HALLMARK_MYC_TARGETS_V1	19	SNRPD2,HSP90AB1,HDDC2,CCT3,PCBP1,EEF1B2,HDGF,CCT7,PPIA,SNRPB2,SNRPA,PABPC1,STARD7,CNBP,SMARCC1,LDHA,HNRNPC,SERBP1,HNRNPD	Cluster12.xls	24hrs.FDR0.05
393	12	7.01539e-07	2.17161	0.00326426	GObp	GO_TISSUE_MORPHOGENESIS	43	SOX9,TFAP2A,ST14,MET,SOX10,ALDH1A3,SDC4,IGFBP5,GRHL2,NTN1,IRX2,GATA3,IRX1,FOXC1,WNT7B,TACSTD2,LMO4,BCL2,SLC9A3R1,CEACAM1,SOX4,DDR1,EZR,DLG1,DAG1,SHROOM3,IRX3,WNT4,HEY1,TFAP2B,CTSH,BMPR1A,EXT2,NOTCH1,GNA13,PFN1,TPM1,CDON,FGFR1,FZD1,PBX1,TMED2,LRP5	Cluster12.xls	24hrs.FDR0.05
394	12	7.56867e-07	1.58077	0.0035217	GObp	GO_POSITIVE_REGULATION_OF_BIOSYNTHETIC_PROCESS	106	LTF,KIT,EHF,BARX2,ELF5,FOXI1,CITED4,SOX9,CDH1,EPCAM,CLU,TFAP2A,TRPS1,MET,SOX10,MUC1,ARRB1,GRHL2,IRF6,GATA3,CITED2,PDGFC,IKZF2,HIVEP3,NFIX,TCF7L2,PTX3,FOXC1,KLF5,ELF3,RUNX1,NFIB,LMO4,SLC45A3,PAIP1,EEF2,NACA,APP,ATMIN,ETV6,SOX4,CEBPB,HSP90AB1,MYO6,BCL9L,IRS1,STAT3,POLR2F,ERBB2,HMGN1,WNT4,HEY1,TFAP2B,SUB1,RGMA,LMNA,CCT3,MKL2,BMPR1A,CCT7,SSBP3,CHCHD2,NOTCH1,EPM2AIP1,PABPC1,PRKCI,HMGB2,RB1,TRIM8,NCL,C…	Cluster12.xls	24hrs.FDR0.05
395	12	7.57681e-07	1.88302	0.00352549	GObp	GO_NEGATIVE_REGULATION_OF_CELL_DEATH	61	LTF,KIT,SOX9,EPCAM,CLU,TFAP2A,SORL1,MET,SOX10,KRT18,MUC1,CX3CL1,ARRB1,CLDN7,GAS6,GATA3,CITED2,CD44,TCF7L2,FOXC1,ERBB3,SEMA4D,BCL2,NACA,TPT1,SOX4,GOLPH3,CEBPB,HSP90AB1,STAT3,TMBIM6,CBX4,MYO18A,NRBP2,WNT4,TFAP2B,LMNA,NPC1,CTSH,SOD2,UCP2,NOTCH1,FAM129B,PRKCI,HMGB2,HSP90B1,NCL,PRLR,PIK3R1,NOC2L,ITGAV,NFKB1,IKBKB,BCL2L1,EP300,VPS4B,THBS1,BCL2L2,PSAP,API5,PIM1	Cluster12.xls	24hrs.FDR0.05
396	12	7.70424e-07	1.60608	0.00358478	GObp	GO_ESTABLISHMENT_OF_LOCALIZATION_IN_CELL	100	KIT,LCN2,SLC5A7,CHMP4C,KLC3,TRPS1,SORL1,KRT18,GAS6,NTN1,MLPH,NUP210,BSG,HOOK1,FAU,CLTA,TBC1D22B,BCL2,CADPS2,RHOU,APP,HOOK2,ARL4C,SLC9A3R1,BCL2L11,SNRPD2,GOLPH3,ANK3,MYO6,EZR,DLG1,RNF126,SURF4,DAG1,PARD3,STAT3,ANXA2,MYO18A,NRBP2,ITPR2,AP2M1,RALB,ZDHHC3,LMNA,NPC1,CHMP2B,AP1S1,VAMP8,SEC61B,UCP2,KIF1C,TUBA1B,CDC37,AKTIP,KLHL12,ACTN4,TXNIP,AP2S1,SNX3,PRKCI,HSP90B1,CALR,UNC13B,USP6NL,FIS1,RAE1,PIK3R1,C…	Cluster12.xls	24hrs.FDR0.05
397	12	7.71002e-07	1.58429	0.00358747	GObp	GO_REGULATION_OF_TRANSCRIPTION_FROM_RNA_POLYMERASE_II_PROMOTER	105	EHF,BARX2,ELF5,FOXI1,CITED4,CCND1,SOX9,EPCAM,TFAP2A,TRPS1,MET,SOX10,TFCP2L1,MUC1,ARRB1,GRHL2,BHLHE41,CBX6,GATA3,CITED2,IKZF2,NFIX,TCF7L2,FOXC1,KLF5,ELF3,RUNX1,SEMA4D,NEDD4L,NFIB,LMO4,WWC1,NACA,APP,ETV6,SOX4,FOXP4,NR2F6,CEBPB,MYO6,EZR,DLG1,BCL9L,STAT3,TMBIM6,CBX4,HEY1,TFAP2B,SUB1,RGMA,LMNA,BACH2,SOD2,MKL2,BMPR1A,HDGF,SMARCD2,SSBP3,CHCHD2,BHLHE40,NOTCH1,BRD3,SPG20,EPM2AIP1,TXNIP,HMGB2,RB1,NCL,AES,C…	Cluster12.xls	24hrs.FDR0.05
398	12	5.71216e-06	5.26655	0.00385	Reactome	REACTOME_NUCLEOTIDE_BINDING_DOMAIN_LEUCINE_RICH_REPEAT_CONTAINING_RECEPTOR_NLR_SIGNALING_PATHWAYS	9	MAPK13,BCL2,APP,HSP90AB1,TXNIP,CASP2,IKBKB,BCL2L1,CYLD	Cluster12.xls	24hrs.FDR0.05
399	12	9.53233e-07	4.48632	0.00443539	GObp	GO_RENAL_TUBULE_DEVELOPMENT	13	SOX9,IRX2,GATA3,IRX1,WNT7B,TACSTD2,BCL2,DLG1,IRX3,WNT4,TFAP2B,NOTCH1,PBX1	Cluster12.xls	24hrs.FDR0.05
400	12	1.00172e-06	1.6458	0.00466101	GObp	GO_REGULATION_OF_CELL_DEATH	90	LTF,KIT,SOX9,INHBB,EPCAM,CLU,TFAP2A,SORL1,MET,SOX10,KRT18,ALDH1A3,MUC1,CX3CL1,ARRB1,CLDN7,GAS6,DEPTOR,GATA3,CITED2,CD44,TCF7L2,FOXC1,VAV2,ERBB3,SEMA4D,PHLDA1,BCL2,NACA,TPT1,SLC9A3R1,ARHGEF6,SOX4,BCL2L11,GOLPH3,CEBPB,SERINC3,HSP90AB1,STAT3,TMBIM6,CBX4,ARHGEF3,MYO18A,NRBP2,WNT4,TFAP2B,LMNA,NPC1,CTSH,SOD2,UCP2,NOTCH1,ACTN4,TXNIP,FAM129B,PRKCI,HMGB2,PPP2R1A,CASP2,HSP90B1,NCL,PRLR,AES,CALR,FIS1,PIK3R1…	Cluster12.xls	24hrs.FDR0.05
401	12	1.18165e-06	3.7451	0.00549821	GObp	GO_NEPHRON_DEVELOPMENT	16	SOX9,SULF2,IRX2,GATA3,BASP1,IRX1,WNT7B,TACSTD2,BCL2,DLG1,IRX3,WNT4,TFAP2B,NOTCH1,IQGAP1,PBX1	Cluster12.xls	24hrs.FDR0.05
402	12	1.29849e-06	2.43326	0.00604189	GObp	GO_REGULATION_OF_CELLULAR_AMIDE_METABOLIC_PROCESS	32	CLU,SORL1,IGFBP5,GRB7,EIF3I,VARS,PAIP1,EEF2,APP,SOX4,EIF3F,EIF3M,STAT3,ERBB2,WTIP,CNOT6,CNOT8,PABPC1,CALR,EIF4B,EIF1,SRP9,TMED10,EP300,THBS1,TNRC6B,TNRC6A,LARP4B,UPF3B,TARBP2,PAIP2,HNRNPD	Cluster12.xls	24hrs.FDR0.05
403	12	9.49406e-06	3.36474	0.006399	Reactome	REACTOME_CELL_CELL_COMMUNICATION	15	CDH1,CLDN3,CLDN7,NTN1,MAPK13,ARHGEF6,CLDN4,PARD3,F11R,ACTN4,CD2AP,PRKCI,PIK3R1,WASL,IQGAP1	Cluster12.xls	24hrs.FDR0.05
404	12	1.45318e-06	6.05653	0.00676163	GObp	GO_APICAL_JUNCTION_ASSEMBLY	9	MARVELD3,CLDN3,GRHL2,DLG1,PARD3,F11R,ACTN4,PRKCI,FBF1	Cluster12.xls	24hrs.FDR0.05
405	12	1.51443e-06	1.7291	0.00704663	GObp	GO_POSITIVE_REGULATION_OF_CELLULAR_COMPONENT_ORGANIZATION	74	KIT,SOX9,MFGE8,CLU,SDC4,MUC1,ARRB1,GAS6,NTN1,GATA3,TCF7L2,PTX3,CD14,SEMA4D,NEDD4L,EFNA5,EPS8L2,BAIAP2,BCL2,PTPRJ,RHOU,PLXNB1,BCL2L11,EPHB3,SYNPO,ANK3,DSTN,EZR,DLG1,SURF4,DAG1,BCL9L,FBXO31,ERBB2,ANXA2,WNT4,RALB,CCT3,CCT7,CNOT6,NOTCH1,ACTN4,SNX3,PRKCI,STARD7,RB1,CALR,UNC13B,FIS1,RNF40,PFN1,PIK3R1,TPM1,DYNLL2,SAE1,PAXIP1,TNKS2,ITGAV,FGFR1,IKBKB,EP300,CD63,VPS4B,ATPIF1,WASL,NPEPPS,PIP4K2C,AGRN,CLASP2…	Cluster12.xls	24hrs.FDR0.05
406	12	1.53038e-06	1.66258	0.00712084	GObp	GO_NEGATIVE_REGULATION_OF_RESPONSE_TO_STIMULUS	84	LTF,CCND1,SOX9,CLU,TSPAN8,MARVELD3,SORL1,MET,SOX10,MUC1,CX3CL1,ARRB1,SULF2,IGFBP5,GAS6,WNK2,DEPTOR,GATA3,CD44,TCF7L2,CD14,ERBB3,SEMA4D,CDK6,WWC1,CLTA,BCL2,PTPRJ,TPT1,ARRDC3,SLC9A3R1,CEACAM1,EZR,DLG1,RNF126,DAG1,BCL9L,IRS1,TMBIM6,ANXA2,NRBP2,WNT4,HEY1,AP2M1,LMNA,NPC1,S1PR2,SOD2,SOCS5,UCP2,WTIP,NENF,NOTCH1,KLHL12,SPG20,AP2S1,HMGB2,PPP2R1A,RB1,AES,CALR,CALM2,PCBP2,LTBP1,INPP5K,NOC2L,ITGAV,NFKB1,BCL2…	Cluster12.xls	24hrs.FDR0.05
407	12	3.36529e-05	6.21182	0.00730268	Biocarta	BIOCARTA_RACCYCD_PATHWAY	6	CCND1,CDK6,RB1,PIK3R1,NFKB1,IKBKB	Cluster12.xls	24hrs.FDR0.05
408	12	1.58475e-06	2.30913	0.00737385	GObp	GO_REPRODUCTIVE_SYSTEM_DEVELOPMENT	35	KIT,CCND1,SOX9,INHBB,ST14,ITGB8,ARRB1,GRHL2,GATA3,BASP1,FOXC1,KRT19,BSG,WNT7B,KRT8,BCL2,BCL2L11,CEBPB,HSP90AB1,DLG1,WNT4,HEY1,NOTCH1,HMGB2,MGST1,CASP2,CRIP1,GAB1,PRLR,BCL2L1,SMARCC1,BCL2L2,PSAP,TMED2,CSDE1	Cluster12.xls	24hrs.FDR0.05
409	12	4.08166e-05	2.2158	0.00759189	Kegg	KEGG_PATHWAYS_IN_CANCER	27	KIT,CCND1,CDH1,MET,COL4A6,TCF7L2,RUNX1,WNT7B,CDK6,BCL2,HSP90AB1,STAT3,ERBB2,WNT4,RALB,HSP90B1,RB1,RALBP1,PIK3R1,ITGAV,NFKB1,FGFR1,IKBKB,BCL2L1,EP300,FZD1,EGLN2	Cluster12.xls	24hrs.FDR0.05
410	12	1.67003e-06	6.72948	0.00777063	GObp	GO_BICELLULAR_TIGHT_JUNCTION_ASSEMBLY	8	MARVELD3,CLDN3,GRHL2,DLG1,PARD3,F11R,ACTN4,PRKCI	Cluster12.xls	24hrs.FDR0.05
411	12	1.76784e-06	1.62373	0.00822578	GObp	GO_REGULATION_OF_CELL_DIFFERENTIATION	90	LTF,KIT,ELF5,CCND1,SOX9,CLU,TFAP2A,TRPS1,SORL1,SOX10,PTPRF,TMEM176A,CX3CL1,IGFBP5,GRHL2,GAS6,NTN1,BHLHE41,GATA3,TCF7L2,FOXC1,KLF5,RUNX1,WNT7B,TACSTD2,LTBP3,SEMA4D,FADS1,NEDD4L,EFNA5,BAIAP2,LMO4,CDK6,SLC45A3,BCL2,NACA,PLXNB1,APP,TMEM176B,ZFP36L2,EPHB3,CEBPB,DAG1,BCL9L,STAT3,FBXO31,IRX3,ERBB2,WNT4,HEY1,TOB2,TFAP2B,LMNA,S1PR2,BMPR1A,SOCS5,NOTCH1,ACTN4,SPG20,SNX3,PRKCI,HMGB2,PPP2R1A,RB1,PRLR,CALR,MEX…	Cluster12.xls	24hrs.FDR0.05
412	12	1.80126e-06	2.16208	0.00838125	GObp	GO_TRANSMEMBRANE_RECEPTOR_PROTEIN_TYROSINE_KINASE_SIGNALING_PATHWAY	40	KIT,ATP6V1B1,SOX9,MET,SULF2,PDGFC,TNK2,FOXC1,GRB7,GALNT3,VAV2,ERBB3,EFNA5,BAIAP2,MAPK13,PTPRJ,ESRP1,EPHB3,DDR1,MPZL1,IRS1,STAT3,POLR2F,ERBB2,AP2M1,SOCS5,CDC37,TXNIP,AP2S1,GAB1,PRLR,PIK3R1,ITGAV,FGFR1,AKT1S1,WASL,SPRED2,SMARCC1,IQGAP1,CLASP2	Cluster12.xls	24hrs.FDR0.05
413	12	0.00017609	2.42261	0.0088045	Hallmark	HALLMARK_APICAL_JUNCTION	18	CDH1,CX3CL1,CLDN7,GRB7,MPZL2,VAV2,BAIAP2,MAPK13,ARHGEF6,DLG1,MPZL1,IRS1,CLDN4,ACTN4,LIMA1,PFN1,WASL,MYL12B	Cluster12.xls	24hrs.FDR0.05
414	12	1.95667e-06	1.61472	0.00910441	GObp	GO_NEGATIVE_REGULATION_OF_NITROGEN_COMPOUND_METABOLIC_PROCESS	91	BARX2,CCND1,SOX9,CLU,TFAP2A,TRPS1,SORL1,SOX10,TFCP2L1,MUC1,ARRB1,IGFBP5,GAS6,BHLHE41,CBX6,GATA3,BASP1,CITED2,NFIX,TCF7L2,GRB7,KLF5,ELF3,SEMA4D,NEDD4L,NFIB,WWC1,NACA,S100A11,ETV6,NR2F6,CEBPB,EZR,DLG1,STAT3,TMBIM6,PTPRK,CBX4,WNT4,HEY1,TFAP2B,BACH2,HDGF,WTIP,CNOT6,BHLHE40,NOTCH1,CNOT8,TXNIP,PABPC1,HMGB2,RB1,TRIM8,AES,CALR,PRMT5,RNF40,H3F3B,TNRC18,INPP5K,LPCAT1,HDAC5,TNKS2,NOC2L,SRP9,NFKB1,CBX7,FGFR1…	Cluster12.xls	24hrs.FDR0.05
415	12	1.38247e-05	7.02206	0.00931785	Reactome	REACTOME_LYSOSOME_VESICLE_BIOGENESIS	6	ARRB1,CLTA,AP1S1,VAMP8,M6PR,AP1B1	Cluster12.xls	24hrs.FDR0.05
416	12	2.25401e-06	2.37293	0.0104879	GObp	GO_REGULATION_OF_APOPTOTIC_SIGNALING_PATHWAY	32	INHBB,CLU,MUC1,CX3CL1,DEPTOR,CD44,TCF7L2,BCL2,TPT1,SLC9A3R1,BCL2L11,SERINC3,TMBIM6,WNT4,LMNA,CTSH,SOD2,HMGB2,PPP2R1A,CASP2,FIS1,PDIA3,DYNLL2,NOC2L,ITGAV,FGFR1,BCL2L1,THBS1,ATPIF1,BCL2L2,CYLD,BCAP31	Cluster12.xls	24hrs.FDR0.05
417	12	2.47302e-06	1.7695	0.0115069	GObp	GO_POSITIVE_REGULATION_OF_TRANSCRIPTION_FROM_RNA_POLYMERASE_II_PROMOTER	66	EHF,BARX2,ELF5,FOXI1,CITED4,SOX9,EPCAM,TFAP2A,TRPS1,MET,SOX10,MUC1,ARRB1,GRHL2,GATA3,CITED2,IKZF2,NFIX,TCF7L2,FOXC1,KLF5,ELF3,RUNX1,NFIB,LMO4,NACA,APP,ETV6,SOX4,CEBPB,MYO6,BCL9L,STAT3,HEY1,TFAP2B,SUB1,RGMA,LMNA,MKL2,BMPR1A,SSBP3,CHCHD2,NOTCH1,HMGB2,RB1,NCL,ASXL2,TCF20,PFN1,CD81,PIK3R1,HDAC5,PAXIP1,NFKB1,CDON,IKBKB,EP300,KAT6B,ZMIZ2,CNBP,SMARCC1,AGRN,PBX1,NFAT5,USF2,LRP5	Cluster12.xls	24hrs.FDR0.05
418	12	6.6096e-05	4.03769	0.0122938	Kegg	KEGG_ACUTE_MYELOID_LEUKEMIA	9	KIT,CCND1,TCF7L2,RUNX1,STAT3,PIK3R1,NFKB1,IKBKB,PIM1	Cluster12.xls	24hrs.FDR0.05
419	12	2.77852e-06	1.6268	0.0129284	GObp	GO_ESTABLISHMENT_OF_PROTEIN_LOCALIZATION	86	ATP6V1B1,CDH1,CLU,CHMP4C,TRPS1,SORL1,KRT18,ARRB1,GAS6,MLPH,GATA3,NUP210,BSG,HOOK1,FAU,CLTA,TBC1D22B,NACA,CADPS2,RHOU,HOOK2,ARL4C,SLC9A3R1,BCL2L11,GOLPH3,ANK3,MYO6,EZR,SURF4,DAG1,PARD3,STAT3,ANXA2,F11R,WNT4,AP2M1,RALB,ZDHHC3,LMNA,NPC1,CHMP2B,AP1S1,VAMP8,SEC61B,CDC37,AKTIP,NOTCH1,ACTN4,TXNIP,AP2S1,SLC15A2,SNX3,PRKCI,HSP90B1,CALR,RHBDF2,USP6NL,FIS1,RAE1,PIK3R1,TRAK1,MICALL1,PDIA3,ARF5,INPP5K,RAB18,P…	Cluster12.xls	24hrs.FDR0.05
420	12	3.02732e-06	3.02448	0.0140861	GObp	GO_REGULATION_OF_OSSIFICATION	20	LTF,SOX9,TFAP2A,IGFBP5,WNT7B,SEMA4D,CDK6,BCL2,CEBPB,WNT4,TOB2,LMNA,BMPR1A,NOTCH1,TRPM4,FGFR1,FZD1,PBX1,ACVR2B,LRP5	Cluster12.xls	24hrs.FDR0.05
421	12	3.15307e-06	2.77629	0.0146712	GObp	GO_NEGATIVE_REGULATION_OF_CELL_ADHESION	23	SPINT2,CDH1,EPCAM,MUC1,CLDN7,TACSTD2,ERBB3,SEMA4D,EFNA5,PLXNB1,CEACAM1,CEBPB,DLG1,ERBB2,SOCS5,NOTCH1,ACTN4,PIK3R1,THBS1,GTPBP4,CLASP2,CYLD,CD164	Cluster12.xls	24hrs.FDR0.05
422	12	3.16581e-06	5.07885	0.0147305	GObp	GO_MAMMARY_GLAND_EPITHELIUM_DEVELOPMENT	10	ELF5,CCND1,NTN1,IRF6,WNT7B,CEBPB,DDR1,WNT4,PRLR,LRP5	Cluster12.xls	24hrs.FDR0.05
423	12	3.23611e-06	8.50039	0.0150576	GObp	GO_LIVER_REGENERATION	6	CCND1,SULF2,CEBPB,UCP2,NCL,PRMT5	Cluster12.xls	24hrs.FDR0.05
424	12	2.24389e-05	7.91703	0.0151238	Reactome	REACTOME_INFLAMMASOMES	5	BCL2,APP,HSP90AB1,TXNIP,BCL2L1	Cluster12.xls	24hrs.FDR0.05
425	12	3.79415e-06	2.1208	0.0176542	GObp	GO_EPITHELIAL_CELL_DIFFERENTIATION	39	KIT,EHF,ELF5,SOX9,ST14,ALDOC,MET,CLDN3,SOX10,TFCP2L1,GRHL2,IRF6,GATA3,BASP1,KLF5,ELF3,PDE4D,WNT7B,NFIB,CDK6,BCL2,SLC9A3R1,SOX4,CEBPB,EZR,SHROOM3,F11R,WNT4,HEY1,NOTCH1,TXNIP,PRLR,CPT1A,FGFR1,CD63,FZD1,IQGAP1,PSAP,ACVR2B	Cluster12.xls	24hrs.FDR0.05
426	12	3.79922e-06	1.78302	0.0176778	GObp	GO_POSITIVE_REGULATION_OF_TRANSPORT	62	KCNN4,MFGE8,INHBB,CDH1,ILDR1,SORL1,SDC4,ARRB1,SULF2,GAS6,WNK2,GATA3,ANO1,TCF7L2,PTX3,CD14,STK39,NEDD4L,BCL2,TMEM30B,CADPS2,RHOU,SOX4,BCL2L11,GOLPH3,ANK3,HSP90AB1,EZR,DLG1,IRS1,ERBB2,ANXA2,MYO18A,VAMP8,BMPR1A,PPIA,ACTN4,PRKCI,STARD7,NCL,CALR,UNC13B,FIS1,CALM2,TRPM4,PIK3R1,INPP5K,DYNLL2,SAE1,CREBL2,ITGAV,EP300,CD63,VPS4B,ATPIF1,WASL,NPEPPS,CLASP2,C3,SPPL3,BCAP31,SYNJ2BP	Cluster12.xls	24hrs.FDR0.05
427	12	3.83467e-06	3.60508	0.0178427	GObp	GO_REGULATION_OF_OSTEOBLAST_DIFFERENTIATION	15	LTF,IGFBP5,WNT7B,SEMA4D,CDK6,CEBPB,WNT4,LMNA,BMPR1A,NOTCH1,TRPM4,FGFR1,FZD1,ACVR2B,LRP5	Cluster12.xls	24hrs.FDR0.05
428	12	3.90149e-06	1.53689	0.0181536	GObp	GO_REGULATION_OF_TRANSPORT	103	CLIC6,FXYD3,KCNN4,MFGE8,INHBB,CDH1,ILDR1,SORL1,SDC4,CX3CL1,ARRB1,SULF2,GAS6,WNK2,GATA3,ANO1,TNK2,TCF7L2,PTX3,ANPEP,CD14,STK39,NUP210,PDE4D,ERBB3,NEDD4L,EFNA5,WWC1,TBC1D22B,BCL2,TMEM30B,CADPS2,RHOU,SLC9A3R1,CEACAM1,SOX4,BCL2L11,GOLPH3,ANK3,HSP90AB1,MYO6,EZR,DLG1,IRS1,TMBIM6,ERBB2,ANXA2,MYO18A,ITPR2,TFAP2B,RALB,VAMP8,BMPR1A,UCP2,PPIA,ATP1A1,NOTCH1,ACTN4,CD2AP,AP2S1,SNX3,PRKCI,STARD7,NCL,CALR,UNC13B…	Cluster12.xls	24hrs.FDR0.05
429	12	3.99809e-06	1.53604	0.0186031	GObp	GO_PROTEIN_LOCALIZATION	103	ATP6V1B1,SOX9,CDH1,CLU,CHMP4C,TRPS1,MARVELD3,SORL1,KRT18,ARRB1,GAS6,MLPH,GATA3,NUP210,BSG,HOOK1,FAU,CLTA,TBC1D22B,NACA,CADPS2,RHOU,HOOK2,ARL4C,SLC9A3R1,TNFAIP2,BCL2L11,GOLPH3,ANK3,MYO6,EZR,DLG1,SURF4,DAG1,PARD3,STAT3,SHROOM3,PTPRK,ANXA2,F11R,WNT4,AP2M1,RALB,ZDHHC3,LMNA,NPC1,CHMP2B,AP1S1,VAMP8,SEC61B,CDC37,AKTIP,NOTCH1,ACTN4,TXNIP,AP2S1,SLC15A2,SNX3,PRKCI,MID1,HSP90B1,RB1,CALR,RHBDF2,USP6NL,MAP7,F…	Cluster12.xls	24hrs.FDR0.05
430	12	4.81922e-06	8.07537	0.0224238	GObp	GO_ENDOPLASMIC_RETICULUM_CALCIUM_ION_HOMEOSTASIS	6	BCL2,APP,TMBIM6,FIS1,ATP2A2,BCAP31	Cluster12.xls	24hrs.FDR0.05
431	12	5.03392e-06	1.70868	0.0234228	GObp	GO_NEGATIVE_REGULATION_OF_PROTEIN_METABOLIC_PROCESS	69	SPINT2,INHBB,CLU,PAPLN,MARVELD3,SORL1,ARRB1,IGFBP5,GAS6,WNK2,DEPTOR,CD44,PTX3,GRB7,STK39,PDE4D,SEMA4D,PTPRJ,APP,SLC9A3R1,SOX4,CAMK2N1,HSP90AB1,EZR,DLG1,DAG1,PARD3,STAT3,FBXO31,ANXA2,TFAP2B,SOCS5,WTIP,CNOT6,CNOT8,SNX3,PPP2R1A,RB1,CALR,ITM2B,PTTG1,CALM2,INPP5K,CTDSP2,PPP1R37,NOC2L,ITGAV,SRP9,NFKB1,IKBKB,EP300,AKT1S1,PMEPA1,THBS1,TRIB2,PKIG,SPRED2,SMARCC1,TNRC6A,GLG1,TARBP2,GTPBP4,C3,USP25,PAIP2,HNR…	Cluster12.xls	24hrs.FDR0.05
432	12	0.000497861	2.28802	0.024893	Hallmark	HALLMARK_IL2_STAT5_SIGNALING	17	MUC1,IRF6,CD44,IKZF2,SYNGR2,SH3BGRL2,GPX4,PHLDA1,BCL2,CDCP1,BHLHE40,CD81,ITGAV,BCL2L1,SPRED2,AHNAK,PIM1	Cluster12.xls	24hrs.FDR0.05
433	12	5.82435e-06	1.58659	0.0271007	GObp	GO_NEGATIVE_REGULATION_OF_GENE_EXPRESSION	88	BARX2,CCND1,SOX9,TFAP2A,TRPS1,ITGB8,SOX10,TFCP2L1,MUC1,ARRB1,IGFBP5,GAS6,BHLHE41,CBX6,GATA3,BASP1,CITED2,NFIX,TCF7L2,GRB7,KLF5,ELF3,NUP210,SEMA4D,NEDD4L,NFIB,WWC1,NACA,ETV6,NR2F6,CEBPB,EZR,DLG1,STAT3,TMBIM6,POLR2F,PTPRK,CBX4,WNT4,HEY1,TFAP2B,BACH2,HDGF,WTIP,CNOT6,BHLHE40,NOTCH1,CNOT8,TXNIP,PABPC1,HMGB2,RB1,TRIM8,AES,CALR,RNF40,RAE1,H3F3B,TNRC18,INPP5K,HDAC5,NOC2L,SRP9,NFKB1,CBX7,FGFR1,EP300,ZFP90…	Cluster12.xls	24hrs.FDR0.05
434	12	6.09349e-06	2.8944	0.028353	GObp	GO_EPITHELIAL_CELL_DEVELOPMENT	20	SOX9,ST14,MET,CLDN3,TFCP2L1,GRHL2,GATA3,BASP1,KLF5,PDE4D,WNT7B,CDK6,SLC9A3R1,EZR,SHROOM3,F11R,WNT4,NOTCH1,FGFR1,IQGAP1	Cluster12.xls	24hrs.FDR0.05
435	12	0.000170177	2.36778	0.031653	Kegg	KEGG_REGULATION_OF_ACTIN_CYTOSKELETON	19	ITGB8,PDGFC,CD14,MYH14,VAV2,BAIAP2,ARHGEF6,EZR,PPP1CB,ACTN4,GNA13,PFN1,PIK3R1,ITGAV,FGFR1,WASL,PIP4K2C,IQGAP1,MYL12B	Cluster12.xls	24hrs.FDR0.05
436	12	6.87762e-06	1.77845	0.0320016	GObp	GO_RESPONSE_TO_HORMONE	59	KIT,ATP6V1B1,CITED4,CCND1,MFGE8,INHBB,ALPL,PAQR6,IGFBP5,MMP15,GATA3,CITED2,KRT19,BSG,BAIAP2,BCL2,EEF2,DSG2,NR2F6,SLC27A1,DAG1,IRS1,CLDN4,STAT3,ANXA2,HEY1,NPC1,CTSH,UCP2,ATP1A1,NOTCH1,EPM2AIP1,TXNIP,PRKCI,HMGB2,RB1,GAB1,PRLR,CALR,RNF40,CALM2,PIK3R1,H3F3B,INPP5K,HDAC5,ATP2B1,NFKB1,EP300,PMEPA1,THBS1,SMARCC1,LDHA,FZD1,PAM,HADHA,ATP2A2,C3,HNRNPD,EGLN2	Cluster12.xls	24hrs.FDR0.05
437	12	8.87595e-06	1.5472	0.0412998	GObp	GO_REGULATION_OF_PHOSPHORUS_METABOLIC_PROCESS	93	LTF,KIT,CCND1,SOX9,INHBB,CLU,MARVELD3,SORL1,SDC4,CX3CL1,ARRB1,GAS6,WNK2,DEPTOR,CD44,PDGFC,TNK2,STK39,PDE4D,VAV2,ERBB3,SEMA4D,EFNA5,LMO4,WWC1,BCL2,PTPRJ,APP,SLC9A3R1,MAP3K1,CAMK2N1,HSP90AB1,EZR,DLG1,SLC27A1,DAG1,IRS1,PARD3,STAT3,FBXO31,ERBB2,ANXA2,RALB,S1PR2,BMPR1A,SOCS5,CDC37,NENF,AKTIP,PPP2R1A,MID1,HSP90B1,PPP1R2,RB1,GAB1,PRLR,PRMT5,CALM2,DOCK7,CD81,PIK3R1,INPP5K,LPCAT1,CTDSP2,PPP1R37,MAGI3,CREB…	Cluster12.xls	24hrs.FDR0.05
438	12	6.3236e-05	3.15255	0.0426211	Reactome	REACTOME_MRNA_SPLICING	13	SNRPD2,POLR2F,PCBP1,NUDT21,SNRPB2,SNRPA,PCBP2,SNRPF,SMC1A,HNRNPC,UPF3B,HNRNPD,HNRNPUL1	Cluster12.xls	24hrs.FDR0.05
439	12	6.38723e-05	6.72948	0.0430499	Reactome	REACTOME_NEPHRIN_INTERACTIONS	5	ACTN4,CD2AP,PIK3R1,WASL,IQGAP1	Cluster12.xls	24hrs.FDR0.05
440	12	6.56505e-05	2.88406	0.0442484	Reactome	REACTOME_PROCESSING_OF_CAPPED_INTRON_CONTAINING_PRE_MRNA	15	NUP210,SNRPD2,POLR2F,PCBP1,NUDT21,SNRPB2,SNRPA,PCBP2,RAE1,SNRPF,SMC1A,HNRNPC,UPF3B,HNRNPD,HNRNPUL1	Cluster12.xls	24hrs.FDR0.05
441	12	9.68849e-06	3.9392	0.0450806	GObp	GO_KIDNEY_MORPHOGENESIS	12	SOX9,IRX2,GATA3,IRX1,WNT7B,TACSTD2,BCL2,SOX4,DLG1,IRX3,WNT4,PBX1	Cluster12.xls	24hrs.FDR0.05
442	12	9.69108e-06	1.6485	0.0450926	GObp	GO_NEGATIVE_REGULATION_OF_CELL_COMMUNICATION	73	LTF,CCND1,SOX9,INHBB,SHANK2,CLU,MARVELD3,SORL1,SOX10,MUC1,CX3CL1,ARRB1,SULF2,IGFBP5,GAS6,WNK2,DEPTOR,GATA3,CD44,TCF7L2,CD14,ERBB3,WWC1,CLTA,BCL2,PTPRJ,TPT1,SLC9A3R1,CEACAM1,EZR,DLG1,RNF126,DAG1,BCL9L,IRS1,TMBIM6,NRBP2,WNT4,HEY1,AP2M1,LMNA,NPC1,S1PR2,SOD2,SOCS5,UCP2,WTIP,NOTCH1,KLHL12,SPG20,AP2S1,HMGB2,PPP2R1A,RB1,AES,CALR,CALM2,LTBP1,INPP5K,NOC2L,ITGAV,BCL2L1,AKT1S1,PMEPA1,THBS1,SPRED2,BCL2L2,GLG…	Cluster12.xls	24hrs.FDR0.05
443	12	9.83391e-06	1.52692	0.0457572	GObp	GO_REGULATION_OF_PROTEIN_MODIFICATION_PROCESS	97	LTF,KIT,CCND1,SOX9,INHBB,CLU,TRPS1,MARVELD3,SORL1,SDC4,MUC1,CX3CL1,ARRB1,GAS6,WNK2,DEPTOR,GATA3,CD44,PDGFC,TNK2,STK39,PDE4D,ERBB3,SEMA4D,EFNA5,WWC1,BCL2,PTPRJ,APP,ARRDC3,SLC9A3R1,MAP3K1,SOX4,CAMK2N1,HSP90AB1,EZR,DLG1,SLC27A1,DAG1,PARD3,STAT3,FBXO31,ERBB2,ANXA2,RALB,S1PR2,BMPR1A,ARRDC4,SOCS5,CDC37,NENF,AKTIP,PPP2R1A,MID1,HSP90B1,PPP1R2,RB1,GAB1,PRLR,PRMT5,RNF40,CALM2,DOCK7,CD81,INPP5K,CTDSP2,HDAC5…	Cluster12.xls	24hrs.FDR0.05
444	12	1.02829e-05	1.92576	0.0478464	GObp	GO_REGULATION_OF_CELL_ADHESION	45	SPINT2,CELSR2,SOX9,CDH1,EPCAM,SDC4,MUC1,CX3CL1,CLDN7,GATA3,CITED2,CD44,TACSTD2,ERBB3,SEMA4D,EFNA5,CDK6,CYTIP,BCL2,PTPRJ,PLXNB1,CEACAM1,EPHB3,ANK3,CEBPB,DDR1,PPP1CB,DLG1,ERBB2,WNT4,SOCS5,NOTCH1,ACTN4,PPP2R1A,PRLR,CALR,PIK3R1,TPM1,ITGAV,CD63,THBS1,GTPBP4,CLASP2,CYLD,CD164	Cluster12.xls	24hrs.FDR0.05
445	12	7.24534e-05	5.56922	0.0488336	Reactome	REACTOME_TIGHT_JUNCTION_INTERACTIONS	6	CLDN3,CLDN7,CLDN4,PARD3,F11R,PRKCI	Cluster12.xls	24hrs.FDR0.05
446	13	8.81121e-11	3.05979	4.09985e-07	GObp	GO_CYTOSKELETON_ORGANIZATION	40	ANK3,IQGAP2,EPB41L4B,SYNM,CNP,FIGN,CRYAB,TNIK,LIMCH1,TMOD2,GPSM2,SORBS2,PDGFA,BCL2,CDC42BPA,DAAM2,MICAL1,BICD1,SPRY2,CEP68,MICAL3,EMP2,PPP1R9A,MAPT,PTPN1,NEK7,MYO18A,INPP5K,FITM2,CLASP2,LIMD1,VIM,MICAL2,DST,ZMYM3,RNF19A,PLCE1,CKAP5,MARCKS,MAP1B	Cluster13.xls	24hrs.FDR0.05
447	13	3.30699e-06	4.16667	0.00016535	Hallmark	HALLMARK_EPITHELIAL_MESENCHYMAL_TRANSITION	13	EDIL3,MATN2,GPC1,PMP22,COL16A1,SLC6A8,COL5A3,SAT1,TGM2,ABI3BP,SDC4,VIM,DST	Cluster13.xls	24hrs.FDR0.05
448	13	1.64433e-05	3.84615	0.000822164	Hallmark	HALLMARK_MYOGENESIS	12	NCAM1,ERBB3,CRYAB,ITGA7,PRNP,FXYD1,DMD,HBEGF,OCEL1,SLC6A8,CDKN1A,NAV2	Cluster13.xls	24hrs.FDR0.05
449	13	2.17626e-07	2.14894	0.00101262	GObp	GO_NEUROGENESIS	47	KCNA1,MAG,PLXNB3,PLP1,LGI4,GFRA3,ANK3,LGI1,NCAM1,NLGN3,SEMA3B,NTNG1,FZD3,ERBB3,MATN2,SRCIN1,MBP,RELN,CNP,GPC1,ISPD,TNIK,SOX6,DMD,PRDM16,BCL2,PMP22,PPP1R9A,CD9,MAPT,PRPF19,NR4A2,NDRG1,CPEB3,CLASP2,MTPN,SDC4,RARA,VIM,HDAC7,ALCAM,DDIT4,PPP3CA,ZEB2,MARCKS,NRBP2,MAP1B	Cluster13.xls	24hrs.FDR0.05
450	13	3.69979e-07	3.48384	0.00172151	GObp	GO_CELL_MORPHOGENESIS_INVOLVED_IN_NEURON_DIFFERENTIATION	20	PLXNB3,GFRA3,ANK3,LGI1,NCAM1,NLGN3,SEMA3B,NTNG1,FZD3,MATN2,RELN,CNP,GPC1,ISPD,BCL2,MAPT,NR4A2,ALCAM,ZEB2,MAP1B	Cluster13.xls	24hrs.FDR0.05
451	13	5.55592e-07	2.99895	0.00258517	GObp	GO_CELL_MORPHOGENESIS_INVOLVED_IN_DIFFERENTIATION	24	PLXNB3,GFRA3,ANK3,LGI1,NCAM1,NLGN3,SEMA3B,NTNG1,FZD3,MATN2,SRCIN1,RELN,CNP,GPC1,ISPD,BCL2,MAPT,ARHGEF26,NR4A2,MERTK,COL18A1,ALCAM,ZEB2,MAP1B	Cluster13.xls	24hrs.FDR0.05
452	13	1.48299e-05	12.21	0.0032181	Biocarta	BIOCARTA_CALCINEURIN_PATHWAY	4	PRKCA,CDKN1A,PPP3CA,MARCKS	Cluster13.xls	24hrs.FDR0.05
453	13	8.98713e-05	4.00641	0.00449357	Hallmark	HALLMARK_UV_RESPONSE_DN	9	PRKCA,PTPN21,PMP22,CDC42BPA,IGF1R,NEK7,ATXN1,NR1D2,MAP1B	Cluster13.xls	24hrs.FDR0.05
454	13	1.51991e-06	5.18477	0.00707215	GObp	GO_GLIAL_CELL_DIFFERENTIATION	11	PLP1,LGI4,NLGN3,ERBB3,RELN,CNP,GPC1,SOX6,CD9,NDRG1,VIM	Cluster13.xls	24hrs.FDR0.05
455	13	1.54293e-06	3.18918	0.00717923	GObp	GO_NEURON_PROJECTION_MORPHOGENESIS	20	PLXNB3,GFRA3,ANK3,LGI1,NCAM1,NLGN3,SEMA3B,NTNG1,FZD3,MATN2,RELN,CNP,GPC1,ISPD,BCL2,MAPT,NR4A2,ALCAM,ZEB2,MAP1B	Cluster13.xls	24hrs.FDR0.05
456	13	1.55584e-06	6.33981	0.00723934	GObp	GO_ENSHEATHMENT_OF_NEURONS	9	PLP1,MAL,LGI4,GJC3,MBP,GPC1,PMP22,CD9,NDRG1	Cluster13.xls	24hrs.FDR0.05
457	13	1.55584e-06	6.33981	0.00723934	GObp	GO_AXON_ENSHEATHMENT	9	PLP1,MAL,LGI4,GJC3,MBP,GPC1,PMP22,CD9,NDRG1	Cluster13.xls	24hrs.FDR0.05
458	13	1.95167e-06	2.34522	0.00908114	GObp	GO_CELL_PROJECTION_ORGANIZATION	33	PLXNB3,PLP1,GFRA3,TTYH1,ANK3,LGI1,NCAM1,NLGN3,SEMA3B,NTNG1,FZD3,MATN2,RELN,CNP,GPC1,ISPD,TNIK,DMD,PDGFA,BCL2,PMP22,EMP2,PPP1R9A,MAPT,ARHGEF26,CEP89,INPP5K,NR4A2,SDC4,SPATA13,ALCAM,ZEB2,MAP1B	Cluster13.xls	24hrs.FDR0.05
459	13	2.57116e-06	2.99145	0.0119636	GObp	GO_ACTIN_FILAMENT_BASED_PROCESS	21	IQGAP2,EPB41L4B,TNIK,LIMCH1,DMD,TMOD2,SORBS2,PDGFA,BCL2,CDC42BPA,DAAM2,MICAL1,MICAL3,EMP2,PPP1R9A,PTPN1,MYO18A,INPP5K,VIM,MICAL2,MARCKS	Cluster13.xls	24hrs.FDR0.05
460	13	0.000318364	3.20513	0.0159182	Hallmark	HALLMARK_IL2_STAT5_SIGNALING	10	FGL2,PRNP,BCL2,PLEC,IGF1R,ITIH5,NDRG1,TGM2,NCOA3,ALCAM	Cluster13.xls	24hrs.FDR0.05
461	13	3.64809e-06	2.06134	0.0169746	GObp	GO_MOVEMENT_OF_CELL_OR_SUBCELLULAR_COMPONENT	41	MAG,PLXNB3,GFRA3,ANK3,LGI1,NCAM1,STARD13,SEMA3B,FZD3,MATN2,RELN,GPC1,GRB14,ISPD,DMD,HBEGF,IL16,SORBS2,CDC42BPA,TNS3,BICD1,EMP2,CD9,KIF1B,MAPT,LGALS3,MYO18A,CXCL14,NR4A2,LIMD1,SDC4,FUT8,MERTK,RHOT1,SPATA13,VIM,ALCAM,DST,DDIT4,ZEB2,MAP1B	Cluster13.xls	24hrs.FDR0.05
462	13	3.86908e-06	4.3956	0.0180028	GObp	GO_GLIOGENESIS	12	PLP1,LGI4,NLGN3,ERBB3,MATN2,RELN,CNP,GPC1,SOX6,CD9,NDRG1,VIM	Cluster13.xls	24hrs.FDR0.05
463	13	4.37146e-06	2.19744	0.0203404	GObp	GO_REGULATION_OF_ANATOMICAL_STRUCTURE_MORPHOGENESIS	35	MAG,PLXNB3,SFRP5,STARD13,NLGN3,SEMA3B,FZD3,SRCIN1,PRKCA,MBP,RELN,ITGA7,PSMD6,TNIK,PDGFA,BCL2,MLLT3,LGR4,EMP2,PPP1R9A,MAPT,FITM2,PSMD14,PINK1,CLASP2,LIMD1,HDAC7,ZMYM3,PSMC6,EGLN1,PPP3CA,ZEB2,MARCKS,MAP1B,TGFB1I1	Cluster13.xls	24hrs.FDR0.05
464	13	4.74696e-06	15.083	0.0220876	GObp	GO_ESTABLISHMENT_OF_MITOCHONDRION_LOCALIZATION	4	KIF1B,MAPT,RHOT1,MAP1B	Cluster13.xls	24hrs.FDR0.05
465	13	5.01358e-06	2.12908	0.0233282	GObp	GO_LOCOMOTION	37	MAG,PLXNB3,GFRA3,ANK3,LGI1,NCAM1,STARD13,SEMA3B,FZD3,MATN2,RELN,GPC1,GRB14,ISPD,HBEGF,IL16,SORBS2,PDGFA,CDC42BPA,TNS3,IDE,EMP2,MAPT,LGALS3,MYO18A,CXCL14,NR4A2,SCARB2,LIMD1,SDC4,FUT8,MERTK,SPATA13,ALCAM,DST,DDIT4,ZEB2	Cluster13.xls	24hrs.FDR0.05
466	13	5.94888e-06	10.6838	0.0276802	GObp	GO_REGULATION_OF_DENDRITIC_SPINE_MORPHOGENESIS	5	NLGN3,SRCIN1,RELN,PPP1R9A,MARCKS	Cluster13.xls	24hrs.FDR0.05
467	13	7.11104e-06	2.98517	0.0330876	GObp	GO_REGULATION_OF_NEURON_PROJECTION_DEVELOPMENT	19	MAG,PLXNB3,NLGN3,SEMA3B,SRCIN1,MBP,RELN,TNIK,DMD,PMP22,PPP1R9A,MAPT,CPEB3,CLASP2,VIM,PPP3CA,ZEB2,MARCKS,MAP1B	Cluster13.xls	24hrs.FDR0.05
468	13	0.000182981	5.06073	0.0340345	Kegg	KEGG_PHOSPHATIDYLINOSITOL_SIGNALING_SYSTEM	6	PRKCA,ITPK1,ITPR3,INPP5K,INPP5A,PLCE1	Cluster13.xls	24hrs.FDR0.05
469	13	0.000258642	3.82702	0.0481075	Kegg	KEGG_CELL_ADHESION_MOLECULES_CAMS	8	MPZ,MAG,NCAM1,CLDN19,NLGN3,NLGN2,SDC4,ALCAM	Cluster13.xls	24hrs.FDR0.05
470	14	6.32739e-13	1.80241	2.94413e-09	GObp	GO_ESTABLISHMENT_OF_LOCALIZATION_IN_CELL	145	KRT18,AREG,CITED1,MLPH,TRPS1,ANK3,RASEF,NRXN3,SORL1,EZR,HAP1,RAB15,TGFA,RAB27B,NUP210,HOOK1,EYA2,SORT1,TOM1L1,DUSP16,SPTBN2,BCL2L11,SSX2IP,ATPIF1,SFN,ATP1B1,UNC13B,PRKCI,SLC9A3R1,STON2,ATP5G2,BSG,RHOU,HOOK2,TMED3,NPM1,HK2,ADRA1A,ITPR3,FAU,TST,VDAC1,KIF5C,TBC1D8,SET,CHMP3,EPS15,LMNA,ARF3,TOMM20,SPCS2,HYOU1,SYN2,FBXO22,SNRPD2,GRIK5,GOLPH3,PDIA3,AP1S1,CACNB3,SLC25A10,VAMP8,CADPS2,DYNLL2,ATP5E,SCAMP1…	Cluster14.xls	24hrs.FDR0.05
471	14	4.42541e-12	2.50156	2.05914e-08	GObp	GO_TISSUE_MORPHOGENESIS	64	PTN,GATA3,TFAP2B,FGFR2,WNT4,FOXA1,AREG,CITED1,ST14,DSP,MSX2,EZR,IRX2,PROM1,MTSS1,LCP1,SPINT1,TACSTD2,DDR1,ESR1,SDC4,DLG3,EYA2,TFAP2A,GRHL2,RIPK4,TGM2,COBL,WNT7B,IRX5,HIPK2,PTK7,SCNN1B,LAMA5,SOX9,SLC9A3R1,PKP2,WNT5A,VANGL2,PAK1,SOX4,BMPR1A,ITGA3,PLXNB2,FEM1B,PODXL,SCRIB,HES1,RHOC,YAP1,KDM6B,TPM1,TRIM28,ETV4,SHROOM3,HIF1A,TMED2,CSNK2B,WLS,DLG1,PFN1,ARID1A,LRP5,KDM5B	Cluster14.xls	24hrs.FDR0.05
472	14	4.87169e-10	3.33333	2.43585e-08	Hallmark	HALLMARK_ESTROGEN_RESPONSE_LATE	32	PRLR,KRT19,CDH1,AREG,ST14,PGR,SCNN1A,CCND1,HOMER2,LSR,MAPK13,CD9,FAM102A,ABHD2,CELSR2,DNAJC12,SFN,TJP3,UNC13B,SLC9A3R1,TST,FDFT1,LAMC2,TSPAN13,ALDH3A2,PLXNB1,HMGCS2,PDCD4,MYOF,XBP1,COX6C,TSTA3	Cluster14.xls	24hrs.FDR0.05
473	14	4.87169e-10	3.33333	2.43585e-08	Hallmark	HALLMARK_OXIDATIVE_PHOSPHORYLATION	32	PHYH,ATP1B1,ATP6V1D,ATP6V1G1,COX4I1,ATP5G2,VDAC1,UQCRH,NDUFA3,SDHC,COX17,NDUFA4,ATP5E,NDUFA7,COX7C,ATP5G1,ATP5H,COX5A,ATP5A1,UQCR11,ATP5C1,POLR2F,COX7A2,COX6A1,GPX4,HSPA9,COX8A,PMPCA,COX6C,NDUFB7,TCIRG1,UQCRQ	Cluster14.xls	24hrs.FDR0.05
474	14	1.9689e-09	3.22917	9.84448e-08	Hallmark	HALLMARK_ESTROGEN_RESPONSE_EARLY	31	SLC7A2,KRT19,KRT18,KRT8,AREG,CLDN7,PGR,MLPH,SCNN1A,STC2,CCND1,ELF3,WWC1,FAM102A,ABHD2,CELSR2,SVIL,ESRP2,TGM2,BHLHE40,SFN,TJP3,SLC2A1,INHBB,SLC9A3R1,FDFT1,PODXL,MED24,HES1,MYOF,XBP1	Cluster14.xls	24hrs.FDR0.05
475	14	1.14198e-09	3.85802	2.12409e-07	Kegg	KEGG_OXIDATIVE_PHOSPHORYLATION	25	ATP6V1D,ATP6V1G1,COX4I1,ATP5G2,UQCRH,NDUFA3,SDHC,COX17,NDUFA4,ATP5E,NDUFA7,COX7C,ATP5G1,ATP5H,COX5A,ATP5A1,UQCR11,ATP5C1,COX7A2,COX6A1,COX8A,COX6C,NDUFB7,TCIRG1,UQCRQ	Cluster14.xls	24hrs.FDR0.05
476	14	6.27486e-11	2.65625	2.91969e-07	GObp	GO_MORPHOGENESIS_OF_AN_EPITHELIUM	51	GATA3,FGFR2,WNT4,FOXA1,AREG,CITED1,ST14,MSX2,EZR,IRX2,MTSS1,LCP1,SPINT1,TACSTD2,DDR1,ESR1,SDC4,DLG3,TFAP2A,GRHL2,RIPK4,TGM2,COBL,WNT7B,PTK7,SCNN1B,LAMA5,SOX9,SLC9A3R1,WNT5A,VANGL2,PAK1,SOX4,PLXNB2,FEM1B,PODXL,SCRIB,HES1,RHOC,YAP1,TRIM28,ETV4,SHROOM3,HIF1A,TMED2,CSNK2B,DLG1,PFN1,ARID1A,LRP5,KDM5B	Cluster14.xls	24hrs.FDR0.05
477	14	7.66836e-09	3.125	3.83418e-07	Hallmark	HALLMARK_MYC_TARGETS_V1	30	NPM1,NME1,HDGF,VDAC1,EEF1B2,SET,PCBP1,SNRPD2,HSP90AB1,PPIA,CCT4,COX5A,PA2G4,CBX3,UBE2L3,TRIM28,RAN,DDX21,PSMA2,YWHAE,HNRNPC,CANX,EIF3D,RNPS1,SNRPG,EIF4G2,RSL1D1,HNRNPR,MRPL23,AP3S1	Cluster14.xls	24hrs.FDR0.05
478	14	2.15247e-09	3.45168	4.00359e-07	Kegg	KEGG_ALZHEIMERS_DISEASE	28	ADAM10,COX4I1,ATP5G2,ITPR3,UQCRH,NDUFA3,SDHC,NDUFA4,APH1A,ATP5E,ERN1,NDUFA7,COX7C,ATP5G1,ATP5H,COX5A,ATP5A1,ATP2A2,UQCR11,ATP5C1,IDE,COX7A2,COX6A1,COX8A,COX6C,GSK3B,NDUFB7,UQCRQ	Cluster14.xls	24hrs.FDR0.05
479	14	9.24183e-11	1.7567	4.30022e-07	GObp	GO_TISSUE_DEVELOPMENT	128	PRLR,PTN,GATA3,TFAP2B,FGFR2,WNT4,EPCAM,FOXA1,ERBB3,AREG,CITED1,ST14,DSP,ARG2,TRPS1,RUNX1,STC2,CLDN3,CCND1,TUFT1,MSX2,EVPL,EZR,ELF3,IRX2,CXADR,SIPA1L3,TFCP2L1,DSG2,PROM1,COL8A1,DGAT2,SPDEF,MTSS1,MMP15,LCP1,SPINT1,TACSTD2,DDR1,MYH14,ESR1,IRF6,SDC4,DMBT1,CTR9,DLG3,EYA2,TFAP2A,GRHL2,SVIL,RIPK4,CAPN5,BASP1,TGM2,COBL,WNT7B,SFN,IRX5,HIPK2,NACA,DUSP4,PTK7,SCNN1B,LAMA5,SOX9,SLC9A3R1,PKP2,BSG,WNT5A,VANGL2,…	Cluster14.xls	24hrs.FDR0.05
480	14	1.24574e-10	3.98936	5.79644e-07	GObp	GO_ESTABLISHMENT_OR_MAINTENANCE_OF_CELL_POLARITY	27	EZR,SIPA1L3,WWC1,DLG3,WNT7B,PTK7,PRKCI,SLC9A3R1,WNT5A,VANGL2,FBF1,LMNA,GOLPH3,FAT1,MAP7,SCRIB,HES1,MARK2,APC,MYO18A,DLG1,CTNNA1,MAP1B,DLG4,PARD3,GSK3B,DST	Cluster14.xls	24hrs.FDR0.05
481	14	2.0894e-10	6.28931	9.72197e-07	GObp	GO_MAMMARY_GLAND_EPITHELIUM_DEVELOPMENT	16	PRLR,FGFR2,WNT4,AREG,CCND1,MSX2,DDR1,ESR1,IRF6,WNT7B,WNT5A,SCRIB,ETV4,HIF1A,LRP5,KDM5B	Cluster14.xls	24hrs.FDR0.05
482	14	3.41386e-10	1.96208	1.58847e-06	GObp	GO_EPITHELIUM_DEVELOPMENT	89	PRLR,PTN,GATA3,TFAP2B,FGFR2,WNT4,EPCAM,FOXA1,AREG,CITED1,ST14,DSP,ARG2,CLDN3,CCND1,MSX2,EVPL,EZR,ELF3,IRX2,SIPA1L3,TFCP2L1,PROM1,SPDEF,MTSS1,LCP1,SPINT1,TACSTD2,DDR1,ESR1,IRF6,SDC4,DMBT1,DLG3,TFAP2A,GRHL2,RIPK4,CAPN5,BASP1,TGM2,COBL,WNT7B,SFN,PTK7,SCNN1B,LAMA5,SOX9,SLC9A3R1,WNT5A,VANGL2,TST,VDAC1,PAK1,LAMC2,SOX4,BMPR1A,ALDH3A2,F11R,PLXNB2,SDC1,FEM1B,PODXL,TAGLN2,HSD17B4,ANXA4,KLF5,SCRIB,HES1,RHOC…	Cluster14.xls	24hrs.FDR0.05
483	14	5.55394e-10	1.65051	2.58425e-06	GObp	GO_PROTEIN_LOCALIZATION	143	GATA3,KRT18,WNT4,CDH1,DSP,MLPH,TRPS1,ANK3,RASEF,SORL1,EZR,HAP1,RAB15,RAB27B,FGG,NUP210,ESR1,HOOK1,DMBT1,DLG3,CRB3,TOM1L1,DUSP16,BCL2L11,SSX2IP,ATP1B1,NACA,ATP6V1D,LAMA5,SOX9,ATP6V1G1,PRKCI,SLC9A3R1,PKP2,BSG,RHOU,HOOK2,TMED3,NPM1,HK2,MDFI,WNT5A,VANGL2,FAU,G3BP2,SFT2D2,BTF3,KIF5C,TBC1D8,CHMP3,EPS15,LMNA,ARF3,TOMM20,SPCS2,GRIK5,GOLPH3,PDIA3,GUK1,AP1S1,CACNB3,F11R,VAMP8,CADPS2,TSPAN14,CLU,SCAMP1,STXB…	Cluster14.xls	24hrs.FDR0.05
484	14	1.7947e-08	3.15315	3.33814e-06	Kegg	KEGG_HUNTINGTONS_DISEASE	28	HAP1,TGM2,COX4I1,ATP5G2,DNAL1,VDAC1,UQCRH,NDUFA3,SDHC,NDUFA4,ATP5E,NDUFA7,COX7C,ATP5G1,ATP5H,COX5A,ATP5A1,UQCR11,ATP5C1,POLR2F,COX7A2,COX6A1,COX8A,DCTN4,DLG4,COX6C,NDUFB7,UQCRQ	Cluster14.xls	24hrs.FDR0.05
485	14	1.88773e-08	3.60276	3.51118e-06	Kegg	KEGG_PARKINSONS_DISEASE	23	COX4I1,ATP5G2,VDAC1,UQCRH,NDUFA3,SDHC,NDUFA4,ATP5E,NDUFA7,COX7C,ATP5G1,ATP5H,COX5A,ATP5A1,UQCR11,ATP5C1,UBE2L3,COX7A2,COX6A1,COX8A,COX6C,NDUFB7,UQCRQ	Cluster14.xls	24hrs.FDR0.05
486	14	9.73376e-10	1.82159	4.52912e-06	GObp	GO_REGULATION_OF_ORGANELLE_ORGANIZATION	103	GATA3,WNT4,VILL,TRPS1,MSX2,CDC14A,NEK7,EZR,HAP1,SSH3,TGFA,PLK2,LCP1,TACSTD2,SDC4,CTR9,TOM1L1,SPTBN2,BCL2L11,ATPIF1,SFN,NCK2,SLC17A9,EML2,PTK2B,RHOU,FAM20B,NPM1,WNT5A,VANGL2,VDAC1,PAK1,TBC1D8,SET,CHMP3,LMNA,CHD4,DSTN,PLAGL2,GRIK5,GOLPH3,F11R,CHD3,DYNLL2,DNMT1,SDC1,PREX1,SGSM2,SURF4,CHMP4B,CDKL2,MTF2,CCT4,HDAC6,TMED9,CTTN,CHMP1A,PLXNB1,HES1,PPFIA1,MID1,SGSM3,FIS1,MARK2,BAIAP2,KIF3B,OTUB1,RCC2,SUN2,…	Cluster14.xls	24hrs.FDR0.05
487	14	9.86136e-10	1.92982	4.58849e-06	GObp	GO_REGULATION_OF_PROTEIN_LOCALIZATION	88	PTN,GATA3,TFAP2B,CDH1,ANO1,ANK3,SORL1,ABCC8,EZR,TMEM30B,IL18R1,ERBB2,TNFRSF21,FGG,LCP1,BCL2L11,FBXW11,ATPIF1,SFN,SLC2A1,INHBB,SLC17A9,TMEM59,PRKCI,SLC9A3R1,RHOU,PRDX1,FAM20B,MDFI,PTPN1,WNT5A,ITPR3,G3BP2,RANGAP1,LMNA,TMBIM6,SOX4,PLAGL2,GOLPH3,BMPR1A,HSP90AB1,VAMP8,DYNLL2,ITGA3,MIF,PPIA,GLUL,BCL3,MARCKS,CDKL2,CCT4,HDAC6,ANXA4,LDLRAP1,HES1,PPFIA1,FIS1,RCC2,UBE2L3,NEDD4L,TRIM28,APC,SNX3,YWHAE,SERP1,C…	Cluster14.xls	24hrs.FDR0.05
488	14	1.13528e-09	2.53165	5.28246e-06	GObp	GO_GLAND_DEVELOPMENT	48	PRLR,PTN,GATA3,FGFR2,WNT4,FOXA1,CDH1,AREG,CCND1,MSX2,LSR,EZR,ELF3,TFCP2L1,STAT5A,CDO1,DDR1,ESR1,IRF6,BCL2L11,TGM2,COBL,WNT7B,LAMA5,SOX9,SLC9A3R1,EPHB3,HK2,WNT5A,NME1,BMPR1A,FEM1B,SCRIB,HES1,HMGCS2,AK2,IGF2R,ETV4,HIF1A,WLS,GNPNAT1,ARID5B,LRP5,KDM1A,KDM5B,DDX39B,XBP1,CRKL	Cluster14.xls	24hrs.FDR0.05
489	14	1.30918e-09	4.09544	6.09164e-06	GObp	GO_MAMMARY_GLAND_DEVELOPMENT	23	PRLR,FGFR2,WNT4,AREG,CCND1,MSX2,ELF3,STAT5A,CDO1,DDR1,ESR1,IRF6,BCL2L11,WNT7B,SOX9,HK2,WNT5A,NME1,SCRIB,ETV4,HIF1A,LRP5,KDM5B	Cluster14.xls	24hrs.FDR0.05
490	14	1.23921e-07	3.90625	6.19606e-06	Hallmark	HALLMARK_PROTEIN_SECRETION	18	KRT18,TPD52,TOM1L1,ADAM10,ATP1A1,SCAMP1,TMED10,CLCN3,SSPN,IGF2R,CD63,ARF1,TMED2,M6PR,TSG101,COPB1,AP3S1,DST	Cluster14.xls	24hrs.FDR0.05
491	14	1.38031e-09	2.70898	6.4226e-06	GObp	GO_TUBE_MORPHOGENESIS	42	GATA3,FGFR2,WNT4,FOXA1,AREG,CITED1,ST14,MSX2,IRX2,MTSS1,SPINT1,TACSTD2,DDR1,ESR1,SDC4,GRHL2,BCL2L11,TGM2,COBL,PTK7,LAMA5,SOX9,EPHB3,WNT5A,VANGL2,PAK1,SOX4,PLXNB2,PODXL,SCRIB,HES1,YAP1,ETV4,SHROOM3,HIF1A,TMED2,CSNK2B,DLG1,PFN1,ARID1A,LRP5,KDM5B	Cluster14.xls	24hrs.FDR0.05
492	14	2.08457e-09	8.18452	9.69952e-06	GObp	GO_MAMMARY_GLAND_DUCT_MORPHOGENESIS	11	FGFR2,WNT4,AREG,MSX2,DDR1,ESR1,WNT5A,SCRIB,ETV4,LRP5,KDM5B	Cluster14.xls	24hrs.FDR0.05
493	14	2.34074e-09	9.05797	1.08915e-05	GObp	GO_ESTABLISHMENT_OF_EPITHELIAL_CELL_POLARITY	10	EZR,SIPA1L3,PTK7,SLC9A3R1,WNT5A,FBF1,GOLPH3,HES1,MYO18A,PARD3	Cluster14.xls	24hrs.FDR0.05
494	14	4.71782e-09	3.73134	2.1952e-05	GObp	GO_MORPHOGENESIS_OF_EMBRYONIC_EPITHELIUM	24	GATA3,FGFR2,WNT4,ST14,IRX2,SPINT1,SDC4,TFAP2A,GRHL2,COBL,WNT7B,PTK7,LAMA5,SOX9,WNT5A,VANGL2,SOX4,PLXNB2,SCRIB,SHROOM3,HIF1A,TMED2,PFN1,ARID1A	Cluster14.xls	24hrs.FDR0.05
495	14	3.37382e-08	4.03912	2.27395e-05	Reactome	REACTOME_RESPIRATORY_ELECTRON_TRANSPORT_ATP_SYNTHESIS_BY_CHEMIOSMOTIC_COUPLING_AND_HEAT_PRODUCTION_BY_UNCOUPLING_PROTEINS_	19	COX4I1,UQCRH,NDUFA3,SDHC,NDUFA4,ATP5E,NDUFA7,COX7C,ATP5G1,ATP5H,COX5A,ATP5A1,UQCR11,ATP5C1,COX6A1,COX8A,COX6C,NDUFB7,UQCRQ	Cluster14.xls	24hrs.FDR0.05
496	14	5.17115e-09	3.24821	2.40614e-05	GObp	GO_EPITHELIAL_CELL_DEVELOPMENT	29	GATA3,WNT4,FOXA1,CITED1,ST14,CLDN3,EZR,SIPA1L3,TFCP2L1,SPDEF,ESR1,GRHL2,BASP1,WNT7B,SFN,SOX9,SLC9A3R1,WNT5A,F11R,SDC1,FEM1B,PODXL,HSD17B4,KLF5,SCRIB,SHROOM3,HIF1A,C1GALT1,XBP1	Cluster14.xls	24hrs.FDR0.05
497	14	5.55937e-09	2.52525	2.58678e-05	GObp	GO_REGULATION_OF_APOPTOTIC_SIGNALING_PATHWAY	44	WNT4,GCLC,FGG,BCL2L11,ATPIF1,SFN,INHBB,NCK2,SLC9A3R1,GCLM,PTPN1,ITM2C,LMNA,TMBIM6,HYOU1,ITGAV,PLAGL2,PDIA3,DYNLL2,MIF,CLU,FEM1B,PCGF2,PSME3,NONO,CTTN,YAP1,P4HB,FIS1,SERINC3,TPT1,YWHAE,HIF1A,DEDD2,UBQLN1,FBXW7,DYNLL1,SKIL,BMF,CTNNA1,KDM1A,XBP1,MAGED1,GSK3B	Cluster14.xls	24hrs.FDR0.05
498	14	6.06264e-09	4.08879	2.82095e-05	GObp	GO_HYDROGEN_ION_TRANSMEMBRANE_TRANSPORT	21	ATP6V1G1,COX4I1,ATP5G2,SLC9A5,ATP1A1,UQCRH,NDUFA4,ATP5E,COX7C,ATP5G1,ATP5H,COX5A,ATP5A1,UQCR11,ATP5C1,COX7A2,COX6A1,COX8A,COX6C,TCIRG1,UQCRQ	Cluster14.xls	24hrs.FDR0.05
499	14	6.20396e-09	2.27273	2.8867e-05	GObp	GO_EPITHELIAL_CELL_DIFFERENTIATION	54	PRLR,PTN,GATA3,FGFR2,WNT4,FOXA1,CITED1,ST14,DSP,CLDN3,EVPL,EZR,ELF3,SIPA1L3,TFCP2L1,PROM1,SPDEF,MTSS1,ESR1,IRF6,DMBT1,GRHL2,CAPN5,BASP1,WNT7B,SFN,PTK7,LAMA5,SOX9,SLC9A3R1,WNT5A,TST,VDAC1,SOX4,F11R,SDC1,FEM1B,PODXL,TAGLN2,HSD17B4,ANXA4,KLF5,SCRIB,HES1,YAP1,KDM6B,CD63,SHROOM3,HIF1A,C1GALT1,TSG101,SKIL,KDM5B,XBP1	Cluster14.xls	24hrs.FDR0.05
500	14	7.36687e-09	2.18901	3.4278e-05	GObp	GO_TUBE_DEVELOPMENT	58	PTN,GATA3,TFAP2B,FGFR2,WNT4,EPCAM,FOXA1,AREG,CITED1,ST14,ARG2,TRPS1,MSX2,IRX2,SPDEF,MTSS1,SPINT1,TACSTD2,DDR1,ESR1,SDC4,GRHL2,BCL2L11,TGM2,COBL,WNT7B,PTK7,LAMA5,SOX9,EPHB3,WNT5A,VANGL2,PAK1,TMBIM6,SOX4,BMPR1A,ITGA3,PLXNB2,SDC1,MAN1A2,PODXL,KLF5,SCRIB,HES1,YAP1,HMGCS2,STK40,ETV4,SHROOM3,HIF1A,TMED2,CSNK2B,C1GALT1,DLG1,PFN1,ARID1A,LRP5,KDM5B	Cluster14.xls	24hrs.FDR0.05
501	14	7.38001e-09	9.375	3.43392e-05	GObp	GO_BRANCHING_INVOLVED_IN_MAMMARY_GLAND_DUCT_MORPHOGENESIS	9	WNT4,AREG,MSX2,DDR1,ESR1,WNT5A,ETV4,LRP5,KDM5B	Cluster14.xls	24hrs.FDR0.05
502	14	1.9302e-07	4.16667	3.59018e-05	Kegg	KEGG_CARDIAC_MUSCLE_CONTRACTION	16	FXYD2,ATP1B1,COX4I1,ATP1A1,UQCRH,CACNB3,COX7C,COX5A,ATP2A2,UQCR11,TPM1,COX7A2,COX6A1,COX8A,COX6C,UQCRQ	Cluster14.xls	24hrs.FDR0.05
503	14	1.01253e-08	3.71447	4.71129e-05	GObp	GO_TUBE_FORMATION	23	GATA3,WNT4,ST14,IRX2,SPINT1,SDC4,GRHL2,BCL2L11,TGM2,COBL,PTK7,SOX9,WNT5A,VANGL2,SOX4,PLXNB2,PODXL,SCRIB,SHROOM3,HIF1A,TMED2,PFN1,ARID1A	Cluster14.xls	24hrs.FDR0.05
504	14	1.01253e-08	3.71447	4.71129e-05	GObp	GO_CELL_JUNCTION_ASSEMBLY	23	CLDN3,LSR,CD9,GRHL2,CRB3,PLEC,LAMA5,PRKCI,PKP2,PTK2B,FBF1,LAMC2,F11R,VMP1,CTTN,RHOC,ACTN1,RCC2,APC,DLG1,CTNNA1,PARD3,DST	Cluster14.xls	24hrs.FDR0.05
505	14	1.02709e-08	1.77228	4.77904e-05	GObp	GO_POSITIVE_REGULATION_OF_CELLULAR_COMPONENT_ORGANIZATION	98	PTN,GATA3,WNT4,PROM2,TSPAN1,ANK3,NRXN3,MSX2,NEK7,EZR,HAP1,ERBB2,TGFA,FGG,LCP1,SDC4,CTR9,BCL2L11,COBL,ATPIF1,SFN,PTK7,NCK2,SLC17A9,UNC13B,SOX9,PRKCI,EPHB3,PTK2B,RHOU,FAM20B,WNT5A,NME1,PAK1,ITGAV,DSTN,PLAGL2,DYNLL2,EPS8L2,DNMT1,ITGA3,PTPRJ,PLXNB2,CLU,SDC1,PREX1,SURF4,MARCKS,CLSTN1,CDKL2,MTF2,CCT4,HDAC6,TMED9,CTTN,PLXNB1,LDLRAP1,HES1,BCL9L,FIS1,IDE,MARK2,BAIAP2,RCC2,UBE2L3,NEDD4L,TPM1,TRIM28,CD63,CN…	Cluster14.xls	24hrs.FDR0.05
506	14	1.19758e-06	2.70833	5.98788e-05	Hallmark	HALLMARK_MTORC1_SIGNALING	26	GCLC,CD9,TUBA4A,BHLHE40,SLC2A1,ATP6V1D,RPN1,SLC9A3R1,PRDX1,HK2,GSR,TPI1,PPIA,ATP5G1,PSME3,ATP2A2,SERP1,CALR,CANX,M6PR,WARS,HSPA9,MAP2K3,XBP1,HSP90B1,GSK3B	Cluster14.xls	24hrs.FDR0.05
507	14	1.34239e-06	3.5066	6.71193e-05	Hallmark	HALLMARK_ANDROGEN_RESPONSE	17	KRT19,TMPRSS2,KRT8,CCND1,HOMER2,TPD52,SPDEF,ABHD2,PTK2B,GSR,ITGAV,MAP7,PA2G4,H1F0,ACTN1,ARID5B,TSC22D1	Cluster14.xls	24hrs.FDR0.05
508	14	1.44966e-08	1.73191	6.74525e-05	GObp	GO_VESICLE_MEDIATED_TRANSPORT	103	KRT18,TMPRSS2,AREG,CALCA,ANK3,SORL1,EZR,HAP1,TGFA,CD9,TNK2,TMPRSS13,RAB27B,FGG,HOOK1,TUBA4A,DMBT1,SORT1,SPTBN2,TGM2,HIP1R,NCK2,SLC17A9,UNC13B,VWF,PRKCI,STON2,HP,HOOK2,TMED3,RIN2,NME1,SFT2D2,PAK1,CHMP3,EPS15,ARF3,ILDR1,HYOU1,ITGAV,TMSB4X,GOLPH3,HSP90AB1,EPN2,PDIA6,AP1S1,VAMP8,CADPS2,DYNLL2,VMP1,FAM3C,CLU,SCAMP1,STXBP2,TMED10,LMAN2L,SGSM2,SURF4,RTN3,CHMP4B,VPS13A,TMED9,CTTN,CHMP1A,LDLRAP1,SCRIB,CDC…	Cluster14.xls	24hrs.FDR0.05
509	14	1.83257e-08	2.15127	8.52693e-05	GObp	GO_REGULATION_OF_CELLULAR_PROTEIN_LOCALIZATION	57	PTN,CDH1,ANK3,SORL1,EZR,TMEM30B,IL18R1,ERBB2,LCP1,BCL2L11,FBXW11,ATPIF1,SFN,SLC17A9,TMEM59,PRKCI,SLC9A3R1,RHOU,PRDX1,FAM20B,MDFI,PTPN1,WNT5A,G3BP2,RANGAP1,LMNA,SOX4,PLAGL2,BMPR1A,HSP90AB1,VAMP8,DYNLL2,ITGA3,BCL3,CDKL2,CCT4,LDLRAP1,HES1,PPFIA1,FIS1,RCC2,UBE2L3,NEDD4L,TRIM28,APC,YWHAE,DLG1,H2AFY,FBXW7,DYNLL1,BMF,KDM1A,XBP1,SPPL3,GSK3B,MXI1,TRIM8	Cluster14.xls	24hrs.FDR0.05
510	14	1.9259e-08	1.66901	8.96122e-05	GObp	GO_ESTABLISHMENT_OF_PROTEIN_LOCALIZATION	114	GATA3,KRT18,WNT4,CDH1,MLPH,TRPS1,ANK3,RASEF,SORL1,EZR,HAP1,RAB15,RAB27B,FGG,NUP210,HOOK1,DMBT1,TOM1L1,DUSP16,BCL2L11,SSX2IP,ATP1B1,NACA,ATP6V1D,LAMA5,ATP6V1G1,PRKCI,SLC9A3R1,PKP2,BSG,RHOU,HOOK2,TMED3,NPM1,HK2,FAU,SFT2D2,BTF3,TBC1D8,CHMP3,EPS15,LMNA,ARF3,TOMM20,SPCS2,GOLPH3,PDIA3,GUK1,AP1S1,F11R,VAMP8,CADPS2,TSPAN14,CLU,SCAMP1,STXBP2,TMED10,BCL3,LMAN2L,SGSM2,SURF4,MARCKS,CHMP4B,TAP2,TRAF3IP2,VPS13…	Cluster14.xls	24hrs.FDR0.05
511	14	2.38005e-08	6.25	0.000110744	GObp	GO_MAMMARY_GLAND_MORPHOGENESIS	12	FGFR2,WNT4,AREG,MSX2,ELF3,DDR1,ESR1,WNT5A,SCRIB,ETV4,LRP5,KDM5B	Cluster14.xls	24hrs.FDR0.05
512	14	2.81045e-08	4.08076	0.00013077	GObp	GO_GLAND_MORPHOGENESIS	19	FGFR2,WNT4,FOXA1,AREG,MSX2,EZR,ELF3,DDR1,ESR1,TGM2,LAMA5,SOX9,SLC9A3R1,WNT5A,FEM1B,SCRIB,ETV4,LRP5,KDM5B	Cluster14.xls	24hrs.FDR0.05
513	14	3.82382e-06	2.60417	0.000191191	Hallmark	HALLMARK_GLYCOLYSIS	25	STC2,CLDN3,ELF3,IL13RA1,GCLC,TGFA,GPC1,CAPN5,SOX9,PKP2,HK2,CLN6,TPI1,SDHC,TALDO1,SLC25A10,MIF,AKR1A1,SDC1,PPIA,PGAM1,MED24,HS2ST1,TSTA3,MXI1	Cluster14.xls	24hrs.FDR0.05
514	14	4.23005e-08	1.63262	0.000196824	GObp	GO_NEGATIVE_REGULATION_OF_GENE_EXPRESSION	117	GATA3,TFAP2B,FGFR2,WNT4,FOXA1,CITED1,BHLHE41,PGR,CALCA,TRPS1,STC2,CCND1,MSX2,EZR,ELF3,HAP1,TFCP2L1,GRB7,GCLC,SPDEF,NUP210,WWC1,ESR1,RWDD3,CTR9,TFAP2A,BASP1,FBXW11,DAP,BHLHE40,HIPK2,CXXC5,NACA,NCK2,TMEM59,SOX9,IGF2BP2,MDFI,AES,WNT5A,NME1,SND1,HDGF,SET,TMBIM6,CHD4,TGIF1,PFDN5,SIK1,H3F3B,HIST1H1C,IRF2BPL,DNMT1,MIF,CELF4,BCL3,PCGF2,MORF4L2,NOTCH3,MTF2,CBX6,NONO,WDTC1,HDAC6,ANXA4,KLF5,CHMP1A,BCL7A,HES…	Cluster14.xls	24hrs.FDR0.05
515	14	4.39138e-08	1.70516	0.000204331	GObp	GO_CELLULAR_MACROMOLECULE_LOCALIZATION	101	KRT18,WNT4,CDH1,MLPH,TRPS1,ANK3,RASEF,SORL1,EZR,RAB15,RAB27B,ESR1,DLG3,CRB3,TOM1L1,DUSP16,BCL2L11,SSX2IP,ATP1B1,ATP6V1D,LAMA5,SOX9,PRKCI,SLC9A3R1,PKP2,BSG,RHOU,NPM1,HK2,MDFI,WNT5A,FAU,G3BP2,TBC1D8,LMNA,TOMM20,SPCS2,GRIK5,GOLPH3,PDIA3,AP1S1,CACNB3,F11R,TSPAN14,TMED10,BCL3,SGSM2,SURF4,MARCKS,CHMP4B,TAP2,MAP7,VPS13A,HDAC6,TMED9,CTTN,PEX1,HES1,PEX2,ZFAND6,MID1,FAF2,SGSM3,FIS1,ZDHHC18,RCC2,SUN2,CSNK1D…	Cluster14.xls	24hrs.FDR0.05
516	14	4.40877e-08	2.57804	0.00020514	GObp	GO_UROGENITAL_SYSTEM_DEVELOPMENT	37	PRLR,GATA3,TFAP2B,FGFR2,WNT4,EPCAM,FOXA1,CITED1,ARG2,IRX2,PROM1,MTSS1,TACSTD2,ESR1,SDC4,TFAP2A,BCL2L11,BASP1,WNT7B,LAMA5,SOX9,EPHB3,WNT5A,VANGL2,SOX4,APH1A,ITGA3,SDC1,FEM1B,TMED10,NOTCH3,PODXL,HES1,HMGCS2,C1GALT1,DLG1,ARID5B	Cluster14.xls	24hrs.FDR0.05
517	14	4.66445e-08	2.7894	0.000217037	GObp	GO_NUCLEOSIDE_MONOPHOSPHATE_METABOLIC_PROCESS	32	DLG3,ATP1B1,COX4I1,ATP5G2,HK2,TPI1,UQCRH,NDUFA3,SDHC,GUK1,NDUFA4,ATP5E,NDUFA7,PGAM1,COX7C,ATP5G1,ATP5H,COX5A,ATP5A1,UQCR11,ATP5C1,AK2,COX6A1,GART,PFKFB2,DLG1,COX8A,DLG4,COX6C,NDUFB7,TCIRG1,UQCRQ	Cluster14.xls	24hrs.FDR0.05
518	14	5.5565e-08	1.62052	0.000258544	GObp	GO_NEGATIVE_REGULATION_OF_NITROGEN_COMPOUND_METABOLIC_PROCESS	118	GATA3,TFAP2B,FGFR2,WNT4,FOXA1,CITED1,BHLHE41,CALCA,TRPS1,CCND1,MSX2,SORL1,EZR,ELF3,HAP1,TFCP2L1,GRB7,GCLC,SPDEF,WWC1,ESR1,RWDD3,CTR9,TFAP2A,BASP1,FBXW11,DAP,BHLHE40,HIPK2,CXXC5,NACA,NCK2,SOX9,IGF2BP2,MDFI,AES,WNT5A,HDGF,S100A11,SET,TMBIM6,CHD4,TGIF1,PFDN5,SIK1,H3F3B,ORMDL1,HIST1H1C,IRF2BPL,DNMT1,CELF4,CLU,BCL3,PCGF2,MORF4L2,NOTCH3,MTF2,CBX6,NONO,WDTC1,HDAC6,ANXA4,KLF5,CHMP1A,BCL7A,HES1,PEX2,PUM1,…	Cluster14.xls	24hrs.FDR0.05
519	14	6.75236e-08	1.68037	0.000314188	GObp	GO_REGULATION_OF_CELLULAR_LOCALIZATION	103	PTN,GATA3,TFAP2B,CDH1,CALCA,ANO1,ANK3,SORL1,ABCC8,EZR,TMEM30B,HAP1,RAB15,IL18R1,ERBB2,RAB27B,TNFRSF21,FGG,LCP1,WWC1,SDC4,BCL2L11,FBXW11,ATPIF1,SFN,SLC2A1,INHBB,SLC17A9,UNC13B,TMEM59,PRKCI,SLC9A3R1,PTK2B,RHOU,PRDX1,FAM20B,MDFI,PTPN1,WNT5A,ITPR3,G3BP2,RANGAP1,CHMP3,LMNA,TMBIM6,ILDR1,SOX4,PLAGL2,GRIK5,GOLPH3,BMPR1A,HSP90AB1,VAMP8,CADPS2,DYNLL2,ITGA3,MIF,SDC1,STXBP2,PPIA,GLUL,BCL3,MARCKS,CDKL2,CCT4,A…	Cluster14.xls	24hrs.FDR0.05
520	14	6.81196e-08	3.04054	0.00031696	GObp	GO_CELL_JUNCTION_ORGANIZATION	27	CDH1,DSP,CLDN3,LSR,CXADR,DSG2,CD9,GRHL2,CRB3,PLEC,LAMA5,PRKCI,PKP2,PTK2B,FBF1,LAMC2,F11R,VMP1,CTTN,RHOC,ACTN1,RCC2,APC,DLG1,CTNNA1,PARD3,DST	Cluster14.xls	24hrs.FDR0.05
521	14	6.93565e-08	6.94444	0.000322716	GObp	GO_ESTABLISHMENT_OR_MAINTENANCE_OF_EPITHELIAL_CELL_APICAL_BASAL_POLARITY	10	EZR,DLG3,PTK7,PRKCI,SLC9A3R1,WNT5A,VANGL2,MARK2,DLG1,DLG4	Cluster14.xls	24hrs.FDR0.05
522	14	5.38735e-07	6.46552	0.000363107	Reactome	REACTOME_TIGHT_JUNCTION_INTERACTIONS	9	CLDN4,CLDN7,CLDN8,CLDN3,CLDN10,CRB3,PRKCI,F11R,PARD3	Cluster14.xls	24hrs.FDR0.05
523	14	7.91585e-08	2.22222	0.000368325	GObp	GO_ACTIN_FILAMENT_BASED_PROCESS	48	KRT19,KRT8,CORO2A,EZR,CXADR,MTSS1,LCP1,MYH14,EPB41L4B,COBL,PTK7,NCK2,PRKCI,SLC9A3R1,PKP2,PTK2B,RHOU,PTPN1,PAK1,DSTN,TMSB4X,F11R,PREX1,FAT1,MARCKS,SORBS2,CTTN,ACTN1,BAIAP2,SUN2,NEDD4L,TPM1,RAN,ARHGEF5,CALR,ARF1,MYO18A,DNAJB6,DLG1,PFN1,DYNLL1,CTNNA1,PPP1R9B,INPPL1,ARPC4,ARPC1A,ARFIP2,HSP90B1	Cluster14.xls	24hrs.FDR0.05
524	14	8.50108e-08	6.19369	0.000395555	GObp	GO_ESTABLISHMENT_OR_MAINTENANCE_OF_APICAL_BASAL_CELL_POLARITY	11	EZR,DLG3,PTK7,PRKCI,SLC9A3R1,WNT5A,VANGL2,SCRIB,MARK2,DLG1,DLG4	Cluster14.xls	24hrs.FDR0.05
525	14	8.50108e-08	6.19369	0.000395555	GObp	GO_ESTABLISHMENT_OR_MAINTENANCE_OF_BIPOLAR_CELL_POLARITY	11	EZR,DLG3,PTK7,PRKCI,SLC9A3R1,WNT5A,VANGL2,SCRIB,MARK2,DLG1,DLG4	Cluster14.xls	24hrs.FDR0.05
526	14	1.34575e-07	1.62167	0.000626177	GObp	GO_CELL_DEVELOPMENT	111	GATA3,KRT19,FGFR2,KRT8,WNT4,FOXA1,ALCAM,CDH1,AREG,CITED1,ST14,PTPRF,TRPS1,ANK3,RUNX1,CLDN3,NRXN3,MSX2,LSR,IGSF9,EZR,CXADR,SIPA1L3,TFCP2L1,ERBB2,CD9,HDAC11,SPDEF,ESR1,HOOK1,IRF6,SDC4,TFAP2A,GRHL2,ABHD2,CELSR2,SPTBN2,GPC1,BCL2L11,BASP1,COBL,WNT7B,SFN,IRX5,MSI2,INHBB,NCK2,LAMA5,SOX9,PRMT1,PRKCI,SLC9A3R1,EPHB3,PTK2B,WNT5A,VANGL2,PAK4,PAK1,KIF5C,LMNA,ITGAV,SOX4,BMPR1A,F11R,DYNLL2,S100A6,STRBP,CELF4,PL…	Cluster14.xls	24hrs.FDR0.05
527	14	1.43304e-07	1.8397	0.000666794	GObp	GO_CYTOSKELETON_ORGANIZATION	74	KRT19,KRT18,KRT8,CORO2A,DSP,VILL,ANK3,CDC14A,NEK7,EZR,CXADR,SIPA1L3,PLK2,MTSS1,LCP1,MYH14,EPB41L4B,SVIL,SSX2IP,COBL,PTK7,NCK2,LAMA5,SOX9,PRKCI,SLC9A3R1,PKP2,PTK2B,RHOU,NPM1,PTPN1,PAK4,PAK1,LMNA,CHD4,DSTN,TMSB4X,F11R,CHD3,PREX1,FAT1,MARCKS,SORBS2,MAP7,CTTN,MID1,ACTN1,BAIAP2,KIF3B,SUN2,CSNK1D,TPM1,RAN,MAEA,ARHGEF5,CALR,ARF1,MYO18A,DNAJB6,DLG1,PFN1,DYNLL1,CTNNA1,MAP1B,PPP1R9B,INPPL1,ARPC4,ARPC1A,ARF…	Cluster14.xls	24hrs.FDR0.05
528	14	1.00409e-06	3.10284	0.000676756	Reactome	REACTOME_TCA_CYCLE_AND_RESPIRATORY_ELECTRON_TRANSPORT	21	COX4I1,BSG,UQCRH,NDUFA3,SDHC,NDUFA4,ATP5E,NDUFA7,COX7C,ATP5G1,ATP5H,COX5A,ATP5A1,UQCR11,ATP5C1,COX6A1,SUCLG2,COX8A,COX6C,NDUFB7,UQCRQ	Cluster14.xls	24hrs.FDR0.05
529	14	1.81381e-07	1.53594	0.000843964	GObp	GO_REGULATION_OF_TRANSPORT	133	GATA3,TFAP2B,ERBB3,PROM2,CDH1,FXYD2,CALCA,ANO1,TSPAN1,ANK3,STC2,SORL1,ABCC8,EZR,TMEM30B,HAP1,RAB15,KCNH1,IL18R1,ERBB2,TNK2,RAB27B,TNFRSF21,FGG,LCP1,NUP210,WWC1,FXYD3,ESR1,ANO9,SDC4,BCL2L11,FBXW11,ATPIF1,SFN,ATP1B1,SLC2A1,INHBB,SCNN1B,SLC17A9,UNC13B,PRKCI,SLC9A3R1,STON2,PKP2,PTK2B,RHOU,PRDX1,FAM20B,HK2,MDFI,PTPN1,WNT5A,ITPR3,G3BP2,VDAC1,TRPC6,RANGAP1,TBC1D8,ATP1A1,CHMP3,TMBIM6,ILDR1,ITGAV,SOX4,PLA…	Cluster14.xls	24hrs.FDR0.05
530	14	1.94115e-07	3.29736	0.000903217	GObp	GO_HYDROGEN_TRANSPORT	22	ATP6V1D,ATP6V1G1,COX4I1,ATP5G2,SLC9A5,ATP1A1,UQCRH,NDUFA4,ATP5E,COX7C,ATP5G1,ATP5H,COX5A,ATP5A1,UQCR11,ATP5C1,COX7A2,COX6A1,COX8A,COX6C,TCIRG1,UQCRQ	Cluster14.xls	24hrs.FDR0.05
531	14	2.12409e-07	1.5993	0.000988339	GObp	GO_REGULATION_OF_CELL_DEATH	113	PRLR,PTN,GATA3,TFAP2B,FGFR2,KRT18,WNT4,EPCAM,ERBB3,CITED1,CLDN7,CDK19,IDO1,MSX2,SORL1,F3,GCLC,SPDEF,PLK2,TNFRSF21,FGG,ESR1,SORT1,TFAP2A,BCL2L11,TGM2,DAP,ATPIF1,PRDX2,SFN,HIPK2,NACA,INHBB,NCK2,SOX9,PRKCI,SLC9A3R1,HP,PTK2B,GCLM,NPM1,PTPN1,AES,WNT5A,NME1,ITM2C,SET,LMNA,TMBIM6,HYOU1,ITGAV,SOX4,PLAGL2,GRIK5,GOLPH3,PDIA3,HSP90AB1,SIK1,DYNLL2,FAM129B,APH1A,MIF,CLU,NOS1AP,FEM1B,BCL3,PCGF2,CHMP4B,PSME3,NO…	Cluster14.xls	24hrs.FDR0.05
532	14	2.16317e-07	2.15054	0.00100652	GObp	GO_ENDOMEMBRANE_SYSTEM_ORGANIZATION	48	KRT18,WNT4,CDH1,ANK3,EZR,MTSS1,NUP210,HOOK1,ANO9,CRB3,ATP1B1,LAMA5,SLC9A3R1,PKP2,BSG,HOOK2,CHMP3,LMNA,GOLPH3,CACNB3,F11R,VMP1,TSPAN14,CLU,TMED10,SURF4,RTN3,CHMP4B,MAP7,TMED9,CHMP1A,ATP2A2,CLCN3,RTN4,BAIAP2,SUN2,CSNK1D,USP6NL,SERP1,TMED2,MYO18A,TSG101,VPS36,DLG1,MYOF,ZFYVE27,TOR1B,RAB5B	Cluster14.xls	24hrs.FDR0.05
533	14	2.24359e-07	5.72917	0.00104394	GObp	GO_APICAL_JUNCTION_ASSEMBLY	11	CLDN3,GRHL2,CRB3,PRKCI,FBF1,F11R,RHOC,APC,DLG1,CTNNA1,PARD3	Cluster14.xls	24hrs.FDR0.05
534	14	2.47722e-07	6.94444	0.00115265	GObp	GO_AXIS_ELONGATION	9	FGFR2,AREG,ESR1,PTK7,SOX9,WNT5A,VANGL2,YAP1,TRIM28	Cluster14.xls	24hrs.FDR0.05
535	14	2.49705e-07	9.11458	0.00116188	GObp	GO_ESTABLISHMENT_OR_MAINTENANCE_OF_MONOPOLAR_CELL_POLARITY	7	EZR,PTK7,PRKCI,SLC9A3R1,WNT5A,SCRIB,MAP1B	Cluster14.xls	24hrs.FDR0.05
536	14	2.49705e-07	9.11458	0.00116188	GObp	GO_MITOCHONDRIAL_ELECTRON_TRANSPORT_CYTOCHROME_C_TO_OXYGEN	7	COX4I1,NDUFA4,COX7C,COX5A,COX6A1,COX8A,COX6C	Cluster14.xls	24hrs.FDR0.05
537	14	3.66138e-07	1.99971	0.00170364	GObp	GO_POSITIVE_REGULATION_OF_ORGANELLE_ORGANIZATION	55	GATA3,WNT4,MSX2,NEK7,HAP1,TGFA,LCP1,SDC4,CTR9,BCL2L11,ATPIF1,SFN,NCK2,SLC17A9,PTK2B,RHOU,FAM20B,WNT5A,PAK1,DSTN,PLAGL2,DYNLL2,DNMT1,SDC1,SURF4,CDKL2,MTF2,CCT4,TMED9,CTTN,HES1,FIS1,BAIAP2,RCC2,UBE2L3,TPM1,TRIM28,CNOT6,YWHAE,ARHGEF5,HIF1A,TNKS2,TSG101,DLG1,PFN1,H2AFY,FBXW7,DYNLL1,BMF,LRP5,KDM1A,ARPC4,ARPC1A,XBP1,GSK3B	Cluster14.xls	24hrs.FDR0.05
538	14	3.42364e-05	2.39583	0.00171182	Hallmark	HALLMARK_ADIPOGENESIS	23	SLC5A6,PHYH,STAT5A,GPX3,G3BP2,TST,GPD2,SDHC,TALDO1,SLC25A10,RTN3,UQCR11,PDCD4,TKT,AK2,SSPN,GHITM,COX6A1,GPX4,UBQLN1,COX8A,NDUFB7,UQCRQ	Cluster14.xls	24hrs.FDR0.05
539	14	3.80918e-07	1.84702	0.00177241	GObp	GO_REGULATION_OF_CELLULAR_COMPONENT_BIOGENESIS	68	WNT4,CLDN7,VILL,NRXN3,SORL1,EZR,HAP1,SSH3,PLK2,LCP1,TACSTD2,SDC4,SPTBN2,BCL2L11,COBL,NCK2,UNC13B,SOX9,EML2,EPHB3,PKP2,PTK2B,NPM1,WNT5A,PAK1,TBC1D8,CHMP3,ORMDL1,EPS8L2,PTPRJ,CLU,SDC1,PREX1,CHMP4B,CLSTN1,PODXL,HDAC6,KLF5,CTTN,CHMP1A,PPFIA1,SGSM3,IDE,BAIAP2,RCC2,TPM1,USP6NL,CNOT6,APC,ARHGEF5,ARF1,UBQLN1,DNAJB6,TSG101,DLG1,PFN1,ULK1,BMF,STXBP6,ARPC4,ARPC1A,ARFIP2,EPS8L1,TAF1,LDB1,GSK3B,SETX,PEX5	Cluster14.xls	24hrs.FDR0.05
540	14	4.05489e-07	3.96825	0.00188674	GObp	GO_OXIDATIVE_PHOSPHORYLATION	16	COX4I1,UQCRH,NDUFA3,SDHC,NDUFA4,NDUFA7,COX7C,COX5A,UQCR11,ATP5C1,AK2,COX6A1,COX8A,COX6C,NDUFB7,UQCRQ	Cluster14.xls	24hrs.FDR0.05
541	14	5.04031e-07	3.33333	0.00234526	GObp	GO_KIDNEY_EPITHELIUM_DEVELOPMENT	20	GATA3,TFAP2B,FGFR2,WNT4,EPCAM,CITED1,ARG2,IRX2,PROM1,MTSS1,TACSTD2,SDC4,BASP1,WNT7B,LAMA5,SOX9,SDC1,PODXL,HES1,DLG1	Cluster14.xls	24hrs.FDR0.05
542	14	5.43276e-07	2.64985	0.00252786	GObp	GO_NUCLEOSIDE_TRIPHOSPHATE_METABOLIC_PROCESS	29	ATP1B1,COX4I1,ATP5G2,HK2,NME1,TPI1,UQCRH,NDUFA3,SDHC,GUK1,NDUFA4,ATP5E,NDUFA7,PGAM1,COX7C,ATP5G1,ATP5H,COX5A,ATP5A1,UQCR11,ATP5C1,AK2,COX6A1,PFKFB2,COX8A,COX6C,NDUFB7,TCIRG1,UQCRQ	Cluster14.xls	24hrs.FDR0.05
543	14	3.7927e-06	3.73932	0.00255628	Reactome	REACTOME_CELL_JUNCTION_ORGANIZATION	14	CLDN4,CDH1,CLDN7,CLDN8,CLDN3,CLDN10,CRB3,PLEC,PRKCI,LAMC2,F11R,ACTN1,CTNNA1,PARD3	Cluster14.xls	24hrs.FDR0.05
544	14	6.24512e-07	2.00989	0.00290585	GObp	GO_EMBRYONIC_MORPHOGENESIS	52	GATA3,FGFR2,WNT4,ST14,MSX2,IRX2,COL8A1,MMP15,SPINT1,SDC4,CTR9,EYA2,TFAP2A,GRHL2,BCL2L11,COBL,WNT7B,IRX5,HIPK2,DUSP4,PTK7,LAMA5,SOX9,SLC9A3R1,MDFI,WNT5A,VANGL2,ITGAV,SOX4,BMPR1A,ITGA3,PLXNB2,PCGF2,PBX2,SCRIB,HES1,YAP1,KDM6B,TRIM28,SHROOM3,NDST1,ETS2,HIF1A,TMED2,INSIG2,WLS,DNAJB6,DLG1,PFN1,ARID1A,LRP5,LDB1	Cluster14.xls	24hrs.FDR0.05
545	14	4.33339e-06	3.125	0.00292071	Reactome	REACTOME_CELL_CELL_COMMUNICATION	18	CLDN4,CDH1,CLDN7,CLDN8,CLDN3,CLDN10,MAPK13,CRB3,PLEC,NCK2,PRKCI,PTK2B,PAK1,LAMC2,F11R,ACTN1,CTNNA1,PARD3	Cluster14.xls	24hrs.FDR0.05
546	14	4.47627e-06	3.69198	0.00301701	Reactome	REACTOME_RESPIRATORY_ELECTRON_TRANSPORT	14	COX4I1,UQCRH,NDUFA3,SDHC,NDUFA4,NDUFA7,COX7C,COX5A,UQCR11,COX6A1,COX8A,COX6C,NDUFB7,UQCRQ	Cluster14.xls	24hrs.FDR0.05
547	14	6.71176e-07	2.3511	0.00312298	GObp	GO_GOLGI_VESICLE_TRANSPORT	36	KRT18,AREG,ANK3,SORL1,TGFA,SORT1,SPTBN2,PRKCI,TMED3,EPS15,ARF3,HYOU1,GOLPH3,VAMP8,DYNLL2,SCAMP1,TMED10,LMAN2L,SGSM2,SURF4,VPS13A,TMED9,TAPBP,KIF1C,ARF5,KIF3B,CSNK1D,ARF1,TMED2,MYO18A,COPZ1,DCTN4,DYNLL1,STXBP6,COPB1,KIF3A	Cluster14.xls	24hrs.FDR0.05
548	14	6.81098e-07	1.78359	0.00316915	GObp	GO_ORGAN_MORPHOGENESIS	72	PTN,GATA3,TFAP2B,FGFR2,WNT4,FOXA1,AQP5,AREG,CITED1,BHLHE41,DSP,TRPS1,TUFT1,MSX2,EZR,ELF3,IRX2,PROM1,COL8A1,TACSTD2,DDR1,ESR1,TFAP2A,GRHL2,TMEM176B,BCL2L11,TGM2,WNT7B,IRX5,HIPK2,PTK7,LAMA5,SOX9,PRKCI,SLC9A3R1,PKP2,BSG,MDFI,AES,WNT5A,VANGL2,SOX4,BMPR1A,SDC1,FEM1B,PCGF2,SCRIB,HES1,RTN4,YAP1,TLE3,TPM1,GLG1,STK40,ETV4,NDST1,SERP1,HIF1A,TMED2,INSIG2,NFIC,DLG1,ARID5B,ARID1A,CTNNA1,LRP5,MEIS1,INPPL1,KDM5…	Cluster14.xls	24hrs.FDR0.05
549	14	7.35112e-07	1.69574	0.00342048	GObp	GO_BIOLOGICAL_ADHESION	84	PRLR,GATA3,LY6D,WNT4,CLDN4,EPCAM,ALCAM,CDH1,CD164,MUC16,CLDN7,PTPRF,CALCA,DSP,CLDN8,CLDN3,NRXN3,CLDN10,IGSF9,EZR,CXADR,DSG2,IL18R1,CD9,COL8A1,CD200,MTSS1,FGG,LCP1,TACSTD2,DDR1,MPZL3,GRHL2,CELSR2,MPZL2,BCL2L11,SSX2IP,WNT7B,CADM4,ATP1B1,PTK7,NCK2,LAMA5,VWF,SOX9,EPHB3,PKP2,PTK2B,LAMC2,ITGAV,SOX4,GOLPH3,HSP90AB1,F11R,VMP1,ITGA3,PREX1,BCL3,FAT1,MARCKS,CLSTN1,PODXL,SORBS2,CTTN,SCRIB,HES1,ATP2A2,PPFIA1,…	Cluster14.xls	24hrs.FDR0.05
550	14	8.12205e-07	3.78788	0.00377919	GObp	GO_ESTABLISHMENT_OF_CELL_POLARITY	16	EZR,SIPA1L3,WWC1,PTK7,PRKCI,SLC9A3R1,WNT5A,FBF1,GOLPH3,SCRIB,HES1,MARK2,MYO18A,MAP1B,PARD3,GSK3B	Cluster14.xls	24hrs.FDR0.05
551	14	1.18734e-06	2.14461	0.00552467	GObp	GO_REPRODUCTIVE_SYSTEM_DEVELOPMENT	42	PRLR,GATA3,KRT19,FGFR2,KRT8,WNT4,FOXA1,CITED1,ST14,TOX2,STC2,CCND1,ACSBG1,SPINT1,ESR1,GRHL2,BCL2L11,CAPN5,BASP1,WNT7B,IRX5,INHBB,SOX9,BSG,MDFI,WNT5A,HSP90AB1,SDC1,FEM1B,HSD17B4,HES1,TRIM28,HIF1A,PLCD3,TMED2,DNAJB6,DLG1,ARID5B,KDM3A,ARID1A,CTNNA1,KDM5B	Cluster14.xls	24hrs.FDR0.05
552	14	1.27406e-06	2.82486	0.0059282	GObp	GO_MITOCHONDRIAL_TRANSPORT	24	EYA2,BCL2L11,ATPIF1,SFN,ATP5G2,HK2,TST,VDAC1,TOMM20,SLC25A10,DYNLL2,ATP5E,ATP5G1,ATP5H,ATP5A1,FIS1,ATP5C1,STARD3,YWHAE,DYNLL1,BMF,PMPCA,GSK3B,SLC25A30	Cluster14.xls	24hrs.FDR0.05
553	14	1.50965e-06	2.86926	0.00702439	GObp	GO_MORPHOGENESIS_OF_A_BRANCHING_STRUCTURE	23	FGFR2,WNT4,FOXA1,AREG,CITED1,ST14,MSX2,SPINT1,DDR1,ESR1,GRHL2,TGM2,LAMA5,SOX9,WNT5A,VANGL2,PAK1,FEM1B,YAP1,ETV4,DLG1,LRP5,KDM5B	Cluster14.xls	24hrs.FDR0.05
554	14	1.10289e-05	4.09226	0.00743345	Reactome	REACTOME_CELL_CELL_JUNCTION_ORGANIZATION	11	CLDN4,CDH1,CLDN7,CLDN8,CLDN3,CLDN10,CRB3,PRKCI,F11R,CTNNA1,PARD3	Cluster14.xls	24hrs.FDR0.05
555	14	1.60533e-06	2.66831	0.00746959	GObp	GO_PLASMA_MEMBRANE_ORGANIZATION	26	KRT18,WNT4,CDH1,ANK3,EZR,MTSS1,ANO9,CRB3,ATP1B1,LAMA5,SLC9A3R1,PKP2,BSG,GOLPH3,CACNB3,F11R,TSPAN14,CLU,MAP7,ATP2A2,BAIAP2,SERP1,TMED2,DLG1,MYOF,ZFYVE27	Cluster14.xls	24hrs.FDR0.05
556	14	1.62827e-06	3.01724	0.00757634	GObp	GO_REGULATION_OF_INTRINSIC_APOPTOTIC_SIGNALING_PATHWAY	21	BCL2L11,NCK2,SLC9A3R1,PTPN1,TMBIM6,HYOU1,PLAGL2,MIF,CLU,NONO,P4HB,FIS1,SERINC3,TPT1,HIF1A,UBQLN1,FBXW7,SKIL,BMF,KDM1A,XBP1	Cluster14.xls	24hrs.FDR0.05
557	14	1.75417e-06	3.76506	0.00816214	GObp	GO_EMBRYONIC_PLACENTA_DEVELOPMENT	15	KRT19,FGFR2,KRT8,CITED1,ST14,SPINT1,GRHL2,WNT7B,MDFI,HES1,TRIM28,HIF1A,PLCD3,TMED2,DNAJB6	Cluster14.xls	24hrs.FDR0.05
558	14	1.773e-06	1.98606	0.00824976	GObp	GO_POSITIVE_REGULATION_OF_ESTABLISHMENT_OF_PROTEIN_LOCALIZATION	49	GATA3,CDH1,ANO1,ANK3,SORL1,EZR,TMEM30B,IL18R1,ERBB2,FGG,BCL2L11,SFN,SLC17A9,PRKCI,RHOU,FAM20B,WNT5A,SOX4,PLAGL2,GOLPH3,BMPR1A,HSP90AB1,DYNLL2,ITGA3,MIF,PPIA,GLUL,CDKL2,CCT4,HES1,FIS1,UBE2L3,TRIM28,YWHAE,SERP1,ARHGEF5,HIF1A,ARF1,MYO18A,WLS,PFKFB2,TSG101,DLG1,FBXW7,DYNLL1,BMF,XBP1,SPPL3,GSK3B	Cluster14.xls	24hrs.FDR0.05
559	14	1.89523e-06	3.94144	0.00881849	GObp	GO_CELL_CELL_JUNCTION_ASSEMBLY	14	CLDN3,LSR,CD9,GRHL2,CRB3,PRKCI,PKP2,FBF1,F11R,RHOC,APC,DLG1,CTNNA1,PARD3	Cluster14.xls	24hrs.FDR0.05
560	14	5.26709e-05	3.33333	0.0097968	Kegg	KEGG_ADHERENS_JUNCTION	12	CDH1,PTPRF,ERBB2,SSX2IP,PTPN1,PTPRJ,ACTN1,BAIAP2,LMO7,CSNK2B,CTNNA1,PARD3	Cluster14.xls	24hrs.FDR0.05
561	14	2.12717e-06	3.5461	0.00989772	GObp	GO_NEURAL_TUBE_FORMATION	16	ST14,SPINT1,SDC4,GRHL2,COBL,PTK7,WNT5A,VANGL2,SOX4,PLXNB2,SCRIB,SHROOM3,HIF1A,TMED2,PFN1,ARID1A	Cluster14.xls	24hrs.FDR0.05
562	14	1.54482e-05	8.01282	0.0104121	Reactome	REACTOME_N_GLYCAN_TRIMMING_IN_THE_ER_AND_CALNEXIN_CALRETICULIN_CYCLE	5	PDIA3,MLEC,CALR,CANX,GANAB	Cluster14.xls	24hrs.FDR0.05
563	14	2.25908e-06	3.26087	0.0105115	GObp	GO_NEPHRON_DEVELOPMENT	18	GATA3,TFAP2B,WNT4,CITED1,IRX2,PROM1,MTSS1,TACSTD2,BASP1,WNT7B,LAMA5,SOX9,VANGL2,ITGA3,NOTCH3,PODXL,HES1,DLG1	Cluster14.xls	24hrs.FDR0.05
564	14	2.65894e-06	3.01932	0.0123721	GObp	GO_PLACENTA_DEVELOPMENT	20	KRT19,FGFR2,KRT8,CITED1,ST14,STC2,SPINT1,ESR1,GRHL2,WNT7B,BSG,MDFI,HSP90AB1,HES1,TRIM28,HIF1A,PLCD3,TMED2,DNAJB6,ARID1A	Cluster14.xls	24hrs.FDR0.05
565	14	3.13422e-06	1.54541	0.0145835	GObp	GO_NEUROGENESIS	104	PTN,GATA3,FGFR2,WNT4,FOXA1,ERBB3,ALCAM,CDH1,AREG,PTPRF,ANK3,RUNX1,NRXN3,SORL1,IGSF9,EZR,HAP1,SSH3,ERBB2,PROM1,CD9,HDAC11,PLK2,TNFRSF21,SPINT1,SDC4,TFAP2A,CELSR2,SPTBN2,GPC1,COBL,TLE6,WNT7B,SLC45A3,LMX1B,IRX5,HIPK2,PTK7,NCK2,SOX9,PRMT1,PRKCI,SLC9A3R1,EPHB3,PTK2B,WNT5A,VANGL2,NME1,PAK4,PAK1,KIF5C,TRPC6,EEF2,ITM2C,SOX4,BMPR1A,DYNLL2,S100A6,DNMT1,ITGA3,PLXNB2,CLU,PREX1,MARCKS,NOTCH3,CTTN,PLXNB1,SCRIB…	Cluster14.xls	24hrs.FDR0.05
566	14	3.16141e-06	2.75383	0.01471	GObp	GO_ACTIN_FILAMENT_ORGANIZATION	23	EZR,LCP1,COBL,NCK2,PRKCI,PTK2B,DSTN,TMSB4X,PREX1,FAT1,MARCKS,SORBS2,CTTN,ACTN1,BAIAP2,ARF1,DLG1,CTNNA1,PPP1R9B,INPPL1,ARPC4,ARPC1A,HSP90B1	Cluster14.xls	24hrs.FDR0.05
567	14	3.36084e-06	1.80897	0.015638	GObp	GO_REGULATION_OF_CELLULAR_RESPONSE_TO_STRESS	60	PTPRF,EZR,NUP210,RWDD3,BCL2L11,HIPK2,NCK2,ATP6V1D,SLC17A9,ATP6V1G1,PRMT1,HP,PTK2B,PRDX1,NPM1,MDFI,PTPN1,WNT5A,VANGL2,VDAC1,PAK1,TMBIM6,HYOU1,BMPR1A,HSP90AB1,LARP1,MIF,CLU,ERN1,UBXN1,SDF2,FEM1B,CHMP4B,NONO,HDAC6,CTTN,MID1,P4HB,PDCD4,OTUB1,SERINC3,TRIM28,TPT1,YWHAE,ARHGEF5,HIF1A,USP25,UBQLN1,DNAJB6,DLG1,RSL1D1,FBXW7,SKIL,ULK1,KDM1A,DDX39B,XBP1,GSK3B,CHCHD2,CERS2	Cluster14.xls	24hrs.FDR0.05
568	14	3.67129e-06	1.9662	0.0170825	GObp	GO_TRANSMEMBRANE_RECEPTOR_PROTEIN_TYROSINE_KINASE_SIGNALING_PATHWAY	47	PRLR,FGFR2,ERBB3,AREG,ESRP1,TNK1,HAP1,MAPK13,GRB7,ERBB2,STAT5A,GALNT3,TNK2,MTSS1,DDR1,SORT1,ADAM10,ESRP2,NRG4,NCK2,ATP6V1D,SOX9,ATP6V1G1,EPHB3,PTK2B,PTPN1,PAK1,EPS15,ITGAV,APH1A,PTPRJ,IDE,BAIAP2,POLR2F,IGF2R,NDST1,ARID5B,ARPC4,ARPC1A,XBP1,TIA1,EIF4EBP2,TCIRG1,SETX,ZFYVE27,PTBP1,AP3S1	Cluster14.xls	24hrs.FDR0.05
569	14	4.40947e-06	1.57777	0.0205172	GObp	GO_PHOSPHORYLATION	93	PRLR,FGFR2,ERBB3,CALCA,CDK19,CCND1,TNK1,NEK7,SGMS2,KCNH1,MAPK13,ERBB2,STAT5A,TNK2,PLK2,ADCK5,DDR1,CDK18,SPTBN2,ADAM10,RIPK4,NRG4,FBXW11,HIPK2,DUSP4,PTK7,SOX9,COX4I1,PRKCI,EPHB3,PTK2B,FAM20B,HK2,MDFI,PTPN1,WNT5A,NME1,PAK4,PAK1,TPI1,UQCRH,CHKA,ITGAV,NDUFA3,BMPR1A,SDHC,PEBP1,GUK1,SIK1,NDUFA4,ERN1,NDUFA7,PGAM1,CDKL2,COX7C,PSME3,COX5A,TAB3,PDIK1L,UQCR11,PHKB,ATP5C1,MARK2,AK2,CDK8,CSNK1D,CAB39,TRIM28,P…	Cluster14.xls	24hrs.FDR0.05
570	14	4.51958e-06	9.4697	0.0210296	GObp	GO_REGULATION_OF_CELLULAR_RESPONSE_TO_HYPOXIA	5	RWDD3,TMBIM6,HYOU1,HIF1A,CHCHD2	Cluster14.xls	24hrs.FDR0.05
571	14	4.7932e-06	6.62879	0.0223028	GObp	GO_EMBRYONIC_PLACENTA_MORPHOGENESIS	7	FGFR2,ST14,SPINT1,GRHL2,WNT7B,TRIM28,DNAJB6	Cluster14.xls	24hrs.FDR0.05
572	14	0.000473108	3.40136	0.0236554	Hallmark	HALLMARK_REACTIVE_OXIGEN_SPECIES_PATHWAY	8	GCLC,PRDX2,GCLM,PRDX1,GPX3,GSR,ATOX1,GPX4	Cluster14.xls	24hrs.FDR0.05
573	14	5.24811e-06	4.73485	0.0244195	GObp	GO_LABYRINTHINE_LAYER_DEVELOPMENT	10	FGFR2,CITED1,ST14,SPINT1,GRHL2,WNT7B,HES1,PLCD3,TMED2,DNAJB6	Cluster14.xls	24hrs.FDR0.05
574	14	5.99022e-06	1.67973	0.0278725	GObp	GO_RESPONSE_TO_HORMONE	72	PRLR,PTN,GATA3,KRT19,SLC5A5,CLDN4,FOXA1,AREG,CITED1,PGR,TOX2,STC2,CCND1,MSX2,ABCC8,DSG2,F3,STAT5A,GCLC,ACSBG1,MMP15,CDO1,DEFB1,ESR1,SORT1,ABHD2,INHBB,ATP6V1D,ATP6V1G1,PRKCI,BSG,PTK2B,ADRA1A,PTPN1,WNT5A,NME1,PAK1,EEF2,RANGAP1,ATP1A1,SIK1,H3F3B,DNMT1,ITGA3,SDC1,WDTC1,MED24,CCDC62,ATP2A2,CBX3,H3F3A,HMGCS2,IDE,BAIAP2,AK2,UBE2L3,RAN,CALR,HIF1A,INSIG2,CSNK2B,KDM3A,ARID1A,CTNNA1,INPPL1,XBP1,EZH2,EIF4EBP…	Cluster14.xls	24hrs.FDR0.05
575	14	6.18539e-06	1.78399	0.0287806	GObp	GO_ENZYME_LINKED_RECEPTOR_PROTEIN_SIGNALING_PATHWAY	59	PRLR,PTN,FGFR2,ERBB3,AREG,CITED1,PTPRF,ESRP1,MSX2,TNK1,HAP1,CGN,MAPK13,GRB7,ERBB2,STAT5A,GALNT3,TNK2,MTSS1,DDR1,SORT1,ADAM10,ESRP2,NRG4,HIPK2,INHBB,NCK2,ATP6V1D,SOX9,ATP6V1G1,EPHB3,PTK2B,PTPN1,PAK1,EPS15,ITGAV,BMPR1A,F11R,APH1A,PTPRJ,IDE,BAIAP2,POLR2F,IGF2R,NDST1,SUB1,ARID5B,SKIL,ARPC4,ARPC1A,XBP1,TIA1,EIF4EBP2,PARD3,TCIRG1,SETX,ZFYVE27,PTBP1,AP3S1	Cluster14.xls	24hrs.FDR0.05
576	14	6.22872e-06	1.67785	0.0289822	GObp	GO_EMBRYO_DEVELOPMENT	72	GATA3,KRT19,FGFR2,KRT8,WNT4,FOXA1,CITED1,ST14,MSX2,ELF3,IRX2,COL8A1,MMP15,SPINT1,SDC4,CTR9,EYA2,TFAP2A,GRHL2,ADAM10,BCL2L11,BASP1,COBL,WNT7B,LMX1B,TANC2,IRX5,TAPT1,HIPK2,DUSP4,PTK7,LAMA5,SOX9,SLC9A3R1,MDFI,WNT5A,VANGL2,BTF3,ITGAV,SOX4,BMPR1A,ITGA3,CELF4,PLXNB2,TPRA1,PCGF2,PBX2,WDTC1,SCRIB,HES1,ATP5A1,YAP1,KDM6B,TPM1,TRIM28,SHROOM3,NDST1,ETS2,HIF1A,RCN1,PLCD3,TMED2,INSIG2,WLS,DNAJB6,DLG1,PFN1,SKIL…	Cluster14.xls	24hrs.FDR0.05
577	14	0.000593372	2.24156	0.0296686	Hallmark	HALLMARK_UV_RESPONSE_UP	17	EPCAM,AMD1,CDO1,TUBA4A,BCL2L11,RPN1,BSG,GPX3,TST,TMBIM6,CHKA,MARK2,STARD3,DDX21,HSPA13,DLG4,MRPL23	Cluster14.xls	24hrs.FDR0.05
578	14	6.59944e-06	5.06757	0.0307072	GObp	GO_NEGATIVE_REGULATION_OF_EPITHELIAL_CELL_DIFFERENTIATION	9	CITED1,CCND1,MSX2,GRHL2,SOX9,HES1,YAP1,EZH2,GSK3B	Cluster14.xls	24hrs.FDR0.05
579	14	0.000650363	2.08333	0.0325182	Hallmark	HALLMARK_APICAL_JUNCTION	20	CLDN4,CDH1,CLDN7,CLDN8,MAPK13,GRB7,CRB3,MPZL2,VWF,LAMC2,ITGA3,PBX2,LDLRAP1,ACTN1,BAIAP2,CDK8,DLG1,PFN1,CTNNA1,INPPL1	Cluster14.xls	24hrs.FDR0.05
580	14	0.000650363	2.08333	0.0325182	Hallmark	HALLMARK_P53_PATHWAY	20	ST14,CD82,TGFA,PLK2,SFN,INHBB,CTSD,VAMP8,HIST1H1C,EPS8L2,PLXNB2,SDC1,BAIAP2,H2AFJ,BLCAP,HEXIM1,SERTAD3,FBXW7,TSC22D1,GM2A	Cluster14.xls	24hrs.FDR0.05
581	14	0.00067308	3.90625	0.033654	Hallmark	HALLMARK_NOTCH_SIGNALING	6	CCND1,FBXW11,WNT5A,APH1A,NOTCH3,HES1	Cluster14.xls	24hrs.FDR0.05
582	14	7.31202e-06	7.35294	0.0340228	GObp	GO_BRANCH_ELONGATION_OF_AN_EPITHELIUM	6	FGFR2,AREG,ESR1,SOX9,WNT5A,YAP1	Cluster14.xls	24hrs.FDR0.05
583	14	7.31202e-06	7.35294	0.0340228	GObp	GO_MAMMARY_GLAND_ALVEOLUS_DEVELOPMENT	6	PRLR,AREG,CCND1,DDR1,ESR1,HIF1A	Cluster14.xls	24hrs.FDR0.05
584	14	7.31202e-06	7.35294	0.0340228	GObp	GO_MAMMARY_GLAND_LOBULE_DEVELOPMENT	6	PRLR,AREG,CCND1,DDR1,ESR1,HIF1A	Cluster14.xls	24hrs.FDR0.05
585	14	7.31202e-06	7.35294	0.0340228	GObp	GO_MITOCHONDRIAL_ATP_SYNTHESIS_COUPLED_PROTON_TRANSPORT	6	ATP5G2,ATP5E,ATP5G1,ATP5H,ATP5A1,ATP5C1	Cluster14.xls	24hrs.FDR0.05
586	14	7.32358e-06	1.49587	0.0340766	GObp	GO_POSITIVE_REGULATION_OF_CELL_COMMUNICATION	110	PRLR,PTN,GATA3,FGFR2,WNT4,FOXA1,ERBB3,CITED1,ANO1,ANK3,MSX2,HAP1,GRB7,IL18R1,ERBB2,F3,TGFA,STARD10,PLK2,ADRB1,FGG,WWC1,ESR1,RWDD3,BCL2L11,ATPIF1,SFN,HIPK2,CXXC5,INHBB,NCK2,UNC13B,CCBE1,SOX9,PRMT1,SLC9A3R1,PTK2B,MDFI,ADRA1A,PTPN1,WNT5A,VANGL2,ITPR3,LASP1,PAK1,ITM2C,ILDR1,SOX4,PLAGL2,GOLPH3,BMPR1A,PDIA3,LARP1,VAMP8,DYNLL2,MIF,PTPRJ,TSPAN14,CLU,ERN1,NOS1AP,GLUL,CLSTN1,PSME3,TRAF3IP2,HDAC6,PLXNB1,LDL…	Cluster14.xls	24hrs.FDR0.05
587	14	7.72231e-06	2.68031	0.0359319	GObp	GO_POSITIVE_REGULATION_OF_APOPTOTIC_SIGNALING_PATHWAY	22	BCL2L11,ATPIF1,SFN,INHBB,NCK2,SLC9A3R1,ITM2C,PLAGL2,PDIA3,DYNLL2,CLU,FIS1,SERINC3,YWHAE,DEDD2,FBXW7,DYNLL1,SKIL,BMF,CTNNA1,MAGED1,GSK3B	Cluster14.xls	24hrs.FDR0.05
588	14	7.77325e-06	1.83416	0.0361689	GObp	GO_DEVELOPMENTAL_PROCESS_INVOLVED_IN_REPRODUCTION	53	PRLR,GATA3,KRT19,FGFR2,KRT8,WNT4,FOXA1,AREG,CITED1,ST14,TOX2,STC2,CCND1,ACSBG1,SPINT1,ESR1,HOOK1,GRHL2,ABHD2,BCL2L11,CAPN5,BASP1,WNT7B,IRX5,INHBB,SOX9,BSG,PTK2B,MDFI,WNT5A,BMPR1A,HSP90AB1,IRF2BPL,STRBP,CELF4,SDC1,FEM1B,CDKL2,HSD17B4,HES1,TRIM28,RAN,HIF1A,PLCD3,TMED2,DNAJB6,DLG1,ARID5B,KDM3A,ARID1A,CTNNA1,KDM5B,MAST2	Cluster14.xls	24hrs.FDR0.05
589	14	8.16564e-06	1.50862	0.0379947	GObp	GO_RESPONSE_TO_ENDOGENOUS_STIMULUS	105	PRLR,PTN,GATA3,KRT19,SLC5A5,FGFR2,WNT4,CLDN4,FOXA1,CDH1,AREG,CITED1,PGR,CALCA,TOX2,ESRP1,STC2,CCND1,MSX2,ABCC8,EZR,CGN,DSG2,F3,STAT5A,GCLC,CD9,GALNT3,ACSBG1,MMP15,CDO1,DEFB1,SPINT1,KCNK1,ESR1,SORT1,ABHD2,ESRP2,HIPK2,INHBB,ATP6V1D,SOX9,ATP6V1G1,PRKCI,BSG,PTK2B,ADRA1A,PTPN1,WNT5A,ITPR3,NME1,PAK1,EEF2,RANGAP1,ATP1A1,TMBIM6,EEF1A1,BMPR1A,SIK1,F11R,H3F3B,DNMT1,ITGA3,SDC1,TMED10,WDTC1,MED24,CCDC62,ATP2…	Cluster14.xls	24hrs.FDR0.05
590	14	8.23864e-06	3.36022	0.0383344	GObp	GO_NEPHRON_EPITHELIUM_DEVELOPMENT	15	GATA3,TFAP2B,WNT4,CITED1,IRX2,PROM1,MTSS1,TACSTD2,BASP1,WNT7B,LAMA5,SOX9,PODXL,HES1,DLG1	Cluster14.xls	24hrs.FDR0.05
591	14	8.8398e-06	3.20513	0.0411316	GObp	GO_DEVELOPMENTAL_GROWTH_INVOLVED_IN_MORPHOGENESIS	16	FGFR2,ALCAM,AREG,ESR1,COBL,WNT7B,PTK7,SOX9,WNT5A,VANGL2,PLXNB1,YAP1,TRIM28,ULK1,MAP1B,KDM5B	Cluster14.xls	24hrs.FDR0.05
592	14	6.366e-05	6.51042	0.0429068	Reactome	REACTOME_FORMATION_OF_ATP_BY_CHEMIOSMOTIC_COUPLING	5	ATP5E,ATP5G1,ATP5H,ATP5A1,ATP5C1	Cluster14.xls	24hrs.FDR0.05
593	14	0.000234933	6.41026	0.0436976	Kegg	KEGG_CIRCADIAN_RHYTHM_MAMMAL	4	BHLHE41,BHLHE40,CSNK1D,CLOCK	Cluster14.xls	24hrs.FDR0.05
594	14	0.000235909	2.48756	0.0438791	Kegg	KEGG_TIGHT_JUNCTION	16	CLDN4,CLDN7,CLDN8,CLDN3,CLDN10,CGN,MYH14,CRB3,TJP3,PRKCI,F11R,CTTN,ACTN1,CSNK2B,CTNNA1,PARD3	Cluster14.xls	24hrs.FDR0.05
595	14	9.49228e-06	3.32447	0.0441676	GObp	GO_ELECTRON_TRANSPORT_CHAIN	15	CYB561,COX4I1,UQCRH,NDUFA3,SDHC,NDUFA4,NDUFA7,COX7C,COX5A,UQCR11,COX6A1,COX8A,COX6C,NDUFB7,UQCRQ	Cluster14.xls	24hrs.FDR0.05
596	14	9.71531e-06	2.86836	0.0452053	GObp	GO_MAINTENANCE_OF_LOCATION	19	ANK3,B4GALNT1,SORL1,EZR,DGAT2,HK2,MDFI,G3BP2,GRIK5,GOLPH3,PDIA3,BCL3,VPS13A,SUN2,POLR2M,CALR,HSP90B1,MXI1,GM2A	Cluster14.xls	24hrs.FDR0.05
597	14	1.01178e-05	6.07639	0.047078	GObp	GO_ATP_SYNTHESIS_COUPLED_PROTON_TRANSPORT	7	ATP5G2,ATP5E,ATP5G1,ATP5H,ATP5A1,ATP5C1,TCIRG1	Cluster14.xls	24hrs.FDR0.05
598	14	1.01178e-05	6.07639	0.047078	GObp	GO_ENERGY_COUPLED_PROTON_TRANSPORT_DOWN_ELECTROCHEMICAL_GRADIENT	7	ATP5G2,ATP5E,ATP5G1,ATP5H,ATP5A1,ATP5C1,TCIRG1	Cluster14.xls	24hrs.FDR0.05
599	14	1.02577e-05	1.49408	0.0477292	GObp	GO_REGULATION_OF_CELL_DIFFERENTIATION	107	PRLR,PTN,GATA3,TFAP2B,FGFR2,WNT4,FOXA1,AREG,CITED1,BHLHE41,PTPRF,CALCA,TRPS1,RUNX1,CCND1,MSX2,SORL1,HAP1,SSH3,ERBB2,TMEM176A,PROM1,SPDEF,PLK2,TNFRSF21,FGG,SPINT1,TACSTD2,CTR9,SORT1,TFAP2A,GRHL2,GPC1,TMEM176B,COBL,TLE6,WNT7B,SLC45A3,LTBP3,SFN,NACA,PTK7,SOX9,PRMT1,PRKCI,EPHB3,PKP2,PTK2B,WNT5A,NME1,TRPC6,ITM2C,LMNA,ITGAV,FBXO22,BMPR1A,SIK1,ITGA3,PLXNB2,CLU,PREX1,MORF4L2,MARCKS,NOTCH3,HDAC6,KLF5,CTTN…	Cluster14.xls	24hrs.FDR0.05
600	15	2.74801e-14	6.02577	1.27865e-10	GObp	GO_VASCULATURE_DEVELOPMENT	26	FLT1,ID1,ARHGEF15,PDGFB,RASIP1,CDH13,SOX17,HSPG2,KDR,FBXW8,FZD4,ETS1,CAV1,SOX18,EPAS1,PECAM1,HES1,ENG,EFNA1,PTPRB,NUS1,FMNL3,EGFL7,S1PR1,RAPGEF2,DAB2IP	Cluster15.xls	24hrs.FDR0.05
601	15	2.22775e-13	4.29576	1.03657e-09	GObp	GO_CELL_MOTILITY	33	FLT1,SCARB1,ID1,PDGFB,CDH13,SEMA7A,SOX17,BCAR1,EFNB1,KDR,PODXL,F11R,JUP,SEMA6A,ETS1,GRB2,CAV1,SOX18,PECAM1,HES1,ENG,EFNA1,PLEKHG5,PLEKHO1,FMNL3,TNS1,S1PR1,PPP1R9B,RAPGEF2,DAB2IP,JAM2,SEMA3G,DOCK4	Cluster15.xls	24hrs.FDR0.05
602	15	2.22775e-13	4.29576	1.03657e-09	GObp	GO_LOCALIZATION_OF_CELL	33	FLT1,SCARB1,ID1,PDGFB,CDH13,SEMA7A,SOX17,BCAR1,EFNB1,KDR,PODXL,F11R,JUP,SEMA6A,ETS1,GRB2,CAV1,SOX18,PECAM1,HES1,ENG,EFNA1,PLEKHG5,PLEKHO1,FMNL3,TNS1,S1PR1,PPP1R9B,RAPGEF2,DAB2IP,JAM2,SEMA3G,DOCK4	Cluster15.xls	24hrs.FDR0.05
603	15	1.22701e-12	3.41006	5.70927e-09	GObp	GO_MOVEMENT_OF_CELL_OR_SUBCELLULAR_COMPONENT	40	SPTBN1,FLT1,SCARB1,TPM4,ID1,MYL6,PDGFB,CDH13,SEMA7A,SOX17,BCAR1,EFNB1,KDR,PODXL,F11R,DVL1,JUP,SEMA6A,ETS1,ABI3,GRB2,CAV1,SOX18,AP3S1,PECAM1,HES1,ENG,EFNA1,PLEKHG5,PLEKHO1,FMNL3,TNS1,PALM,S1PR1,PPP1R9B,RAPGEF2,DAB2IP,JAM2,SEMA3G,DOCK4	Cluster15.xls	24hrs.FDR0.05
604	15	3.0898e-12	6.2709	1.43768e-08	GObp	GO_BLOOD_VESSEL_MORPHOGENESIS	21	FLT1,ID1,RASIP1,CDH13,SOX17,HSPG2,KDR,FZD4,ETS1,CAV1,SOX18,EPAS1,HES1,ENG,EFNA1,PTPRB,NUS1,FMNL3,EGFL7,S1PR1,DAB2IP	Cluster15.xls	24hrs.FDR0.05
605	15	3.49706e-12	7.04852	1.62718e-08	GObp	GO_ANGIOGENESIS	19	FLT1,ID1,RASIP1,CDH13,SOX17,HSPG2,KDR,ETS1,CAV1,SOX18,EPAS1,ENG,EFNA1,PTPRB,NUS1,FMNL3,EGFL7,S1PR1,DAB2IP	Cluster15.xls	24hrs.FDR0.05
606	15	7.49128e-12	3.51261	3.48569e-08	GObp	GO_LOCOMOTION	36	SPTBN1,FLT1,SCARB1,ID1,PDGFB,CDH13,SEMA7A,SOX17,BCAR1,EFNB1,KDR,PODXL,F11R,DVL1,JUP,SEMA6A,FZD4,ETS1,GRB2,CAV1,SOX18,PECAM1,HES1,ENG,EFNA1,PLEKHG5,PLEKHO1,FMNL3,TNS1,S1PR1,PPP1R9B,RAPGEF2,DAB2IP,JAM2,SEMA3G,DOCK4	Cluster15.xls	24hrs.FDR0.05
607	15	3.65049e-11	4.00022	1.69857e-07	GObp	GO_CARDIOVASCULAR_SYSTEM_DEVELOPMENT	29	FLT1,ID1,ARHGEF15,PDGFB,RASIP1,CDH13,SOX17,HSPG2,KDR,FBXW8,DVL1,FZD4,ETS1,CAV1,SOX18,EPAS1,PECAM1,HES1,ENG,EFNA1,PTPRB,NUS1,FMNL3,CLDN5,EGFL7,S1PR1,RAPGEF2,DAB2IP,SPARC	Cluster15.xls	24hrs.FDR0.05
608	15	3.65049e-11	4.00022	1.69857e-07	GObp	GO_CIRCULATORY_SYSTEM_DEVELOPMENT	29	FLT1,ID1,ARHGEF15,PDGFB,RASIP1,CDH13,SOX17,HSPG2,KDR,FBXW8,DVL1,FZD4,ETS1,CAV1,SOX18,EPAS1,PECAM1,HES1,ENG,EFNA1,PTPRB,NUS1,FMNL3,CLDN5,EGFL7,S1PR1,RAPGEF2,DAB2IP,SPARC	Cluster15.xls	24hrs.FDR0.05
609	15	1.86763e-09	8.46979	8.69006e-06	GObp	GO_AMEBOIDAL_TYPE_CELL_MIGRATION	12	SCARB1,ID1,CDH13,SEMA7A,SOX17,EFNB1,KDR,SEMA6A,SOX18,PLEKHG5,TNS1,SEMA3G	Cluster15.xls	24hrs.FDR0.05
610	15	2.39369e-09	3.66548	1.11378e-05	GObp	GO_REGULATION_OF_CELLULAR_COMPONENT_MOVEMENT	26	SGK1,FLT1,SCARB1,PDGFB,TMSB4X,CDH13,SEMA7A,BCAR1,KDR,PODXL,SCAI,JUP,SEMA6A,ETS1,ABI3,CAV1,ENG,EFNA1,S1PR1,RAPGEF2,DAB2IP,SPAG9,SEMA3G,SPARC,DOCK4,LDB2	Cluster15.xls	24hrs.FDR0.05
611	15	3.06216e-09	3.87622	1.42482e-05	GObp	GO_REGULATION_OF_GTPASE_ACTIVITY	24	SPTBN1,DENND3,ARHGEF15,PDGFB,MCF2L,RASIP1,PSD3,PKP4,F11R,RASGRF2,GRB2,DOCK9,STARD8,ARHGAP27,CSF2RB,PLEKHG5,RASGRP3,ARHGAP31,S1PR1,RAPGEF2,DAB2IP,RAPGEF5,RGS5,DOCK4	Cluster15.xls	24hrs.FDR0.05
612	15	3.28204e-09	14.7384	1.52714e-05	GObp	GO_VASCULOGENESIS	8	RASIP1,SOX17,KDR,FZD4,CAV1,SOX18,ENG,EGFL7	Cluster15.xls	24hrs.FDR0.05
613	15	4.28177e-09	3.36296	1.99231e-05	GObp	GO_POSITIVE_REGULATION_OF_HYDROLASE_ACTIVITY	28	SPTBN1,FLT1,DENND3,ARHGEF15,PDGFB,MCF2L,HIP1,PSD3,PKP4,GPIHBP1,PICALM,F11R,RASGRF2,GRB2,DOCK9,CAV1,STARD8,ARHGAP27,CSF2RB,PLEKHG5,RASGRP3,ARHGAP31,S1PR1,RAPGEF2,DAB2IP,RAPGEF5,RGS5,DOCK4	Cluster15.xls	24hrs.FDR0.05
614	15	1.02906e-08	10.8696	4.78822e-05	GObp	GO_ENDOTHELIUM_DEVELOPMENT	9	ID1,SOX17,KDR,F11R,SOX18,PECAM1,ENG,S1PR1,RAPGEF2	Cluster15.xls	24hrs.FDR0.05
615	15	3.46939e-08	2.4276	0.000161431	GObp	GO_POSITIVE_REGULATION_OF_MOLECULAR_FUNCTION	40	CAB39,SPTBN1,SGK1,FLT1,SCARB1,DENND3,ARHGEF15,PDGFB,MCF2L,SHANK3,HIP1,ADORA2A,PSD3,EPB41,PKP4,NPR3,GPIHBP1,PICALM,F11R,JUP,FZD4,RASGRF2,GRB2,DOCK9,CAV1,STARD8,ARHGAP27,HES1,EFNA1,CSF2RB,PLEKHG5,RASGRP3,ARHGAP31,S1PR1,RAPGEF2,DAB2IP,RAPGEF5,SPAG9,RGS5,DOCK4	Cluster15.xls	24hrs.FDR0.05
616	15	6.98609e-08	4.39959	0.000325063	GObp	GO_POSITIVE_REGULATION_OF_LOCOMOTION	17	FLT1,SCARB1,PDGFB,CDH13,SEMA7A,BCAR1,KDR,PODXL,SEMA6A,ETS1,S1PR1,RAPGEF2,DAB2IP,SPAG9,SEMA3G,SPARC,DOCK4	Cluster15.xls	24hrs.FDR0.05
617	15	1.20284e-07	2.50616	0.000559682	GObp	GO_POSITIVE_REGULATION_OF_CATALYTIC_ACTIVITY	35	CAB39,SPTBN1,FLT1,SCARB1,DENND3,ARHGEF15,PDGFB,MCF2L,HIP1,ADORA2A,PSD3,PKP4,NPR3,GPIHBP1,PICALM,F11R,FZD4,RASGRF2,GRB2,DOCK9,CAV1,STARD8,ARHGAP27,EFNA1,CSF2RB,PLEKHG5,RASGRP3,ARHGAP31,S1PR1,RAPGEF2,DAB2IP,RAPGEF5,SPAG9,RGS5,DOCK4	Cluster15.xls	24hrs.FDR0.05
618	15	1.50916e-07	2.62115	0.000702211	GObp	GO_REGULATION_OF_HYDROLASE_ACTIVITY	32	SPTBN1,FLT1,PPME1,DENND3,AQP1,ARHGEF15,PDGFB,MCF2L,RASIP1,HIP1,PSD3,PKP4,GPIHBP1,PICALM,TIMP4,F11R,RASGRF2,GRB2,DOCK9,CAV1,STARD8,ARHGAP27,CSF2RB,PLEKHG5,RASGRP3,ARHGAP31,S1PR1,RAPGEF2,DAB2IP,RAPGEF5,RGS5,DOCK4	Cluster15.xls	24hrs.FDR0.05
619	15	1.69082e-05	4.8913	0.00084541	Hallmark	HALLMARK_ADIPOGENESIS	9	FABP4,CD36,SCARB1,PIM3,FZD4,CYC1,MGLL,GPX4,UCP2	Cluster15.xls	24hrs.FDR0.05
620	15	2.08457e-07	2.95307	0.000969952	GObp	GO_ANATOMICAL_STRUCTURE_FORMATION_INVOLVED_IN_MORPHOGENESIS	26	FLT1,ID1,ABLIM3,RASIP1,CDH13,SOX17,HSPG2,KDR,PODXL,DVL1,ETS1,GRB2,CAV1,SOX18,EPAS1,PCNT,ENG,EFNA1,PLEKHO1,PTPRB,NUS1,FMNL3,EGFL7,S1PR1,DAB2IP,TANC1	Cluster15.xls	24hrs.FDR0.05
621	15	1.68838e-06	7.24638	0.00113797	Reactome	REACTOME_CELL_CELL_COMMUNICATION	8	SPTBN1,CDH13,F11R,JUP,GRB2,PARVB,CLDN5,CLDN15	Cluster15.xls	24hrs.FDR0.05
622	15	3.19151e-07	10.5676	0.00148501	GObp	GO_ENDOTHELIAL_CELL_DIFFERENTIATION	7	ID1,SOX17,F11R,SOX18,ENG,S1PR1,RAPGEF2	Cluster15.xls	24hrs.FDR0.05
623	15	3.85589e-06	11.8147	0.00259887	Reactome	REACTOME_LIPID_DIGESTION_MOBILIZATION_AND_TRANSPORT	5	FABP4,SCARB1,HSPG2,CAV1,MGLL	Cluster15.xls	24hrs.FDR0.05
624	15	8.65372e-07	15.0966	0.00402658	GObp	GO_LAMELLIPODIUM_ORGANIZATION	5	ABLIM3,CDH13,PLEKHO1,PARVB,S1PR1	Cluster15.xls	24hrs.FDR0.05
625	15	8.92328e-07	11.4416	0.004152	GObp	GO_ENDOTHELIAL_CELL_MIGRATION	6	SCARB1,ID1,CDH13,KDR,SOX18,PLEKHG5	Cluster15.xls	24hrs.FDR0.05
626	15	0.000101227	4.34783	0.00506133	Hallmark	HALLMARK_HYPOXIA	8	SCARB1,PDGFB,AKAP12,NR3C1,ETS1,CAV1,EFNA1,PDK1	Cluster15.xls	24hrs.FDR0.05
627	15	0.000101227	4.34783	0.00506133	Hallmark	HALLMARK_HEME_METABOLISM	8	EPB41,NR3C1,PICALM,SEC14L1,ABCG2,TNS1,UCP2,SLC30A1	Cluster15.xls	24hrs.FDR0.05
628	15	1.09722e-06	7.62777	0.00510536	GObp	GO_REGULATION_OF_ENDOTHELIAL_CELL_MIGRATION	8	SCARB1,PDGFB,BCAR1,KDR,ETS1,EFNA1,DAB2IP,SPARC	Cluster15.xls	24hrs.FDR0.05
629	15	7.57956e-06	8.3612	0.00510862	Reactome	REACTOME_CELL_JUNCTION_ORGANIZATION	6	CDH13,F11R,JUP,PARVB,CLDN5,CLDN15	Cluster15.xls	24hrs.FDR0.05
630	15	2.44905e-05	11.4416	0.00531443	Biocarta	BIOCARTA_INTEGRIN_PATHWAY	4	BCAR1,GRB2,CAV1,TNS1	Cluster15.xls	24hrs.FDR0.05
631	15	1.41213e-06	2.41546	0.00657066	GObp	GO_POSITIVE_REGULATION_OF_MULTICELLULAR_ORGANISMAL_PROCESS	31	CD36,ENC1,SPTBN1,SGK1,FLT1,SCARB1,AQP1,PDGFB,SHANK3,ACACB,SEMA7A,SOX17,BCAR1,ZBTB46,KDR,POLR3F,GPIHBP1,FBXW8,CD38,DVL1,SEMA6A,ETS1,TOB2,CAV1,HES1,ENG,PALM,RAPGEF2,DAB2IP,SPAG9,SPARC	Cluster15.xls	24hrs.FDR0.05
632	15	4.14226e-05	7.8765	0.00770461	Kegg	KEGG_PPAR_SIGNALING_PATHWAY	5	FABP4,CD36,DBI,FABP5,AQP7	Cluster15.xls	24hrs.FDR0.05
633	15	1.68838e-06	7.24638	0.00785603	GObp	GO_REGULATION_OF_DENDRITE_DEVELOPMENT	8	SGK1,ID1,SHANK3,FBXW8,EFNA1,PALM,RAPGEF2,DAB2IP	Cluster15.xls	24hrs.FDR0.05
634	15	1.76052e-06	5.13155	0.0081917	GObp	GO_REGULATION_OF_VASCULATURE_DEVELOPMENT	11	FLT1,ID1,AQP1,PDGFB,KDR,ETS1,ENG,EFNA1,RAPGEF2,DAB2IP,SPARC	Cluster15.xls	24hrs.FDR0.05
635	15	1.23853e-05	9.70497	0.00834772	Reactome	REACTOME_CELL_CELL_JUNCTION_ORGANIZATION	5	CDH13,F11R,JUP,CLDN5,CLDN15	Cluster15.xls	24hrs.FDR0.05
636	15	2.30195e-06	18.1159	0.010711	GObp	GO_BLOOD_VESSEL_ENDOTHELIAL_CELL_MIGRATION	4	SCARB1,ID1,KDR,SOX18	Cluster15.xls	24hrs.FDR0.05
637	15	2.4365e-06	2.6615	0.011337	GObp	GO_REGULATION_OF_ANATOMICAL_STRUCTURE_MORPHOGENESIS	25	CD36,SGK1,FLT1,ID1,AQP1,SHANK3,SEMA7A,SOX17,KDR,FBXW8,DVL1,SEMA6A,FZD4,ETS1,HES1,ENG,EFNA1,PLEKHO1,FMNL3,PARVB,PALM,RAPGEF2,DAB2IP,SEMA3G,SPARC	Cluster15.xls	24hrs.FDR0.05
638	15	2.71652e-06	9.73394	0.01264	GObp	GO_POSITIVE_REGULATION_OF_ENDOTHELIAL_CELL_MIGRATION	6	SCARB1,PDGFB,BCAR1,KDR,ETS1,SPARC	Cluster15.xls	24hrs.FDR0.05
639	15	3.37861e-06	12.0773	0.0157207	GObp	GO_ENDOTHELIAL_CELL_DEVELOPMENT	5	ID1,F11R,SOX18,ENG,RAPGEF2	Cluster15.xls	24hrs.FDR0.05
640	15	3.42409e-06	7.76398	0.0159323	GObp	GO_REGULATION_OF_ENDOTHELIAL_CELL_PROLIFERATION	7	PDGFB,CDH13,KDR,CAV1,ENG,EGFL7,SPARC	Cluster15.xls	24hrs.FDR0.05
641	15	3.64301e-06	5.82298	0.0169509	GObp	GO_REGULATION_OF_PROTEIN_BINDING	9	ICA1,ID1,PDGFB,EPB41,DVL1,CAV1,RAPGEF2,DAB2IP,SPAG9	Cluster15.xls	24hrs.FDR0.05
642	15	0.000379062	4.52899	0.0189531	Hallmark	HALLMARK_UV_RESPONSE_DN	6	ICA1,ID1,NR3C1,CAV1,MGLL,DYRK1A	Cluster15.xls	24hrs.FDR0.05
643	15	0.000111101	5.5269	0.0206647	Kegg	KEGG_LEUKOCYTE_TRANSENDOTHELIAL_MIGRATION	6	BCAR1,F11R,PECAM1,CLDN5,JAM2,CLDN15	Cluster15.xls	24hrs.FDR0.05
644	15	5.32509e-06	8.81316	0.0247777	GObp	GO_REGULATION_OF_DENDRITE_MORPHOGENESIS	6	SGK1,ID1,SHANK3,FBXW8,EFNA1,RAPGEF2	Cluster15.xls	24hrs.FDR0.05
645	15	5.62636e-06	11.0914	0.0261795	GObp	GO_REGULATION_OF_NITRIC_OXIDE_SYNTHASE_ACTIVITY	5	SCARB1,NOSIP,NPR3,CAV1,ENG	Cluster15.xls	24hrs.FDR0.05
646	15	0.000541945	3.80435	0.0270972	Hallmark	HALLMARK_MITOTIC_SPINDLE	7	SPTBN1,BCAR1,EPB41,ARHGAP27,PCNT,RAPGEF5,DOCK4	Cluster15.xls	24hrs.FDR0.05
647	15	6.47029e-06	3.51387	0.0301063	GObp	GO_TAXIS	15	SPTBN1,FLT1,PDGFB,SEMA7A,BCAR1,EFNB1,DVL1,SEMA6A,GRB2,ENG,EFNA1,PLEKHG5,S1PR1,SEMA3G,DOCK4	Cluster15.xls	24hrs.FDR0.05
648	15	7.38008e-06	14.4928	0.0343395	GObp	GO_ESTABLISHMENT_OF_ENDOTHELIAL_BARRIER	4	F11R,SOX18,ENG,RAPGEF2	Cluster15.xls	24hrs.FDR0.05
649	15	7.38008e-06	14.4928	0.0343395	GObp	GO_LAMELLIPODIUM_ASSEMBLY	4	ABLIM3,CDH13,PARVB,S1PR1	Cluster15.xls	24hrs.FDR0.05
650	15	0.000193529	5.05561	0.0359964	Kegg	KEGG_AXON_GUIDANCE	6	ABLIM3,SEMA7A,EFNB1,SEMA6A,EFNA1,SEMA3G	Cluster15.xls	24hrs.FDR0.05
651	15	9.61245e-06	2.65111	0.0447267	GObp	GO_CELL_PROJECTION_ORGANIZATION	22	SPTBN1,SGK1,SHANK3,ABLIM3,CDH13,SEMA7A,EFNB1,DVL1,SEMA6A,GRB2,PCNT,HES1,EFNA1,PLEKHO1,PARVB,S1PR1,PPP1R9B,FRYL,RAPGEF2,DAB2IP,CLIC5,TANC1	Cluster15.xls	24hrs.FDR0.05
652	15	0.000244561	4.86697	0.0454883	Kegg	KEGG_TIGHT_JUNCTION	6	EPB41,F11R,CSNK2A2,CLDN5,JAM2,CLDN15	Cluster15.xls	24hrs.FDR0.05
653	16	1.48696e-08	46.2695	1.00221e-05	Reactome	REACTOME_HORMONE_SENSITIVE_LIPASE_HSL_MEDIATED_TRIACYLGLYCEROL_HYDROLYSIS	4	FABP4,CAV1,MGLL,LIPE	Cluster16.xls	24hrs.FDR0.05
654	16	7.80796e-06	6.01504	0.000390398	Hallmark	HALLMARK_HYPOXIA	8	DUSP1,SCARB1,CAV1,SDC3,CDKN1A,AKAP12,NDRG1,KLF7	Cluster16.xls	24hrs.FDR0.05
655	16	7.80796e-06	6.01504	0.000390398	Hallmark	HALLMARK_ADIPOGENESIS	8	FABP4,CD36,RNF11,ESRRA,SCARB1,UBC,MGLL,LIPE	Cluster16.xls	24hrs.FDR0.05
656	16	5.81397e-07	16.3452	0.000391861	Reactome	REACTOME_LIPID_DIGESTION_MOBILIZATION_AND_TRANSPORT	5	FABP4,SCARB1,CAV1,MGLL,LIPE	Cluster16.xls	24hrs.FDR0.05
657	16	1.68292e-07	3.20542	0.000783061	GObp	GO_NEGATIVE_REGULATION_OF_MOLECULAR_FUNCTION	23	SNCA,FABP4,TIMP4,PPM1F,DUSP1,AQP1,FBXO7,TRIB2,MAPRE1,PICALM,PSMD3,SOCS6,XIAP,CAV1,BTAF1,CDKN1A,NES,ID1,CTNNBIP1,UBC,HSPB1,RLIM,NOTCH1	Cluster16.xls	24hrs.FDR0.05
658	16	5.85777e-05	5.26316	0.00292889	Hallmark	HALLMARK_HEME_METABOLISM	7	SNCA,FAM46C,MARCH2,EPB41,FBXO7,PICALM,ABCG2	Cluster16.xls	24hrs.FDR0.05
659	16	0.000102322	5.60407	0.00511612	Hallmark	HALLMARK_APOPTOSIS	6	XIAP,CAV1,CDKN1A,HSPB1,CCND2,BCL2L1	Cluster16.xls	24hrs.FDR0.05
660	16	1.78322e-06	19.4033	0.00829732	GObp	GO_REGULATION_OF_MICROTUBULE_POLYMERIZATION	4	SNCA,MAPRE1,SGK1,CAV1	Cluster16.xls	24hrs.FDR0.05
661	16	4.16494e-05	10.3708	0.00903791	Biocarta	BIOCARTA_PPARA_PATHWAY	4	CD36,DUSP1,SP1,HSPA1A	Cluster16.xls	24hrs.FDR0.05
662	16	2.46375e-06	3.2651	0.0114638	GObp	GO_NEGATIVE_REGULATION_OF_CATALYTIC_ACTIVITY	18	SNCA,FABP4,TIMP4,PPM1F,DUSP1,AQP1,FBXO7,TRIB2,PICALM,PSMD3,SOCS6,XIAP,CAV1,CDKN1A,NES,UBC,HSPB1,NOTCH1	Cluster16.xls	24hrs.FDR0.05
663	16	3.00443e-06	3.51757	0.0139796	GObp	GO_NEGATIVE_REGULATION_OF_CELLULAR_COMPONENT_ORGANIZATION	16	SNCA,MAPRE1,SGK1,PICALM,SPTBN1,SHANK3,XIAP,CAV1,ID1,ERCC1,CTNNBIP1,RAPGEF2,RAPGEF3,HSPA1A,SEMA7A,BCL2L1	Cluster16.xls	24hrs.FDR0.05
664	16	3.60332e-06	3.31568	0.0167663	GObp	GO_REGULATION_OF_CELLULAR_COMPONENT_MOVEMENT	17	PPM1F,MAPRE1,SGK1,ROBO4,SCARB1,CAV1,DACH1,RAPGEF2,RAPGEF3,HSPB1,PODXL,NOTCH1,PTPN23,ATP8A1,JAG2,MMRN2,SEMA7A	Cluster16.xls	24hrs.FDR0.05
665	16	9.63542e-05	8.71745	0.0179219	Kegg	KEGG_PPAR_SIGNALING_PATHWAY	4	AQP7,FABP4,CD36,UBC	Cluster16.xls	24hrs.FDR0.05
666	16	4.05251e-06	4.71264	0.0188563	GObp	GO_NEGATIVE_REGULATION_OF_TRANSFERASE_ACTIVITY	11	FABP4,PPM1F,DUSP1,FBXO7,TRIB2,PSMD3,SOCS6,CAV1,CDKN1A,UBC,HSPB1	Cluster16.xls	24hrs.FDR0.05
667	16	0.000387189	4.51128	0.0193594	Hallmark	HALLMARK_P53_PATHWAY	6	CDKN1A,SP1,NDRG1,NOTCH1,CCND2,JAG2	Cluster16.xls	24hrs.FDR0.05
668	16	0.00040657	5.22139	0.0203285	Hallmark	HALLMARK_UV_RESPONSE_DN	5	DUSP1,CAV1,ID1,PLCB4,MGLL	Cluster16.xls	24hrs.FDR0.05
669	16	6.83507e-06	5.41353	0.0318036	GObp	GO_NEGATIVE_REGULATION_OF_KINASE_ACTIVITY	9	FABP4,PPM1F,DUSP1,FBXO7,TRIB2,SOCS6,CAV1,CDKN1A,HSPB1	Cluster16.xls	24hrs.FDR0.05
670	16	0.00024444	7.16076	0.0454659	Kegg	KEGG_ECM_RECEPTOR_INTERACTION	4	CD36,SDC3,ITGA1,ITGA6	Cluster16.xls	24hrs.FDR0.05
671	17	9.98351e-12	2.89126	4.99176e-10	Hallmark	HALLMARK_TNFA_SIGNALING_VIA_NFKB	46	DUSP5,TIPARP,BHLHE40,CXCL1,TNFAIP2,DUSP2,MAFF,FOSL2,GEM,SERPINE1,EDN1,IER3,PLAUR,SOCS3,FOSB,RNF19B,NR4A1,IRF1,NR4A3,KLF10,BTG2,ATF3,NAMPT,EIF1,JUNB,PHLDA1,SIK1,TRAF1,TRIB1,ZFP36,EGR1,CFLAR,KDM6B,IER2,PPP1R15A,IER5,HES1,GADD45A,IRS2,NFE2L2,GCH1,FOS,IL6ST,PDE4B,SAT1,CEBPB	Cluster17.xls	24hrs.FDR0.05
672	17	1.65123e-09	2.96808	8.25614e-08	Hallmark	HALLMARK_UV_RESPONSE_DN	34	DBP,BHLHE40,BCKDHB,ANXA2,APBB2,SERPINE1,PDGFRB,KALRN,DYRK1A,MAP1B,ATP2B4,NRP1,PIK3R3,RBPMS,SLC7A1,TFPI,AKT3,BMPR1A,PTEN,FYN,NR1D2,PPARG,DLC1,YTHDC1,ITGB3,WDR37,INPP4B,PIK3CD,SRI,ICA1,SMAD7,SFMBT1,ANXA4,ATXN1	Cluster17.xls	24hrs.FDR0.05
673	17	3.23933e-10	2.06385	1.50726e-06	GObp	GO_VASCULATURE_DEVELOPMENT	77	ESM1,PDGFA,EDNRA,NOTCH3,JAM3,TIPARP,ADAMTS6,HEY2,TNFAIP2,PDCD10,LUZP1,ANXA2,MEF2C,MCAM,HOXA3,PLCD1,ENPEP,GJC1,SERPINE1,EDN1,PDGFRB,E2F7,FGF1,EPHA2,SOCS3,APOLD1,PRDM1,FZD4,ENG,STK4,DAB2IP,NR4A1,SOX18,TBX2,ARHGEF15,CLIC4,NRP1,GJA4,PARVA,GPR4,ADAM15,PSEN1,HIF3A,STK11,NOTCH1,JUNB,PKD1,PLXND1,MYH9,COL8A1,CTGF,SOX17,PDGFB,EGR1,NR2F2,ITGB1,PTEN,XBP1,MED1,FOXC1,TCF7L2,HEG1,TAL1,ITGB3,RORA,PRKD2,HEY1,AP2B…	Cluster17.xls	24hrs.FDR0.05
674	17	9.61877e-10	1.77075	4.47562e-06	GObp	GO_CARDIOVASCULAR_SYSTEM_DEVELOPMENT	111	ESM1,PDGFA,EDNRA,HEYL,NOTCH3,JAM3,AGT,HOPX,TIPARP,ADAMTS6,HEY2,SORBS2,TNFAIP2,PDCD10,LUZP1,ANXA2,MEF2C,PROX2,MCAM,CPE,OXCT1,HOXA3,PLCD1,ENPEP,ADAMTS1,GJC1,BCOR,SERPINE1,LMNA,EDN1,TPM1,PDGFRB,PAM,E2F7,FGF1,EPHA2,SOCS3,APOLD1,PRDM1,FZD4,ENG,STK4,DAB2IP,NR4A1,SOX18,TBX2,ARHGEF15,CLIC4,ZFPM1,BBS7,NRP1,GJA4,PARVA,GPR4,RARB,ADAM15,ADAP2,SOX6,PSEN1,HIF3A,STK11,NOTCH1,MECP2,JUNB,PKD1,PTCD2,PLXND1,MYH9,SM…	Cluster17.xls	24hrs.FDR0.05
675	17	9.61877e-10	1.77075	4.47562e-06	GObp	GO_CIRCULATORY_SYSTEM_DEVELOPMENT	111	ESM1,PDGFA,EDNRA,HEYL,NOTCH3,JAM3,AGT,HOPX,TIPARP,ADAMTS6,HEY2,SORBS2,TNFAIP2,PDCD10,LUZP1,ANXA2,MEF2C,PROX2,MCAM,CPE,OXCT1,HOXA3,PLCD1,ENPEP,ADAMTS1,GJC1,BCOR,SERPINE1,LMNA,EDN1,TPM1,PDGFRB,PAM,E2F7,FGF1,EPHA2,SOCS3,APOLD1,PRDM1,FZD4,ENG,STK4,DAB2IP,NR4A1,SOX18,TBX2,ARHGEF15,CLIC4,ZFPM1,BBS7,NRP1,GJA4,PARVA,GPR4,RARB,ADAM15,ADAP2,SOX6,PSEN1,HIF3A,STK11,NOTCH1,MECP2,JUNB,PKD1,PTCD2,PLXND1,MYH9,SM…	Cluster17.xls	24hrs.FDR0.05
676	17	1.15526e-09	1.50302	5.37542e-06	GObp	GO_REGULATION_OF_INTRACELLULAR_SIGNAL_TRANSDUCTION	198	PDGFA,GDF15,NRK,DUSP5,EDNRA,ANKRD6,KANK1,PLEKHG6,NUAK1,AGT,ARHGAP23,SPRY2,PIP5K1B,RALGPS1,PSD4,PLEKHG3,PDCD10,RIPK3,TREM2,ULK4,GLIPR2,ING5,PTGIR,DUSP2,PLEKHG2,BAD,ARHGAP33,RHOBTB1,NOD2,PHLPP1,SLC44A2,ARHGEF3,ARHGDIB,EDN1,RCAN2,IER3,HSPA1A,PDGFRB,PLAUR,ZDHHC17,TAF9B,FGF1,EPHA2,KALRN,SOCS3,PPP2CA,CSK,RHOT1,FZD4,RRM2B,PHLDA3,SOCS1,PDE10A,DMD,DYRK1A,DAB2IP,CDKN2D,PJA2,MECOM,PLA2R1,MAP4K3,NDRG2,FBXO9,…	Cluster17.xls	24hrs.FDR0.05
677	17	1.32402e-09	2.1757	6.16065e-06	GObp	GO_BLOOD_VESSEL_MORPHOGENESIS	63	ESM1,PDGFA,EDNRA,NOTCH3,JAM3,TIPARP,HEY2,TNFAIP2,PDCD10,ANXA2,MCAM,HOXA3,PLCD1,ENPEP,GJC1,SERPINE1,EDN1,PDGFRB,E2F7,FGF1,EPHA2,APOLD1,PRDM1,FZD4,ENG,STK4,DAB2IP,NR4A1,SOX18,TBX2,CLIC4,NRP1,PARVA,GPR4,ADAM15,HIF3A,NOTCH1,JUNB,PLXND1,MYH9,COL8A1,CTGF,SOX17,NR2F2,ITGB1,PTEN,XBP1,MED1,FOXC1,HEG1,TAL1,ITGB3,RORA,PRKD2,HEY1,HES1,THBS1,PNPLA6,HIF1A,SMAD7,PRKX,NCL,SAT1	Cluster17.xls	24hrs.FDR0.05
678	17	1.37876e-07	2.38843	6.8938e-06	Hallmark	HALLMARK_HYPOXIA	38	TIPARP,BHLHE40,PFKL,ANXA2,PYGM,MAFF,VHL,FOSL2,SERPINE1,IER3,PLAUR,PAM,PFKP,HSPA5,PHKG1,ATF3,NDRG1,MYH9,SLC6A6,ZFP36,CTGF,PDGFB,P4HA2,KLF7,PGM1,NAGK,LDHA,RORA,PPP1R15A,ILVBL,ENO3,IRS2,HDLBP,AKAP12,FOS,GCNT2,ANKZF1,TPI1	Cluster17.xls	24hrs.FDR0.05
679	17	2.53219e-09	1.44337	1.17823e-05	GObp	GO_PHOSPHATE_CONTAINING_COMPOUND_METABOLIC_PROCESS	227	GRIN2A,PTHLH,RHO,PDGFA,NRK,DUSP5,CDK15,SHC3,SRMS,DGKG,NUAK1,AGT,IPPK,PIP5K1B,ACHE,MUTYH,PFKL,WNK3,RIPK3,SERAC1,PPM1E,ADCY4,PSMC3,PHOSPHO2,MEF2C,TK2,ULK4,ABI3,MERTK,LDHB,BPGM,PLCD1,DUSP2,BAD,RASGRP3,GMPR,KHK,PDP1,CRYAB,CKB,PLCG2,PTPRK,NOD2,ADCY6,PHLPP1,SLC44A2,PPP1R12A,ERC1,GNAI3,PLA2G12A,HSPA1A,PDGFRB,NDUFS2,PLAUR,FGF1,IL2RG,EPHA2,KALRN,PPP2CA,DHTKD1,LCAT,CIT,SGK3,HSP90AA1,CSK,IPMK,DHDDS,MAST2,RR…	Cluster17.xls	24hrs.FDR0.05
680	17	3.64784e-09	2.01131	1.69734e-05	GObp	GO_ACTIN_FILAMENT_BASED_PROCESS	72	PDGFA,MICAL1,SCN3B,RND1,CXCL1,SORBS2,PDCD10,DAAM2,KCNJ2,DES,VASP,GJC1,CAPN10,MRAS,TPM1,PDGFRB,ACTR3,CORO1C,BCAR1,CACNB2,COBLL1,MYO1B,TPM4,DMD,PDLIM7,MOB2,NEDD9,ANXA1,ARHGEF5,EPS8,PARVA,SYNE2,ELMO1,MICAL3,TNFAIP1,PHACTR4,NCK1,FGD6,FLNA,CYTH2,SORBS3,MYH9,WASL,FRYL,DAAM1,TRPV4,RHOQ,KRAS,ITGB1,CNN2,ACTN1,CFLAR,ACTG1,DLC1,TPM3,MEF2A,VIM,MYO18A,PARVB,ABI1,SRC,KPTN,ACTR2,RHOA,PRKG1,ARHGAP26,S1PR2,EPB41L…	Cluster17.xls	24hrs.FDR0.05
681	17	5.00549e-09	1.45991	2.32905e-05	GObp	GO_POSITIVE_REGULATION_OF_MOLECULAR_FUNCTION	208	GRIN2A,PDGFA,CCK,NRK,DUSP5,SHC3,EDNRA,PLEKHG6,NLGN3,UHRF1,TRPC6,AGT,GCGR,ARHGAP23,SPRY2,CXCL1,RALGPS1,PSD4,PLEKHG3,DOCK6,PDCD10,WNK3,RIPK3,TBC1D1,P2RX1,ANXA2,ADCY4,PSMC3,MEF2C,RGS16,AZIN1,PTGIR,PLEKHG2,BAD,RASGRP3,CRADD,ARHGAP33,PLCG2,NOD2,ADCY6,PPP1R12A,ERC1,ARHGEF3,ARHGDIB,STIM2,EDN1,HSPA1A,TPM1,S100A1,PDGFRB,PLAUR,DIS3,FGF1,IL2RG,EPHA2,KALRN,CORO1C,PPP2CA,CACNB2,BAMBI,SGK3,CSK,FZD4,EIF2B2,ADNP…	Cluster17.xls	24hrs.FDR0.05
682	17	5.59245e-09	2.01361	2.60217e-05	GObp	GO_NEGATIVE_REGULATION_OF_INTRACELLULAR_SIGNAL_TRANSDUCTION	70	DUSP5,KANK1,SPRY2,DUSP2,PHLPP1,HSPA1A,PLAUR,TAF9B,EPHA2,SOCS3,PPP2CA,CSK,RRM2B,PHLDA3,SOCS1,DYRK1A,DAB2IP,CDKN2D,MECOM,NDRG2,ATP2B4,CALM1,TLE1,LEPROT,RNF152,ATF3,NOC2L,RASA4,TNFAIP1,STK11,PRKAA1,HIPK3,UBR1,GSTO1,TIMP3,PIN1,FBXW11,DUSP18,ITGB1,DEPDC5,PTEN,XBP1,SCAI,DLC1,IVNS1ABP,ASPN,RORA,DUSP3,SRC,ASH1L,TXNDC12,THBS1,NFE2L2,USP47,DDX3X,FKBP1A,SRI,SEC14L1,HIF1A,CCDC22,MEN1,RGS3,SERPINE2,GPS2,CXCL1…	Cluster17.xls	24hrs.FDR0.05
683	17	8.58364e-09	1.48737	3.99397e-05	GObp	GO_INTRACELLULAR_SIGNAL_TRANSDUCTION	186	GRIN2A,PDGFA,NRK,DUSP5,SHC3,EDNRA,RAB27A,DGKG,RRAD,RND1,NUAK1,AGT,RASL12,CXCL1,RALGPS1,DOCK6,PDCD10,STAC,WNK3,RIPK3,ADCY4,PSMC3,MEF2C,RASL11A,MERTK,APBB2,PLCD1,BAD,RASGRP3,ASB4,MAPT,CRYAB,CRADD,RHOBTB1,GEM,PLCG2,NOD2,ADCY6,ERC1,ARHGEF3,MRAS,EDN1,RCAN2,SCN2A,S100A1,PDGFRB,E2F7,FGF1,STMN1,IL2RG,EPHA2,KALRN,SOCS3,PPP2CA,CIT,SGK3,RHOT1,MAST2,PHLDA3,SOCS1,DMD,PSME4,STK4,DAB2IP,RASSF1,PJA2,TEAD1,MAP4K3…	Cluster17.xls	24hrs.FDR0.05
684	17	6.46226e-08	3.17576	4.35557e-05	Reactome	REACTOME_DOWNSTREAM_SIGNAL_TRANSDUCTION	24	PDGFA,ADCY4,BAD,ADCY6,PHLPP1,PDGFRB,BCAR1,NR4A1,CALM1,ITPR3,NCK1,PRKAR2A,PRKACB,ADCY5,AKT3,NRAS,PDGFB,KRAS,PTEN,ADCY3,STAT5B,SRC,PRKCG,MAP2K1	Cluster17.xls	24hrs.FDR0.05
685	17	1.72969e-07	7.18326	0.000116581	Reactome	REACTOME_CELL_EXTRACELLULAR_MATRIX_INTERACTIONS	8	VASP,PARVA,FERMT2,LIMS1,ITGB1,FBLIM1,ACTN1,PARVB	Cluster17.xls	24hrs.FDR0.05
686	17	3.35513e-08	2.18808	0.000156114	GObp	GO_ANGIOGENESIS	51	ESM1,PDGFA,EDNRA,NOTCH3,JAM3,TNFAIP2,PDCD10,ANXA2,MCAM,HOXA3,PLCD1,ENPEP,SERPINE1,EDN1,PDGFRB,E2F7,FGF1,EPHA2,APOLD1,ENG,STK4,DAB2IP,NR4A1,SOX18,CLIC4,NRP1,PARVA,GPR4,ADAM15,HIF3A,NOTCH1,PLXND1,MYH9,COL8A1,CTGF,SOX17,ITGB1,PTEN,XBP1,MED1,TAL1,ITGB3,RORA,PRKD2,HEY1,THBS1,PNPLA6,HIF1A,PRKX,NCL,SAT1	Cluster17.xls	24hrs.FDR0.05
687	17	3.50627e-08	1.47404	0.000163147	GObp	GO_POSITIVE_REGULATION_OF_CATALYTIC_ACTIVITY	178	GRIN2A,PDGFA,CCK,NRK,DUSP5,SHC3,EDNRA,PLEKHG6,UHRF1,AGT,GCGR,ARHGAP23,SPRY2,CXCL1,RALGPS1,PSD4,PLEKHG3,DOCK6,PDCD10,RIPK3,TBC1D1,P2RX1,ADCY4,PSMC3,MEF2C,RGS16,AZIN1,PTGIR,PLEKHG2,BAD,RASGRP3,CRADD,ARHGAP33,NOD2,ADCY6,PPP1R12A,ARHGEF3,ARHGDIB,EDN1,HSPA1A,TPM1,PDGFRB,DIS3,FGF1,IL2RG,EPHA2,KALRN,CORO1C,PPP2CA,CSK,FZD4,EIF2B2,ADNP,PSME4,STK4,DAB2IP,MAP4K3,ABL2,RASGRP2,ATP2B4,ARHGEF15,DENND3,GIPR,FAS,…	Cluster17.xls	24hrs.FDR0.05
688	17	3.95119e-08	2.14228	0.000183849	GObp	GO_RESPONSE_TO_OXYGEN_LEVELS	53	PDGFA,EDNRA,TRPC6,PDLIM1,SLC2A4,PYGM,BAD,VHL,CRYAB,HIF1AN,LMNA,EDN1,PDGFRB,PAM,SOCS3,APOLD1,NPEPPS,NRF1,ALKBH5,CAPN2,ENG,FAS,KCNK3,CPEB1,HIF3A,SCAP,NOTCH1,PRKAA1,MECP2,ADRB2,NDRG1,CPEB4,CTGF,PDGFB,EGR1,PTEN,POLB,PLOD1,PPARG,CYGB,LDHA,RORA,PPP1R15A,STAT5B,SRC,VCAM1,THBS1,PLAT,IRAK1,HIF1A,BECN1,CXCL12,EEF2K	Cluster17.xls	24hrs.FDR0.05
689	17	4.28795e-08	1.43624	0.000199518	GObp	GO_POSITIVE_REGULATION_OF_GENE_EXPRESSION	198	FOXF2,RAB27A,HEYL,NOTCH3,UHRF1,NR5A2,AGT,MKL1,SPRY2,DBP,HEY2,PDCD10,RIPK3,KLF12,GMEB1,LMO2,CYP26B1,PSMC3,MEF2C,RASL11A,PGR,ING5,PROX2,MAFF,VHL,FOSL2,NOD2,SERPINE1,PPP1R12A,LMNA,ERC1,PCID2,EDN1,HSPA1A,E2F7,FGF1,CAMTA2,FOSB,PRDM1,THRAP3,BAMBI,NRF1,CNBP,FZD4,ENG,DAB2IP,MECOM,NR4A1,TEAD1,SOX18,IRF1,SLC30A9,TAF1D,NCOA1,CREB3L2,MSN,ZFPM1,HSPA5,TLE1,NR4A3,AKIRIN2,SYNCRIP,ARHGEF5,CPEB1,PRKAB1,RB1,RARB,SO…	Cluster17.xls	24hrs.FDR0.05
690	17	5.23544e-08	1.62516	0.000243605	GObp	GO_POSITIVE_REGULATION_OF_HYDROLASE_ACTIVITY	117	GRIN2A,PDGFA,CCK,SHC3,EDNRA,PLEKHG6,UHRF1,AGT,GCGR,ARHGAP23,RALGPS1,PSD4,PLEKHG3,DOCK6,RIPK3,TBC1D1,P2RX1,MEF2C,RGS16,PTGIR,PLEKHG2,BAD,RASGRP3,CRADD,ARHGAP33,PPP1R12A,ARHGEF3,ARHGDIB,HSPA1A,TPM1,PDGFRB,DIS3,FGF1,IL2RG,EPHA2,KALRN,CORO1C,EIF2B2,PSME4,DAB2IP,ABL2,RASGRP2,ARHGEF15,DENND3,FAS,CALM1,HSPA5,AKIRIN2,ARHGEF5,ELMO1,ADAP2,RASA4,NCK1,BCL10,FGD6,ALS2CL,ADRB2,GDI1,CYTH2,ARHGAP25,RGS5,RABEP2,L…	Cluster17.xls	24hrs.FDR0.05
691	17	5.69885e-08	1.52527	0.000265167	GObp	GO_PHOSPHORYLATION	149	GRIN2A,RHO,PDGFA,NRK,DUSP5,CDK15,SHC3,SRMS,DGKG,NUAK1,AGT,IPPK,PIP5K1B,PFKL,WNK3,RIPK3,PSMC3,MEF2C,TK2,ULK4,ABI3,MERTK,BPGM,RASGRP3,KHK,CRYAB,CKB,NOD2,ERC1,PDGFRB,NDUFS2,FGF1,IL2RG,EPHA2,KALRN,DHTKD1,CIT,SGK3,HSP90AA1,CSK,IPMK,MAST2,PSME4,DYRK1A,STK4,DAB2IP,MAP4K3,ABL2,PFKP,STK38L,ADCK1,STK25,CALM1,NDUFS1,PIP4K2C,OXSR1,PRKAB1,DMPK,PHKG1,RASA4,CYC1,CDK7,CUX1,STK11,GK,PFKFB1,PRKAA1,MECP2,TRIM24,PPM…	Cluster17.xls	24hrs.FDR0.05
692	17	8.27992e-08	1.96028	0.000385265	GObp	GO_RESPONSE_TO_PEPTIDE	63	AGT,GCGR,ADCY4,SLC2A4,GNRH1,KHK,NOD2,ADCY6,CAPN10,EDN1,SOCS3,BCAR1,ATP6V0C,VAMP2,CSK,EIF2B2,SOCS1,NR4A1,FAS,NR4A3,ANXA1,CPEB1,PIK3R3,KLF10,BTG2,CYC1,NAMPT,SCAP,APPL1,NOTCH1,PRKAR2A,PFKFB1,JUNB,PRKACB,ADCY5,HNRNPK,STXBP3,CTGF,TRPV4,PDGFB,RHOQ,EGR1,ADCY3,XBP1,EIF2B5,FYN,PPARG,GNB4,TCIRG1,HADHA,STAT5B,SRC,PHIP,IRS2,ATP2A2,HIF1A,JAK3,EIF4EBP2,INPPL1,MEN1,CXCL12,EEF2K,INPP5K	Cluster17.xls	24hrs.FDR0.05
693	17	1.15605e-07	1.66305	0.00053791	GObp	GO_REGULATION_OF_CELLULAR_COMPONENT_MOVEMENT	102	CTNNA3,PDGFA,SEMA5B,EDNRA,KANK1,JAM3,AGT,CXCL1,PDCD10,RIPK3,KCNJ2,ULK4,GLIPR2,ABI3,MCAM,GNRH1,MAPT,PTPRK,SERPINE1,LMNA,ARHGDIB,EDN1,TPM1,PDGFRB,FGF1,STMN1,EPHA2,CORO1C,BCAR1,SGK3,ENG,PLXNA4,DAB2IP,PODXL,CLASP1,ABL2,CLIC4,MSN,HSPA5,NRP1,SEMA7A,ANXA1,OSBPL8,SYNE2,CPEB1,ADAM15,ENPP2,NOTCH1,HYAL1,PRR5L,FLNA,PLXND1,WASL,TRIB1,PLXNA2,PIN1,ADARB1,RARRES2,TRPV4,VCL,PDGFB,NR2F2,ITGB1,PTEN,ACTN1,ANO6,CYGB,…	Cluster17.xls	24hrs.FDR0.05
694	17	8.81122e-07	2.679	0.000593876	Reactome	REACTOME_SIGNALING_BY_PDGF	26	PDGFA,ADCY4,BAD,ADCY6,PHLPP1,PDGFRB,BCAR1,NR4A1,CALM1,ITPR3,NCK1,PRKAR2A,PRKACB,ADCY5,AKT3,NRAS,PDGFB,KRAS,PTEN,ADCY3,STAT5B,SRC,THBS1,PLAT,PRKCG,MAP2K1	Cluster17.xls	24hrs.FDR0.05
695	17	9.39354e-07	2.5692	0.000633125	Reactome	REACTOME_NGF_SIGNALLING_VIA_TRKA_FROM_THE_PLASMA_MEMBRANE	28	SHC3,ADCY4,MEF2C,BAD,ADCY6,PHLPP1,PPP2CA,NR4A1,CALM1,ITPR3,PRKAR2A,PRKACB,ADCY5,AKT3,NRAS,KRAS,PTEN,ADCY3,MEF2A,DUSP3,SRC,AP2B1,RHOA,IRS2,PRKCG,MAP2K1,KIDINS220,RIT1	Cluster17.xls	24hrs.FDR0.05
696	17	1.64229e-07	2.67462	0.000764157	GObp	GO_ESTABLISHMENT_OR_MAINTENANCE_OF_CELL_POLARITY	30	LIN7A,JAM3,SPRY2,CYP26B1,LMNA,ACTR3,CLASP1,MAP1B,STK25,CLIC4,MSN,FRMD4A,PARVA,SYNE2,STK11,PKD1,MYH9,GOLPH3,MYO18A,WDR43,MAP4,NDEL1,PARVB,GBF1,ACTR2,HES1,DLG4,CLASP2,WEE1,APC	Cluster17.xls	24hrs.FDR0.05
697	17	1.94526e-07	1.62009	0.00090513	GObp	GO_CYTOSKELETON_ORGANIZATION	108	PDGFA,MICAL1,RND1,SPRY2,CXCL1,QRICH1,SORBS2,NCKIPSD,PDCD10,TLN2,DAAM2,ULK4,ESPL1,DES,BRWD3,VASP,MAPT,CRYAB,PPP1R12A,LMNA,SBDS,CAPN10,MRAS,VPS54,TPM1,ZMYM4,PDGFRB,ACTR3,STMN1,FIGNL2,CORO1C,ELMO2,BCAR1,COBLL1,MYO1B,MAP9,DPYSL2,MAST2,PDLIM7,CLASP1,ZRANB1,MOB2,MAP1B,NEDD9,EML1,ANXA1,ARHGEF5,EPS8,PARVA,SYNE2,ELMO1,MICAL3,HAUS4,TNFAIP1,PHACTR4,NCK1,CCDC114,FGD6,FLNA,CYTH2,SORBS3,ATXN7,MYH9,WASL,FRYL,DA…	Cluster17.xls	24hrs.FDR0.05
698	17	5.48275e-06	2.97727	0.00101979	Kegg	KEGG_PHOSPHATIDYLINOSITOL_SIGNALING_SYSTEM	18	DGKG,IPPK,PIP5K1B,PLCD1,PLCG2,CALM1,PIP4K2C,ITPR3,PIK3R3,PTEN,CDS1,INPP5E,PIP4K2B,PRKCG,INPP4B,PIK3CD,INPPL1,INPP5K	Cluster17.xls	24hrs.FDR0.05
699	17	2.42676e-07	2.06143	0.00112917	GObp	GO_IN_UTERO_EMBRYONIC_DEVELOPMENT	51	EDNRA,HOPX,RDH10,HEY2,PSMC3,NASP,PLCD1,MAFF,SBDS,EDN1,TPM1,E2F7,SOCS3,PRDM1,CAPN2,STK4,WDR74,SOX18,NCOA1,SOX6,NOTCH1,JUNB,PKD1,MYH9,SMAD2,RARRES2,SOX17,PDGFB,BMPR1A,NR2F2,ITGB1,MED1,FOXC1,TANC2,HEG1,NDEL1,MBNL1,FUT8,HEY1,HES1,BIRC6,COL4A3BP,MAP2K1,TAPT1,KIDINS220,WDR19,HIF1A,MBD3,INPP5K,MAFG,CEBPB	Cluster17.xls	24hrs.FDR0.05
700	17	2.01666e-06	2.57353	0.00135923	Reactome	REACTOME_SIGNALING_BY_FGFR_IN_DISEASE	26	SPRY2,ADCY4,BAD,ADCY6,PHLPP1,FGF1,PPP2CA,NR4A1,CALM1,ITPR3,CUX1,PRKAR2A,TRIM24,PRKACB,IL17RD,ADCY5,AKT3,NRAS,KRAS,PTEN,ADCY3,MYO18A,STAT5B,SRC,PRKCG,MAP2K1	Cluster17.xls	24hrs.FDR0.05
701	17	2.08244e-06	1.84116	0.00140356	Reactome	REACTOME_DEVELOPMENTAL_BIOLOGY	58	SCN3B,NR5A2,RND1,TRPC6,TRPC3,TREM2,MEF2C,SLC2A4,MED27,ITGA9,VASP,SCN2A,ENAH,CACNB2,L1CAM,HSP90AA1,DPYSL2,CLASP1,ABL2,NCOA1,MSN,NRP1,SEMA7A,TBL1XR1,NCK1,MED14,PLXND1,MYH9,SMAD2,WASL,AKT3,PLXNA2,ITGA1,NRAS,KRAS,NR2F2,ITGB1,MED1,MED25,FYN,STIP1,PPARG,MEF2A,SEMA6D,ITGB3,MED15,SRC,NUMB,AP2B1,HES1,RHOA,SMARCD3,MED13L,MAP2K1,CDK8,MED16,CEBPB,PRNP	Cluster17.xls	24hrs.FDR0.05
702	17	3.55501e-07	1.39288	0.00165415	GObp	GO_POSITIVE_REGULATION_OF_BIOSYNTHETIC_PROCESS	200	FOXF2,PTHLH,MZB1,PDGFA,EDNRA,RAB27A,HEYL,NOTCH3,UHRF1,NR5A2,AGT,MKL1,DBP,HEY2,RIPK3,KLF12,GMEB1,LMO2,ADCY4,PSMC3,MEF2C,RASL11A,PGR,ING5,PROX2,PTGIR,MAFF,VHL,FOSL2,NOD2,ADCY6,SERPINE1,PPP1R12A,LMNA,ERC1,PCID2,EDN1,HSPA1A,PDGFRB,E2F7,FGF1,CAMTA2,FOSB,THRAP3,BAMBI,NRF1,CNBP,HSP90AA1,FZD4,ADNP,ENG,DAB2IP,MECOM,NR4A1,TEAD1,SOX18,IRF1,SLC30A9,NCOA1,CREB3L2,GIPR,CALM1,ZFPM1,HSPA5,NR4A3,AKIRIN2,ANXA1,SYN…	Cluster17.xls	24hrs.FDR0.05
703	17	3.78064e-07	1.45642	0.00175913	GObp	GO_RESPONSE_TO_OXYGEN_CONTAINING_COMPOUND	160	GRIN2A,APOM,PDGFA,CHRM3,EDNRA,DHH,TRPC6,AGT,GCGR,CXCL1,PFKL,PDCD10,TRPC3,P2RX1,TREM2,CYP26B1,PTGS1,ADCY4,MEF2C,SLC2A4,PTGIR,NASP,OXCT1,PYGM,GNRH1,BAD,KHK,ADAMTS1,CRYAB,PLCG2,PTPRK,ADNP2,NOD2,ADCY6,SERPINE1,CAPN10,EDN1,TPM1,PDGFRB,PAM,SOCS3,BCAR1,FOSB,ATP6V0C,NRF1,CAPN2,DPYSL2,VAMP2,CSK,FZD4,EIF2B2,ADNP,SOCS1,DAB2IP,CDKN2D,DMAP1,NR4A1,ABL2,PRPF8,NCOA1,AKAP7,ATP2B4,STK25,GIPR,FAS,MSN,CALM1,NR4A3,ED…	Cluster17.xls	24hrs.FDR0.05
704	17	4.04333e-07	1.53902	0.00188136	GObp	GO_REGULATION_OF_ANATOMICAL_STRUCTURE_MORPHOGENESIS	125	SP6,PDGFA,GDF15,SEMA5B,EDNRA,ANKRD6,KANK1,NLGN3,TRPC6,AGT,HEY2,QRICH1,PDCD10,TBC1D1,PSMC3,MEF2C,GLIPR2,BRWD3,HOXB7,ASB4,MAPT,BCOR,HIF1AN,SERPINE1,EDN1,TPM1,ZMYM4,VDAC3,FGF1,EPHA2,CORO1C,PPP2CA,BAMBI,L1CAM,DPYSL2,FZD4,ADNP,ENG,PLXNA4,PALM2,PSME4,BTBD7,DAB2IP,CLASP1,ZRANB1,TBX2,MAP1B,STK25,MSN,NRP1,SEMA7A,ANXA1,EPS8,PARVA,GPR4,FERMT2,PSEN1,CUX1,ENPP2,STK11,NOTCH1,HYAL1,FGD6,FLNA,ADRB2,GDI1,PLXND1,M…	Cluster17.xls	24hrs.FDR0.05
705	17	4.48689e-07	1.86233	0.00208775	GObp	GO_MUSCLE_STRUCTURE_DEVELOPMENT	64	HEYL,AGT,MKL1,TAGLN,HEY2,ACHE,SORBS2,MEF2C,PROX2,MAFF,CRYAB,UNC45A,LMNA,MRAS,TPM1,PDGFRB,CAPN2,DMD,TBX2,HMG20B,ZFPM1,EDNRB,RB1,RARB,SOX6,BTG2,ATF3,TANC1,MKL2,NOTCH1,PTCD2,SPEG,MYH9,SIK1,ATG5,EGR1,KRAS,NR2F2,ITGB1,XBP1,MED1,CFLAR,FOXC1,KDM6B,PLAGL1,ACTG1,TCF7L2,HEG1,MEF2A,RORA,MBNL1,HEY1,HES1,SMARCD3,EEF2,ATP2A2,FOS,ETV1,FKBP1A,SRI,IFRD1,EVC,SMAD7,HMGCR	Cluster17.xls	24hrs.FDR0.05
706	17	4.50457e-07	1.75352	0.00209597	GObp	GO_REGULATION_OF_CELL_MORPHOGENESIS	77	SEMA5B,KANK1,NLGN3,TRPC6,QRICH1,TBC1D1,GLIPR2,BRWD3,MAPT,TPM1,ZMYM4,VDAC3,CORO1C,PPP2CA,BAMBI,L1CAM,DPYSL2,ADNP,PLXNA4,PALM2,DAB2IP,CLASP1,ZRANB1,MAP1B,STK25,MSN,NRP1,SEMA7A,ANXA1,EPS8,PARVA,FERMT2,PSEN1,CUX1,ENPP2,STK11,NOTCH1,FGD6,FLNA,GDI1,PLXND1,MYH9,HNRNPK,SMAD2,LIMS1,PLXNA2,ATG5,RHOQ,SEPT7,PTEN,FBLIM1,FYN,TCF7L2,DLC1,MACF1,SEMA6D,WWTR1,MAP4,NDEL1,PARVB,SRC,PHIP,TRPV2,DNM3,RHOA,PDZD8,TBCCD1,…	Cluster17.xls	24hrs.FDR0.05
707	17	4.75308e-07	1.57662	0.00221161	GObp	GO_RESPONSE_TO_HORMONE	112	PDGFA,DHH,NR5A2,AGT,GCGR,LMO2,ANXA2,PTGS1,ADCY4,MEF2C,PGR,SLC2A4,NASP,OXCT1,GNRH1,BAD,KHK,ADAMTS1,CRYAB,ADCY6,CAPN10,EDN1,PDGFRB,PAM,SOCS3,BCAR1,FOSB,ATP6V0C,LCAT,THRAP3,NRF1,HSP90AA1,VAMP2,CSK,EIF2B2,SOCS1,NR4A1,NCOA1,FAS,MSN,CALM1,NR4A3,ANXA1,CPEB1,RB1,RARB,PIK3R3,BTG2,CYC1,CDK7,NAMPT,SCAP,APPL1,NOTCH1,PRKAR2A,PFKFB1,PRKAA1,MECP2,MED14,TRIM24,JUNB,ADRB2,PRKACB,ADCY5,HNRNPK,SIK1,TIMP3,STXBP3,CTG…	Cluster17.xls	24hrs.FDR0.05
708	17	5.06382e-07	1.43136	0.0023562	GObp	GO_NEGATIVE_REGULATION_OF_GENE_EXPRESSION	170	FOXF2,HEYL,NOTCH3,UHRF1,AGT,NUP35,HOPX,TIPARP,HEY2,BHLHE40,BEND6,CRY2,TCERG1,PDCD10,KLF12,ARID5A,MEF2C,TCEAL1,PGR,PROX2,VHL,CRYAB,BCOR,PTPRK,HIF1AN,SERPINE1,EDN1,MSL3,S100A1,E2F7,TAF9B,SRSF10,FOSB,PRDM1,VPS72,ADNP,ENG,DYRK1A,DAB2IP,MECOM,DMAP1,ETV3,SOX18,IRF1,TBX2,E2F6,ZFPM1,KLF11,NFXL1,TLE1,NR4A3,EDNRB,AKIRIN2,SYNCRIP,ATF7,CPEB1,RB1,RARB,SOX6,KLF10,BTG2,ATF3,PSEN1,NOC2L,TBL1XR1,CUX1,NCK1,NOTCH1,…	Cluster17.xls	24hrs.FDR0.05
709	17	1.34041e-05	3.25907	0.00249316	Kegg	KEGG_INOSITOL_PHOSPHATE_METABOLISM	14	IPPK,PIP5K1B,PLCD1,PLCG2,IPMK,PIP4K2C,PTEN,INPP5E,PIP4K2B,INPP4B,PIK3CD,INPPL1,INPP5K,TPI1	Cluster17.xls	24hrs.FDR0.05
710	17	3.85641e-06	2.65254	0.00259922	Reactome	REACTOME_SIGNALING_BY_EGFR_IN_CANCER	23	SPRY2,ADCY4,BAD,ADCY6,PHLPP1,HSP90AA1,CSK,NR4A1,CALM1,ITPR3,PRKAR2A,PRKACB,ADCY5,AKT3,NRAS,PAG1,KRAS,PTEN,ADCY3,SRC,AP2B1,PRKCG,MAP2K1	Cluster17.xls	24hrs.FDR0.05
711	17	5.99639e-05	3.02628	0.0029982	Hallmark	HALLMARK_TGF_BETA_SIGNALING	13	SERPINE1,ENG,KLF10,JUNB,ARID4B,BMPR1A,WWTR1,PPP1R15A,RHOA,THBS1,FKBP1A,SMAD7,APC	Cluster17.xls	24hrs.FDR0.05
712	17	7.6724e-07	1.80738	0.00356997	GObp	GO_HEART_DEVELOPMENT	67	EDNRA,HEYL,AGT,HOPX,ADAMTS6,HEY2,SORBS2,LUZP1,MEF2C,PROX2,CPE,OXCT1,ADAMTS1,GJC1,BCOR,LMNA,EDN1,TPM1,PDGFRB,PAM,PRDM1,ENG,STK4,SOX18,TBX2,ZFPM1,BBS7,NRP1,PARVA,RARB,ADAM15,ADAP2,SOX6,PSEN1,NOTCH1,MECP2,PKD1,PTCD2,PLXND1,SMAD2,SIK1,ATG5,SOX17,PDGFB,BMPR1A,ITGB1,PTEN,MED1,FOXC1,KDM6B,PPARG,HEG1,LMO4,DLC1,MEF2A,HEY1,AP2B1,HES1,SMARCD3,COL4A3BP,MAP2K1,PSKH1,FKBP1A,SRI,HIF1A,SMAD7,MBD3	Cluster17.xls	24hrs.FDR0.05
713	17	8.58679e-07	1.54471	0.00399543	GObp	GO_PROTEIN_PHOSPHORYLATION	116	GRIN2A,RHO,PDGFA,NRK,DUSP5,CDK15,SHC3,SRMS,NUAK1,AGT,WNK3,RIPK3,PSMC3,MEF2C,ULK4,ABI3,MERTK,RASGRP3,CRYAB,NOD2,ERC1,PDGFRB,FGF1,IL2RG,EPHA2,KALRN,CIT,SGK3,HSP90AA1,CSK,MAST2,PSME4,DYRK1A,STK4,DAB2IP,MAP4K3,ABL2,STK38L,ADCK1,STK25,CALM1,OXSR1,PRKAB1,DMPK,PHKG1,RASA4,CDK7,CUX1,STK11,PRKAA1,TRIM24,PPM1L,PKD1,PRKACB,HIPK3,IL17RD,SPEG,SMAD2,SIK1,TBK1,TRIB1,AKT3,PKN3,NRAS,FBXW11,NR2C2,PDGFB,KRAS,BMPR1A…	Cluster17.xls	24hrs.FDR0.05
714	17	6.10078e-06	5.86633	0.00411192	Reactome	REACTOME_OTHER_SEMAPHORIN_INTERACTIONS	7	TREM2,SEMA7A,PLXND1,PLXNA2,ITGA1,ITGB1,SEMA6D	Cluster17.xls	24hrs.FDR0.05
715	17	8.44044e-05	3.07854	0.00422022	Hallmark	HALLMARK_REACTIVE_OXIGEN_SPECIES_PATHWAY	12	PDLIM1,NDUFS2,CDKN2D,PFKP,STK25,OXSR1,JUNB,SBNO2,SCAF4,TXNRD1,PRDX2,PRNP	Cluster17.xls	24hrs.FDR0.05
716	17	9.21697e-07	4.43672	0.00428866	GObp	GO_PLATELET_DERIVED_GROWTH_FACTOR_RECEPTOR_SIGNALING_PATHWAY	12	PDGFA,TIPARP,PDGFRB,BCAR1,NRP1,PDGFB,PTEN,IQGAP1,SRC,PLAT,CLASP2,CSRNP1	Cluster17.xls	24hrs.FDR0.05
717	17	9.42264e-07	1.47643	0.00438436	GObp	GO_NEGATIVE_REGULATION_OF_CELL_COMMUNICATION	140	DUSP5,ANKRD6,HEYL,KANK1,NLGN3,SRMS,AGT,MKL1,SPRY2,HEY2,ACHE,BEND6,PFKL,CRY2,CYP26B1,PTGS1,PSMC3,RGS16,PCDH17,PTGIR,DUSP2,HIF1AN,PHLPP1,SERPINE1,LMNA,EDN1,HSPA1A,PLAUR,TAF9B,EPHA2,SOCS3,PPP2CA,PRDM1,RNF115,BAMBI,CSK,ADNP,RRM2B,PHLDA3,SOCS1,ENG,PSME4,DYRK1A,STK4,DAB2IP,CDKN2D,MECOM,NDRG2,MIDN,ATP2B4,GIPR,FAS,CALM1,HSPA5,NRP1,TLE1,LEPROT,RB1,RNF152,ATF3,PSEN1,NOC2L,RASA4,TNFAIP1,PHACTR4,NCK1,STK11,N…	Cluster17.xls	24hrs.FDR0.05
718	17	2.93779e-05	2.59612	0.00546429	Kegg	KEGG_DILATED_CARDIOMYOPATHY	19	ADCY4,DES,ITGA9,ADCY6,LMNA,TPM1,CACNB2,TPM4,DMD,PRKACB,ADCY5,ITGA1,ITGB1,ADCY3,ACTG1,TPM3,ITGB3,ATP2A2,PRKX	Cluster17.xls	24hrs.FDR0.05
719	17	0.00011272	1.94846	0.005636	Hallmark	HALLMARK_MYOGENESIS	31	MYOM1,TAGLN,BHLHE40,ACHE,MEF2C,OCEL1,NAV2,DES,PYGM,CRYAB,CKB,MRAS,SLC6A8,PDE4DIP,DMD,PDLIM7,DMPK,RB1,NOTCH1,SORBS3,SPEG,MYH9,IGFBP7,ITGB1,TPM3,MEF2A,WWTR1,ENO3,IFRD1,RIT1,PRNP	Cluster17.xls	24hrs.FDR0.05
720	17	1.22103e-06	1.42179	0.00568144	GObp	GO_RESPONSE_TO_ENDOGENOUS_STIMULUS	164	GRIN2A,PDGFA,GDF15,EDNRA,HEYL,DHH,NR5A2,AGT,GCGR,TRPC3,P2RX1,TREM2,LMO2,ANXA2,PTGS1,ADCY4,MEF2C,PGR,SLC2A4,NASP,OXCT1,PYGM,GNRH1,BAD,KHK,ADAMTS1,CRYAB,PTPRK,NOD2,ADCY6,CAPN10,EDN1,PDGFRB,PAM,FGF1,SOCS3,BCAR1,FOSB,ATP6V0C,LCAT,THRAP3,BAMBI,NRF1,HSP90AA1,CAPN2,DPYSL2,VAMP2,CSK,EIF2B2,RRM2B,SOCS1,ENG,DAB2IP,NR4A1,NCOA1,AKAP7,ATP2B4,FAS,MSN,CALM1,NR4A3,ANXA1,CPEB1,RB1,RARB,FERMT2,ITPR3,SOX6,PIK3R3,KL…	Cluster17.xls	24hrs.FDR0.05
721	17	1.35038e-06	1.50996	0.00628331	GObp	GO_RESPONSE_TO_ABIOTIC_STIMULUS	123	GRIN2A,RHO,PDGFA,SEMA5B,EDNRA,NLGN3,TRPC6,AGT,BHLHE40,CRY2,STAC,TRPC3,KCNJ2,PDLIM1,SLC2A4,PYGM,BAD,GMPR,VHL,CRYAB,CRADD,PTPRK,HIF1AN,LMNA,EDN1,SCN2A,HSPA1A,ANO1,PDGFRB,PAM,FGF1,SOCS3,APOLD1,FOSB,NPEPPS,NRF1,HSP90AA1,ALKBH5,PIEZO2,CAPN2,EIF2B2,ENG,DMD,CDKN2D,RDH13,MAP4K3,IRF1,ATP2B4,FAS,KCNK3,ANXA1,CPEB1,OXSR1,GPR4,BTG2,TANC1,NOC2L,LRRC8A,HIF3A,BCL10,STK11,SCAP,PITPNM1,NOTCH1,GK,HYAL1,PRKAA1,MECP2…	Cluster17.xls	24hrs.FDR0.05
722	17	1.37336e-06	1.55692	0.00639023	GObp	GO_NEGATIVE_REGULATION_OF_CELL_DEATH	108	EDNRA,MICAL1,MKL1,SPRY2,HEY2,PDCD10,WNK3,MEF2C,MERTK,APBB2,GNRH1,BAD,VHL,CRYAB,PLCG2,ADNP2,NOD2,SERPINE1,LMNA,PCID2,EDN1,IER3,HSPA1A,PDGFRB,PLAUR,TAF9B,SOCS3,ADNP,RRM2B,CDKN2D,MECOM,FAS,NES,HSPA5,NRP1,TLE1,AVEN,NR4A3,EDNRB,ANXA1,RARB,BTG2,PSEN1,DDAH2,NOC2L,NCK1,BCL10,NOTCH1,PRKAA1,FLNA,MECP2,HIPK3,CPEB4,HNRNPK,PIN1,ATG5,CTGF,TMEM109,KRAS,ITGB1,PTEN,XBP1,MED1,CFLAR,FOXC1,FYN,DNAJC5,TAX1BP1,GOLPH3,…	Cluster17.xls	24hrs.FDR0.05
723	17	1.4467e-06	1.4399	0.00673152	GObp	GO_REGULATION_OF_HYDROLASE_ACTIVITY	152	GRIN2A,PDGFA,CCK,SHC3,EDNRA,PLEKHG6,MICAL1,UHRF1,NUAK1,SYTL2,AGT,GCGR,MKL1,ARHGAP23,SPRY2,RALGPS1,PSD4,CRY2,PLEKHG3,DOCK6,RIPK3,TBC1D1,P2RX1,MEF2C,RGS16,PTGIR,PLEKHG2,BAD,RASGRP3,SFI1,CRYAB,CRADD,ARHGAP33,MPHOSPH10,SERPINE1,PPP1R12A,PCID2,ARHGEF3,ARHGDIB,HSPA1A,TPM1,PDGFRB,PLAUR,DIS3,SERPINH1,FGF1,IL2RG,EPHA2,KALRN,CORO1C,EIF2B2,PSME4,DAB2IP,CDKN2D,PLA2R1,ABL2,RASGRP2,ARHGEF15,DENND3,FAS,CALM1,HS…	Cluster17.xls	24hrs.FDR0.05
724	17	3.65226e-05	2.90093	0.00679321	Kegg	KEGG_GLIOMA	15	PDGFA,SHC3,PLCG2,PDGFRB,CALM1,RB1,PIK3R3,AKT3,NRAS,PDGFB,KRAS,PTEN,PRKCG,MAP2K1,PIK3CD	Cluster17.xls	24hrs.FDR0.05
725	17	1.15658e-05	2.61371	0.00779535	Reactome	REACTOME_SIGNALING_BY_ERBB2	21	ADCY4,BAD,ADCY6,PHLPP1,HSP90AA1,NR4A1,CALM1,ITPR3,PRKAR2A,CUL5,PRKACB,ADCY5,AKT3,NRAS,KRAS,PTEN,ADCY3,FYN,SRC,PRKCG,MAP2K1	Cluster17.xls	24hrs.FDR0.05
726	17	1.26961e-05	3.84105	0.00855717	Reactome	REACTOME_BMAL1_CLOCK_NPAS2_ACTIVATES_CIRCADIAN_EXPRESSION	11	DBP,BHLHE40,CRY2,SERPINE1,NCOA1,TBL1XR1,NAMPT,MED1,RORA,PER2,SMARCD3	Cluster17.xls	24hrs.FDR0.05
727	17	4.14118e-05	5.38745	0.00898635	Biocarta	BIOCARTA_CELL2CELL_PATHWAY	6	CTNNA3,BCAR1,CSK,VCL,ACTN1,SRC	Cluster17.xls	24hrs.FDR0.05
728	17	5.29482e-05	2.00131	0.00984837	Kegg	KEGG_FOCAL_ADHESION	32	PDGFA,SHC3,TLN2,ITGA9,BAD,COL6A6,VASP,PPP1R12A,PDGFRB,BCAR1,CAPN2,PARVA,PIK3R3,FLNA,AKT3,ITGA1,VCL,PDGFB,ITGB1,PTEN,ACTN1,FYN,ACTG1,ITGB3,PARVB,SRC,RHOA,THBS1,PRKCG,MAP2K1,PIK3CD,ARHGAP5	Cluster17.xls	24hrs.FDR0.05
729	17	5.42852e-05	3.59163	0.010097	Kegg	KEGG_PRION_DISEASES	10	HSPA1A,HSPA5,NOTCH1,PRKACB,EGR1,FYN,STIP1,MAP2K1,PRKX,PRNP	Cluster17.xls	24hrs.FDR0.05
730	17	2.18073e-06	1.40328	0.0101469	GObp	GO_REGULATION_OF_CELL_PROLIFERATION	167	SP6,ESM1,PTHLH,MZB1,PDGFA,CCK,NRK,EDNRA,SRMS,NOTCH3,NR5A2,NUAK1,AGT,SPRY2,HOXC10,HEY2,CXCL1,PDCD10,RIPK3,ANXA2,PTGS1,MEF2C,GAS8,INCA1,ING5,PTGIR,HOXA3,PLCD1,GNRH1,BAD,ADAMTS1,VHL,FOSL2,PTPRK,NOD2,CXCR2,EDN1,TPM1,PDGFRB,WDR6,E2F7,FGF1,PRDM1,BAMBI,SGK3,CNBP,CSK,ENG,STK4,DAB2IP,CDKN2D,NR4A1,ETV3,SOX18,ABL2,NDRG2,IRF1,TBX2,TOB2,FAS,NES,KLF11,NRP1,NR4A3,EDNRB,AKIRIN2,ANXA1,CPEB1,RB1,RARB,CCDC88A,OSMR,…	Cluster17.xls	24hrs.FDR0.05
731	17	5.99639e-05	3.02628	0.0111533	Kegg	KEGG_NON_SMALL_CELL_LUNG_CANCER	13	BAD,PLCG2,STK4,RASSF1,RB1,RARB,PIK3R3,AKT3,NRAS,KRAS,PRKCG,MAP2K1,PIK3CD	Cluster17.xls	24hrs.FDR0.05
732	17	1.88726e-05	2.53832	0.0127201	Reactome	REACTOME_PPARA_ACTIVATES_GENE_EXPRESSION	21	AGT,MED27,NRF1,TEAD1,NCOA1,FDFT1,TBL1XR1,MED14,CTGF,MED1,MED25,PPARG,TXNRD1,WWTR1,RORA,MED15,SMARCD3,MED13L,CDK8,HMGCR,MED16	Cluster17.xls	24hrs.FDR0.05
733	17	0.000256368	1.88561	0.0128184	Hallmark	HALLMARK_MTORC1_SIGNALING	30	SYTL2,BHLHE40,PFKL,ELOVL6,ACTR3,SERPINH1,HSPA5,YKT6,PIK3R3,BTG2,NAMPT,SLC6A6,TBK1,XBP1,STIP1,PGM1,EPRS,TXNRD1,LDHA,PPP1R15A,ACTR2,ATP2A2,UFM1,IFRD1,USO1,RIT1,SLC1A5,HSPA4,HMGCR,TPI1	Cluster17.xls	24hrs.FDR0.05
734	17	0.000256368	1.88561	0.0128184	Hallmark	HALLMARK_EPITHELIAL_MESENCHYMAL_TRANSITION	30	PTHLH,TAGLN,CXCL1,GEM,SERPINE1,SLC6A8,TPM1,PDGFRB,PLAUR,SERPINH1,ELN,TPM4,FAS,FERMT2,FLNA,TIMP3,CTGF,ITGB1,PLOD1,COPA,VIM,ITGB3,VCAM1,GADD45A,THBS1,CALD1,PCOLCE,SERPINE2,CXCL12,SAT1	Cluster17.xls	24hrs.FDR0.05
735	17	7.0447e-05	2.51414	0.0131031	Kegg	KEGG_GAP_JUNCTION	18	PDGFA,ADCY4,ADCY6,GNAI3,PDGFRB,ITPR3,PRKACB,ADCY5,NRAS,PDGFB,KRAS,ADCY3,SRC,PRKG1,PRKCG,MAP2K1,GUCY1A2,PRKX	Cluster17.xls	24hrs.FDR0.05
736	17	2.0453e-05	2.46925	0.0137854	Reactome	REACTOME_SIGNALING_BY_FGFR	22	SPRY2,ADCY4,BAD,ADCY6,PHLPP1,FGF1,PPP2CA,NR4A1,CALM1,ITPR3,PRKAR2A,PRKACB,IL17RD,ADCY5,AKT3,NRAS,KRAS,PTEN,ADCY3,SRC,PRKCG,MAP2K1	Cluster17.xls	24hrs.FDR0.05
737	17	0.000303259	1.98904	0.0151629	Hallmark	HALLMARK_UV_RESPONSE_UP	25	APOM,CCK,RAB27A,RRAD,PSMC3,SLC6A8,EIF5,FOSB,NR4A1,IRF1,STK25,YKT6,BTG2,ATF3,JUNB,DDX21,CLTB,NXF1,STIP1,GCH1,FOS,DLG4,PARP2,DNAJB1,IL6ST	Cluster17.xls	24hrs.FDR0.05
738	17	3.72348e-06	1.71419	0.0173254	GObp	GO_REGULATION_OF_BODY_FLUID_LEVELS	69	PDGFA,CHRM3,RAB27A,DGKG,TRPC6,SYTL2,DOCK6,WNK3,TRPC3,P2RX1,ANXA2,CYP26B1,ADCY4,MERTK,ENTPD1,MAFF,PLCG2,ADCY6,SERPINE1,EHD3,EDN1,PLAUR,PAM,VAMP2,IRF1,HMG20B,NCOA1,ZFPM1,EDNRB,ITPR3,PRKAR2A,FLNA,ADRB2,PRKACB,ADCY5,MYH9,TFPI,ATG5,STXBP3,TRPV4,VCL,PDGFB,ADCY3,XBP1,ACTN1,MED1,ANO6,FYN,ACTG1,HEG1,PLSCR1,COPA,ITGB3,STAT5B,YWHAZ,SRC,RHOA,PRKG1,THBS1,NFE2L2,STK39,PLAT,PRKCG,HIF1A,NR1H3,SERPINE2,INPP5K,MAF…	Cluster17.xls	24hrs.FDR0.05
739	17	3.72972e-06	1.42961	0.0173544	GObp	GO_MOVEMENT_OF_CELL_OR_SUBCELLULAR_COMPONENT	145	CCK,SEMA5B,SRMS,SCN3B,TTC26,JAM3,SPA17,CXCL1,SORBS2,PDCD10,MEF2C,KCNJ2,GAS8,ABI3,MERTK,DES,APBB2,ITGA9,SPG7,VASP,ENPEP,MAPT,GJC1,PTPRK,CXCR2,SBDS,ARHGDIB,EDN1,TPM1,PDGFRB,PLAUR,ENAH,ACTR3,EPHA2,CORO1C,ELMO2,BCAR1,CACNB2,BAMBI,L1CAM,HSP90AA1,MYO1B,DPYSL2,TPM4,CSK,RHOT1,ENG,PLXNA4,DMD,DAB2IP,PODXL,NR4A1,FUT10,SOX18,ZRANB1,MAP1B,ATP2B4,MSN,NRP1,SEMA7A,NR4A3,EDNRB,ANXA1,ARHGEF5,EPS8,PARVA,SYNE2,CCDC8…	Cluster17.xls	24hrs.FDR0.05
740	17	3.77649e-06	1.57983	0.017572	GObp	GO_NEGATIVE_REGULATION_OF_TRANSCRIPTION_FROM_RNA_POLYMERASE_II_PROMOTER	93	HEYL,NOTCH3,UHRF1,HOPX,HEY2,BHLHE40,BEND6,CRY2,TCERG1,KLF12,MEF2C,TCEAL1,PROX2,VHL,BCOR,HIF1AN,EDN1,S100A1,E2F7,TAF9B,FOSB,PRDM1,VPS72,ENG,DAB2IP,DMAP1,ETV3,SOX18,TBX2,E2F6,ZFPM1,KLF11,NFXL1,TLE1,NR4A3,EDNRB,AKIRIN2,ATF7,RB1,RARB,SOX6,KLF10,BTG2,ATF3,PSEN1,NOC2L,TBL1XR1,CUX1,NCK1,NOTCH1,ERF,MECP2,ZHX1,JUNB,SORBS3,HNRNPK,SMAD2,ZFP36,SOX17,TRPV4,CIC,EGR1,NR2F2,XBP1,MED1,MED25,PPARG,TCF7L2,HDAC10,ME…	Cluster17.xls	24hrs.FDR0.05
741	17	3.82122e-06	1.36834	0.0177802	GObp	GO_REGULATION_OF_MULTICELLULAR_ORGANISMAL_DEVELOPMENT	182	SP6,PTHLH,LRRN1,PDGFA,NRK,SEMA5B,EDNRA,ANKRD6,HEYL,KANK1,NLGN3,NOTCH3,TRPC6,AGT,HOPX,TMEM178,HEY2,IL27RA,BEND6,NCKIPSD,PDCD10,CYP26B1,PSMC3,MEF2C,ULK4,GLIPR2,GNRH1,BAD,MAFF,HOXB7,ASB4,MAPT,ADAMTS1,BCOR,HIF1AN,ADCY6,PHLPP1,SERPINE1,PPP1R12A,LMNA,PCID2,ARHGDIB,EDN1,PDGFRB,FGF1,EPHA2,APOLD1,FBXO7,PPP2CA,PRDM1,BAMBI,L1CAM,DPYSL2,FZD4,ADNP,ENG,PLXNA4,DMD,PSME4,BTBD7,STK4,DAB2IP,CLASP1,ABL2,MOB2,IRF1,T…	Cluster17.xls	24hrs.FDR0.05
742	17	3.8231e-06	1.48995	0.0177889	GObp	GO_POSITIVE_REGULATION_OF_TRANSCRIPTION_FROM_RNA_POLYMERASE_II_PROMOTER	119	FOXF2,HEYL,NOTCH3,UHRF1,NR5A2,MKL1,DBP,HEY2,KLF12,GMEB1,LMO2,PSMC3,MEF2C,PGR,PROX2,MAFF,FOSL2,NOD2,SERPINE1,PPP1R12A,LMNA,EDN1,E2F7,FGF1,CAMTA2,FOSB,THRAP3,NRF1,CNBP,ENG,DAB2IP,NR4A1,TEAD1,SOX18,IRF1,SLC30A9,NCOA1,CREB3L2,ZFPM1,HSPA5,NR4A3,AKIRIN2,RB1,RARB,SOX6,ATF3,TBL1XR1,CDK7,NAMPT,HIF3A,NCK1,MKL2,SCAP,NOTCH1,MED14,JUNB,ADRB2,PKD1,ATXN7,SBNO2,HNRNPK,SMAD2,TBK1,PIN1,MORF4L2,ARID4B,NR2C2,SOX17,P…	Cluster17.xls	24hrs.FDR0.05
743	17	3.84295e-06	1.37516	0.0178812	GObp	GO_REGULATION_OF_PHOSPHORUS_METABOLIC_PROCESS	177	PTHLH,PDGFA,GDF15,CCK,NRK,DUSP5,EHD4,EDNRA,ANKRD6,MICAL1,NUAK1,TRPC6,SYTL2,AGT,SPRY2,CRY2,PDCD10,WNK3,RIPK3,TREM2,PPM1E,ANXA2,ADCY4,MEF2C,INCA1,ULK4,GLIPR2,PTGIR,BPGM,DUSP2,BAD,PDP1,SFI1,MPHOSPH10,NOD2,ADCY6,PHLPP1,PPP1R12A,GNAI3,EDN1,PDGFRB,PLAUR,PRKRIP1,FGF1,EPHA2,SOCS3,FBXO7,CORO1C,PPP2CA,CSK,FZD4,ADNP,SOCS1,ENG,DMD,STK4,DAB2IP,CDKN2D,MECOM,MAP4K3,MOB2,NDRG2,MIDN,ATP2B4,STK25,GIPR,FAS,CALM1,HS…	Cluster17.xls	24hrs.FDR0.05
744	17	9.74027e-05	1.92053	0.0181169	Kegg	KEGG_REGULATION_OF_ACTIN_CYTOSKELETON	33	PDGFA,CHRM3,PIP5K1B,ITGA9,PPP1R12A,MRAS,PDGFRB,ENAH,FGF1,BCAR1,CSK,MSN,PIP4K2C,PIK3R3,MYH9,WASL,ITGA1,NRAS,VCL,PDGFB,KRAS,ITGB1,ACTN1,ACTG1,IQGAP1,ITGB3,PIP4K2B,NCKAP1,RHOA,MAP2K1,PIK3CD,ARPC3,APC	Cluster17.xls	24hrs.FDR0.05
745	17	0.000367209	3.14268	0.0183605	Hallmark	HALLMARK_HEDGEHOG_SIGNALING	9	HEY2,ACHE,L1CAM,DPYSL2,NRP1,TLE1,MYH9,TLE3,HEY1	Cluster17.xls	24hrs.FDR0.05
746	17	4.33549e-06	1.60636	0.020173	GObp	GO_REGULATION_OF_GTPASE_ACTIVITY	86	GRIN2A,PDGFA,SHC3,PLEKHG6,GCGR,ARHGAP23,SPRY2,RALGPS1,PSD4,PLEKHG3,DOCK6,TBC1D1,RGS16,PTGIR,PLEKHG2,RASGRP3,ARHGAP33,ARHGEF3,ARHGDIB,PDGFRB,DIS3,FGF1,IL2RG,EPHA2,KALRN,CORO1C,EIF2B2,DAB2IP,RASGRP2,ARHGEF15,DENND3,CALM1,ARHGEF5,ELMO1,ADAP2,RASA4,NCK1,RTKN,FGD6,ALS2CL,GDI1,CYTH2,ARHGAP25,RGS5,RABEP2,LIMS1,ARAP2,DENND5B,PIN1,HERC1,ARHGAP19,PDGFB,ITGB1,DEPDC5,EIF2B5,FYN,FAM13B,SH2D3C,RAPGEF4,DLC1,ARH…	Cluster17.xls	24hrs.FDR0.05
747	17	4.53636e-06	2.0686	0.0211077	GObp	GO_MUSCLE_CELL_DIFFERENTIATION	39	AGT,MKL1,HEY2,SORBS2,MEF2C,PROX2,LMNA,TPM1,PDGFRB,CAPN2,DMD,TBX2,EDNRB,RB1,RARB,SOX6,TANC1,MKL2,NOTCH1,PTCD2,SPEG,MYH9,SIK1,ATG5,KRAS,ITGB1,CFLAR,KDM6B,ACTG1,TCF7L2,MEF2A,RORA,MBNL1,HEY1,HES1,SMARCD3,ATP2A2,IFRD1,HMGCR	Cluster17.xls	24hrs.FDR0.05
748	17	5.52734e-06	5.29293	0.0257187	GObp	GO_KIDNEY_VASCULATURE_DEVELOPMENT	8	NOTCH3,PDGFRB,NRP1,GPR4,NOTCH1,PDGFB,EGR1,HES1	Cluster17.xls	24hrs.FDR0.05
749	17	5.52734e-06	5.29293	0.0257187	GObp	GO_RENAL_SYSTEM_VASCULATURE_DEVELOPMENT	8	NOTCH3,PDGFRB,NRP1,GPR4,NOTCH1,PDGFB,EGR1,HES1	Cluster17.xls	24hrs.FDR0.05
750	17	3.98408e-05	6.28536	0.0268527	Reactome	REACTOME_ELEVATION_OF_CYTOSOLIC_CA2_LEVELS	5	TRPC6,TRPC3,P2RX1,ITPR3,STIM1	Cluster17.xls	24hrs.FDR0.05
751	17	5.81973e-06	1.40496	0.0270792	GObp	GO_NEGATIVE_REGULATION_OF_RESPONSE_TO_STIMULUS	152	MZB1,PDGFA,CCK,SEMA5B,DUSP5,ANKRD6,HEYL,KANK1,NLGN3,SRMS,AGT,MKL1,SPRY2,HEY2,IL27RA,BEND6,CRY2,ANXA2,CYP26B1,PSMC3,RGS16,PTGIR,DUSP2,HIF1AN,PHLPP1,SERPINE1,LMNA,EDN1,HSPA1A,PLAUR,TAF9B,EPHA2,SOCS3,PPP2CA,PRDM1,RNF115,BAMBI,CSK,RRM2B,PHLDA3,SOCS1,ENG,PSME4,DYRK1A,STK4,DAB2IP,CDKN2D,MECOM,CLASP1,NDRG2,ATP2B4,GIPR,FAS,CALM1,HSPA5,NRP1,TLE1,SEMA7A,NR4A3,LEPROT,ANXA1,NENF,RB1,RNF152,ATF3,PSEN1,NOC2L,R…	Cluster17.xls	24hrs.FDR0.05
752	17	0.000124983	3.53551	0.0271213	Biocarta	BIOCARTA_RHO_PATHWAY	9	PIP5K1B,ACTR3,ARHGEF5,VCL,SRC,ACTR2,RHOA,ARHGAP5,ARPC3	Cluster17.xls	24hrs.FDR0.05
753	17	0.00012536	3.30808	0.027203	Biocarta	BIOCARTA_IL2RB_PATHWAY	10	BAD,IL2RG,SOCS3,SOCS1,FAS,CFLAR,STAT5B,FOS,JAK1,JAK3	Cluster17.xls	24hrs.FDR0.05
754	17	0.00012536	3.30808	0.027203	Biocarta	BIOCARTA_INTEGRIN_PATHWAY	10	BCAR1,CSK,ITGA1,VCL,ITGB1,ACTN1,FYN,SRC,RHOA,MAP2K1	Cluster17.xls	24hrs.FDR0.05
755	17	0.000562449	1.82275	0.0281224	Hallmark	HALLMARK_APICAL_JUNCTION	29	NLGN3,JAM3,ITGA9,VASP,TSPAN4,MSN,PARVA,MPZL1,ADAM15,PIK3R3,PKD1,SORBS3,SPEG,MYH9,WASL,TRAF1,AKT3,CTNND1,VCL,ITGB1,CNN2,PTEN,ACTN1,ACTG1,SRC,VCAM1,EPB41L2,CDK8,INPPL1	Cluster17.xls	24hrs.FDR0.05
756	17	0.000562449	1.82275	0.0281224	Hallmark	HALLMARK_P53_PATHWAY	29	PDGFA,RRAD,RGS16,LDHB,IER3,EPHA2,SLC35D1,PHLDA3,SOCS1,RNF19B,CTSF,FAS,PRKAB1,RB1,BTG2,ATF3,NOTCH1,NDRG1,TM4SF1,PPP1R15A,IER5,GADD45A,PITPNC1,FOS,RAB40C,IRAK1,MXD4,TM7SF3,SAT1	Cluster17.xls	24hrs.FDR0.05
757	17	4.78929e-05	3.08338	0.0322798	Reactome	REACTOME_CIRCADIAN_CLOCK	13	DBP,BHLHE40,CRY2,MEF2C,SERPINE1,NCOA1,TBL1XR1,NAMPT,MED1,RORA,PER2,SMARCD3,HIF1A	Cluster17.xls	24hrs.FDR0.05
758	17	7.04626e-06	1.38346	0.0327862	GObp	GO_REGULATION_OF_CELL_DEATH	162	GRIN2A,GDF15,CCK,EDNRA,MICAL1,AGT,MKL1,SPRY2,HEY2,PDCD10,WNK3,RIPK3,P2RX1,MEF2C,INCA1,MERTK,ING5,APBB2,RABGGTB,GNRH1,PLEKHG2,BAD,VHL,CRYAB,CRADD,PLCG2,ADNP2,NOD2,PHLPP1,SERPINE1,LMNA,PCID2,ARHGEF3,CAPN10,EDN1,IER3,HSPA1A,PDGFRB,PLAUR,TAF9B,KALRN,SOCS3,BCAR1,SGK3,ADNP,RRM2B,PHLDA3,STK4,DAB2IP,CDKN2D,MECOM,NCOA1,FAS,NES,KLF11,HSPA5,NRP1,TLE1,AVEN,NR4A3,EDNRB,ANXA1,RARB,CARD10,BTG2,ATF3,PSEN1,DDAH2,…	Cluster17.xls	24hrs.FDR0.05
759	17	8.15201e-06	2.35701	0.0379313	GObp	GO_CARDIAC_CHAMBER_DEVELOPMENT	27	HEYL,ADAMTS6,HEY2,LUZP1,MEF2C,CPE,ADAMTS1,TPM1,PRDM1,TBX2,ZFPM1,PARVA,RARB,NOTCH1,PTCD2,PLXND1,MED1,FOXC1,HEG1,LMO4,HEY1,AP2B1,HES1,SMARCD3,FKBP1A,HIF1A,SMAD7	Cluster17.xls	24hrs.FDR0.05
760	17	0.000182812	3.99977	0.0396702	Biocarta	BIOCARTA_IL6_PATHWAY	7	TYK2,MAP2K1,FOS,JAK1,JAK3,IL6ST,CEBPB	Cluster17.xls	24hrs.FDR0.05
761	17	9.29925e-06	1.33881	0.0432694	GObp	GO_REGULATION_OF_TRANSCRIPTION_FROM_RNA_POLYMERASE_II_PROMOTER	190	FOXF2,HEYL,NOTCH3,UHRF1,NR5A2,HOPX,TCEA3,MKL1,DBP,HEY2,BHLHE40,BEND6,QRICH1,CRY2,TCERG1,KLF12,ARID5A,GMEB1,LMO2,PSMC3,MEF2C,TCEAL1,PGR,PROX2,MED27,BRWD3,MAFF,VHL,FOSL2,BCOR,NOD2,HIF1AN,SERPINE1,PPP1R12A,LMNA,EDN1,S100A1,ZMYM4,PAM,E2F7,TAF9B,FGF1,CAMTA2,FOSB,PRDM1,THRAP3,NRF1,CNBP,VPS72,ENG,DAB2IP,DMAP1,NR4A1,TEAD1,ETV3,SOX18,IRF1,TBX2,SLC30A9,E2F6,NCOA1,ATP2B4,CREB3L2,ZFPM1,BBS7,KLF11,HSPA5,NFXL1…	Cluster17.xls	24hrs.FDR0.05
762	17	1.04434e-05	3.32056	0.0485929	GObp	GO_NEGATIVE_REGULATION_OF_CELL_SUBSTRATE_ADHESION	14	KANK1,SERPINE1,CORO1C,FZD4,ADAM15,NOTCH1,PTEN,DLC1,SRC,THBS1,ACER2,CLASP2,GCNT2,MEN1	Cluster17.xls	24hrs.FDR0.05
763	17	0.000265337	2.18621	0.0493527	Kegg	KEGG_VASCULAR_SMOOTH_MUSCLE_CONTRACTION	20	EDNRA,ADCY4,PTGIR,MRVI1,ADCY6,PPP1R12A,PLA2G12A,CALM1,ITPR3,PRKACB,ADCY5,ADCY3,RHOA,PRKG1,PRKCG,MAP2K1,GUCY1A2,CALD1,PRKX,NPR1	Cluster17.xls	24hrs.FDR0.05
764	2	7.89396e-22	8.98551	3.94698e-20	Hallmark	HALLMARK_EPITHELIAL_MESENCHYMAL_TRANSITION	31	IGFBP3,MGP,DCN,ABI3BP,COL1A2,COL1A1,PRRX1,BGN,TGFBR3,IGFBP4,LRP1,SLIT3,LUM,COL3A1,MMP2,VEGFA,LOX,COL5A1,VIM,PMP22,MMP14,LAMA2,ITGA5,COL5A2,FBLN2,FSTL1,LAMC1,GAS1,COL6A2,COL6A3,JUN	Cluster2.xls	24hrs.FDR0.05
765	2	9.02237e-23	7.24638	4.19811e-19	GObp	GO_EXTRACELLULAR_STRUCTURE_ORGANIZATION	38	GSN,GAS6,VIT,DCN,ABI3BP,COL1A2,TIMP2,COL1A1,SMOC2,CRISPLD2,CTSK,BGN,COL4A4,DDR2,CYP1B1,COL6A1,LUM,COL3A1,MMP2,SPOCK2,LOX,COL5A1,B4GALT1,MMP14,LAMA2,ITGA5,TNXB,COL5A2,CST3,SH3PXD2B,LAMB2,LAMC1,ADAMTS2,DPT,CCDC80,COL6A2,COL6A3,CAPN1	Cluster2.xls	24hrs.FDR0.05
766	2	3.51115e-14	18.3066	1.63374e-10	GObp	GO_COLLAGEN_FIBRIL_ORGANIZATION	12	COL1A2,COL1A1,DDR2,CYP1B1,LUM,COL3A1,LOX,COL5A1,TNXB,COL5A2,ADAMTS2,DPT	Cluster2.xls	24hrs.FDR0.05
767	2	3.57821e-14	2.63505	1.66494e-10	GObp	GO_REGULATION_OF_CELL_PROLIFERATION	68	IGFBP3,APOD,GAS6,PODN,F3,NTRK2,TIMP2,GPNMB,PID1,BMP4,PRRX1,IGFBP7,ERRFI1,CXCL13,OSR1,DDR2,CYP1B1,NDRG2,TGFBR3,CPEB1,IL6ST,CDON,SLIT3,GPC3,OGN,XDH,SERPINF1,NOX4,GNL3,ZBTB16,PLAU,VEGFA,NFIB,PNP,OSMR,CCL11,FGFR1,IGFBP6,PMP22,SRPX,FTH1,BIRC2,B4GALT1,CAMK2D,EGFR,POR,KLF9,PBX1,CNOT6L,BCL6,HGF,ARNT,NAMPT,LAMC1,S100A6,KAT2B,SMAD4,DPT,FTO,PELI1,FLCN,SESN1,CCAR1,EGR1,IGFBP5,CAPN1,JUN,SOX4	Cluster2.xls	24hrs.FDR0.05
768	2	4.78877e-14	3.45871	2.22821e-10	GObp	GO_REGULATION_OF_CELLULAR_COMPONENT_MOVEMENT	46	IGFBP3,APOD,GSN,GAS6,PODN,DCN,F3,CYGB,COL1A1,BMP4,DPEP1,CXCL13,DDR2,CYP1B1,TGFBR3,ANK2,CPEB1,LRP1,NBL1,TMEFF2,COL3A1,SERPINF1,NOX4,PLAU,VEGFA,LDB1,CCL11,FGFR1,B4GALT1,CAMK2D,EGFR,MMP14,LAMA2,ITGA5,PLD1,BCL6,PPP2R3A,ARAP1,HGF,PTP4A1,RARRES2,OSBPL8,FLCN,CCAR1,IGFBP5,JUN	Cluster2.xls	24hrs.FDR0.05
769	2	1.32857e-11	9.66184	2.47114e-09	Kegg	KEGG_ECM_RECEPTOR_INTERACTION	14	COL1A2,COL1A1,COL4A4,COL6A1,COL3A1,COL5A1,LAMA2,ITGA5,TNXB,COL5A2,LAMB2,LAMC1,COL6A2,COL6A3	Cluster2.xls	24hrs.FDR0.05
770	2	2.94839e-12	2.56063	1.37189e-08	GObp	GO_RESPONSE_TO_OXYGEN_CONTAINING_COMPOUND	61	APOD,GSN,GAS6,DCN,F3,C3,COL1A2,NTRK2,GPX3,PID1,COL1A1,BMP4,DPEP1,ERRFI1,CYP26B1,ENTPD2,CXCL13,OSR1,CYP1B1,TGFBR3,CPEB1,NRIP1,COL6A1,SLIT3,ADCYAP1R1,SLC29A1,IRAK3,COL3A1,MMP2,SERPINF1,NOX4,PLAU,CASP4,GHR,PRDX6,PROS1,ATP6V1B2,RORA,BIRC2,EGFR,IL1R1,POR,KLF9,COL5A2,MBD1,GRB10,P2RX4,NAMPT,SETD7,AHCYL1,KAT2B,AXL,ATP2B4,THBD,COL6A2,PDK4,PELI1,EGR1,IGFBP5,JUN,SOX4	Cluster2.xls	24hrs.FDR0.05
771	2	4.17443e-12	2.28998	1.94236e-08	GObp	GO_CELLULAR_RESPONSE_TO_ORGANIC_SUBSTANCE	73	GDF10,GAS6,PODN,DCN,F3,COL1A2,NTRK2,PID1,COL1A1,BMP4,ERRFI1,CYP26B1,ENTPD2,CLEC3B,CXCL13,BGN,IL1RL2,OSR1,CYP1B1,TGFBR3,CPEB1,IL6ST,NRIP1,COL6A1,SLIT3,SLC29A1,IRAK3,COL3A1,MMP2,SERPINF1,NOX4,NUMBL,PLAU,CASP4,VEGFA,GHR,DAPK1,OSMR,CCL11,SEC31A,FGFR1,ATP6V1B2,RORA,BIRC2,CAMK2D,EGFR,IL1R1,POR,KLF9,MED12,COL5A2,DNAJC3,GRB10,P2RX4,ACVR2A,NR1D2,HGF,UBE2K,FSTL1,NAMPT,AHCYL1,KAT2B,AXL,GAS1,SMAD4,ATP2B4,NCO…	Cluster2.xls	24hrs.FDR0.05
772	2	4.97231e-12	9.35016	2.31362e-08	GObp	GO_MULTICELLULAR_ORGANISM_METABOLIC_PROCESS	15	COL1A2,COL1A1,CTSK,COL4A4,COL6A1,COL3A1,MMP2,GHR,COL5A1,MMP14,TNXB,COL5A2,ADAMTS2,COL6A2,COL6A3	Cluster2.xls	24hrs.FDR0.05
773	2	5.22836e-12	10.2733	2.43275e-08	GObp	GO_MULTICELLULAR_ORGANISMAL_MACROMOLECULE_METABOLIC_PROCESS	14	COL1A2,COL1A1,CTSK,COL4A4,COL6A1,COL3A1,MMP2,COL5A1,MMP14,TNXB,COL5A2,ADAMTS2,COL6A2,COL6A3	Cluster2.xls	24hrs.FDR0.05
774	2	6.41937e-12	2.4441	2.98693e-08	GObp	GO_TISSUE_DEVELOPMENT	64	APOD,GSN,PPL,MGP,DCN,GPNMB,COL1A1,BMP4,PRRX1,BNC2,ERRFI1,CYP26B1,FRMD6,DACT1,CLEC3B,OSR1,DDR2,CYP1B1,TGFBR3,TMEFF2,MAN2A1,CDON,COL6A1,AKAP13,GPC3,LUM,COL3A1,MMP2,NOX4,ZBTB16,PLAU,ARRDC3,VEGFA,NFIB,LDB1,COL5A1,CCL11,FGFR1,VIM,B4GALT1,CAMK2D,EGFR,ZFP36L1,MMP14,ITGA5,STIM1,MED12,FKBP8,PBX1,PPP2R3A,ACVR2A,SH3PXD2B,HGF,LAMB2,NAMPT,LAMC1,SMAD4,FTO,RTF1,EGR1,IGFBP5,C1GALT1,JUN,SOX4	Cluster2.xls	24hrs.FDR0.05
775	2	6.80003e-12	2.35767	3.16405e-08	GObp	GO_REGULATION_OF_MULTICELLULAR_ORGANISMAL_DEVELOPMENT	68	MGP,GAS6,DCN,F3,C3,NTRK2,TIMP2,COL1A1,BMP4,PRRX1,ERRFI1,CYP26B1,DACT1,CXCL13,TSC22D3,IL1RL2,OSR1,DDR2,CYP1B1,CPEB1,LRP1,NBL1,IL6ST,MAN2A1,CDON,SLIT3,GPC3,OGN,XDH,IRAK3,SSH2,COL3A1,SERPINF1,NUMBL,ZBTB16,PLAU,VEGFA,NFIB,LDB1,PNP,COL5A1,CCL11,FGFR1,VIM,PMP22,B4GALT1,POR,MMP14,LAMA2,ITGA5,MED12,COL5A2,MBD1,PBX1,BCL6,PPP2R3A,ACVR2A,NR1D2,HGF,ARNT,KAT2B,AXL,SMAD4,RASSF2,FLCN,FNIP1,EGR1,JUN	Cluster2.xls	24hrs.FDR0.05
776	2	3.32016e-10	5.47985	6.17551e-08	Kegg	KEGG_FOCAL_ADHESION	19	COL1A2,COL1A1,COL4A4,COL6A1,COL3A1,VEGFA,COL5A1,BIRC2,EGFR,LAMA2,ITGA5,TNXB,COL5A2,HGF,LAMB2,LAMC1,COL6A2,COL6A3,JUN	Cluster2.xls	24hrs.FDR0.05
777	2	2.16695e-09	6.3012	1.08347e-07	Hallmark	HALLMARK_COAGULATION	15	GSN,F3,SERPING1,C3,C2,CFH,CTSK,LRP1,MMP2,PLAU,PROS1,MMP14,LAMP2,THBD,CTSO	Cluster2.xls	24hrs.FDR0.05
778	2	2.61533e-11	2.40898	1.21691e-07	GObp	GO_REGULATION_OF_CELL_DIFFERENTIATION	62	GDF10,IGFBP3,GAS6,NTRK2,TIMP2,COL1A1,BMP4,PRRX1,ERRFI1,CYP26B1,LTBP4,IL1RL2,OSR1,DDR2,CPEB1,LRP1,NBL1,IL6ST,MAN2A1,CDON,SLIT3,AKAP13,OGN,XDH,SSH2,COL3A1,SERPINF1,NUMBL,SPOCK2,ZBTB16,VEGFA,LDB1,PNP,COL5A1,FGFR1,VIM,PMP22,RORA,BIRC2,B4GALT1,POR,MMP14,RUNX1T1,COL5A2,MBD1,PBX1,BCL6,ACVR2A,NR1D2,SH3PXD2B,HGF,ARNT,KAT2B,AXL,RARRES2,SMAD4,FTO,RASSF2,FLCN,FNIP1,IGFBP5,JUN	Cluster2.xls	24hrs.FDR0.05
779	2	2.75824e-10	8.66234	1.85906e-07	Reactome	REACTOME_EXTRACELLULAR_MATRIX_ORGANIZATION	13	COL1A2,TIMP2,COL1A1,COL4A4,COL6A1,COL3A1,MMP2,COL5A1,MMP14,COL5A2,ADAMTS2,COL6A2,COL6A3	Cluster2.xls	24hrs.FDR0.05
780	2	4.05467e-09	6.03865	2.02734e-07	Hallmark	HALLMARK_UV_RESPONSE_DN	15	F3,COL1A2,COL1A1,CELF2,TGFBR3,CDON,COL3A1,NFIB,PMP22,COL5A2,ACVR2A,NR1D2,LAMC1,ATP2B4,IGFBP5	Cluster2.xls	24hrs.FDR0.05
781	2	8.80665e-11	3.01626	4.09774e-07	GObp	GO_CARDIOVASCULAR_SYSTEM_DEVELOPMENT	41	APOD,COL1A2,NTRK2,ARHGAP24,COL1A1,BMP4,PRRX1,ERRFI1,OSR1,BICC1,CYP1B1,TGFBR3,ANK2,LRP1,THSD7A,AKAP13,GPC3,COL3A1,MMP2,NOX4,PLAU,VEGFA,LOX,COL5A1,FGFR1,RORA,B4GALT1,CAMK2D,ZFP36L1,MMP14,ITGA5,MED12,MBD1,PLCE1,RB1CC1,SH3PXD2B,SMAD4,EGR1,C1GALT1,JUN,SOX4	Cluster2.xls	24hrs.FDR0.05
782	2	8.80665e-11	3.01626	4.09774e-07	GObp	GO_CIRCULATORY_SYSTEM_DEVELOPMENT	41	APOD,COL1A2,NTRK2,ARHGAP24,COL1A1,BMP4,PRRX1,ERRFI1,OSR1,BICC1,CYP1B1,TGFBR3,ANK2,LRP1,THSD7A,AKAP13,GPC3,COL3A1,MMP2,NOX4,PLAU,VEGFA,LOX,COL5A1,FGFR1,RORA,B4GALT1,CAMK2D,ZFP36L1,MMP14,ITGA5,MED12,MBD1,PLCE1,RB1CC1,SH3PXD2B,SMAD4,EGR1,C1GALT1,JUN,SOX4	Cluster2.xls	24hrs.FDR0.05
783	2	8.35331e-10	13.3779	5.63013e-07	Reactome	REACTOME_NCAM1_INTERACTIONS	9	COL1A2,COL1A1,COL4A4,COL6A1,COL3A1,COL5A1,COL5A2,COL6A2,COL6A3	Cluster2.xls	24hrs.FDR0.05
784	2	1.35202e-10	2.97473	6.29095e-07	GObp	GO_CELLULAR_RESPONSE_TO_OXYGEN_CONTAINING_COMPOUND	41	GAS6,F3,COL1A2,NTRK2,PID1,COL1A1,DPEP1,ERRFI1,CYP26B1,ENTPD2,OSR1,CYP1B1,CPEB1,NRIP1,COL6A1,SLC29A1,COL3A1,MMP2,SERPINF1,NOX4,PLAU,CASP4,GHR,ATP6V1B2,RORA,EGFR,IL1R1,POR,KLF9,COL5A2,GRB10,P2RX4,NAMPT,AHCYL1,KAT2B,AXL,ATP2B4,PDK4,EGR1,IGFBP5,SOX4	Cluster2.xls	24hrs.FDR0.05
785	2	3.79051e-09	9.995	2.5548e-06	Reactome	REACTOME_COLLAGEN_FORMATION	10	COL1A2,COL1A1,COL4A4,COL6A1,COL3A1,COL5A1,COL5A2,ADAMTS2,COL6A2,COL6A3	Cluster2.xls	24hrs.FDR0.05
786	2	5.80992e-10	3.1555	2.70335e-06	GObp	GO_NEGATIVE_REGULATION_OF_CELL_PROLIFERATION	35	IGFBP3,APOD,PODN,TIMP2,GPNMB,BMP4,IGFBP7,CYP1B1,NDRG2,TGFBR3,CPEB1,SLIT3,GPC3,OGN,XDH,SERPINF1,NOX4,ZBTB16,NFIB,IGFBP6,PMP22,SRPX,FTH1,B4GALT1,KLF9,BCL6,KAT2B,SMAD4,DPT,PELI1,FLCN,SESN1,IGFBP5,JUN,SOX4	Cluster2.xls	24hrs.FDR0.05
787	2	7.89274e-10	3.58456	3.67249e-06	GObp	GO_VASCULATURE_DEVELOPMENT	29	APOD,COL1A2,NTRK2,ARHGAP24,COL1A1,BMP4,PRRX1,ERRFI1,OSR1,CYP1B1,LRP1,THSD7A,GPC3,COL3A1,MMP2,PLAU,VEGFA,LOX,COL5A1,FGFR1,RORA,B4GALT1,ZFP36L1,MMP14,ITGA5,EGR1,C1GALT1,JUN,SOX4	Cluster2.xls	24hrs.FDR0.05
788	2	2.56364e-08	8.4016	4.76838e-06	Kegg	KEGG_COMPLEMENT_AND_COAGULATION_CASCADES	10	C7,F3,SERPING1,C3,C2,C4B,CFH,PLAU,PROS1,THBD	Cluster2.xls	24hrs.FDR0.05
789	2	1.33671e-07	5.04096	6.68356e-06	Hallmark	HALLMARK_APOPTOSIS	14	GSN,DCN,GPX3,TIMP2,BGN,TGFBR3,GSTM1,LUM,MMP2,CASP4,IGFBP6,DNAJC3,HGF,JUN	Cluster2.xls	24hrs.FDR0.05
790	2	1.43575e-07	11.2721	7.17873e-06	Hallmark	HALLMARK_ANGIOGENESIS	7	LUM,COL3A1,VEGFA,FGFR1,COL5A2,FSTL1,THBD	Cluster2.xls	24hrs.FDR0.05
791	2	1.56698e-09	2.25356	7.29114e-06	GObp	GO_POSITIVE_REGULATION_OF_PROTEIN_METABOLIC_PROCESS	58	GDF10,IGFBP3,GSN,GAS6,F3,C3,NTRK2,TIMP2,BMP4,DACT1,CLEC3B,DDR2,IGFBP4,CPEB1,IL6ST,CDON,GPC3,XDH,NOX4,GNL3,ARRDC3,VEGFA,GHR,LDB1,DAPK1,CCL11,FGFR1,DCUN1D3,BIRC2,CAMK2D,EGFR,MMP14,ITGA5,DNAJC3,RBMS3,SH3D19,BCL6,PPP2R3A,PLCE1,ACVR2A,RB1CC1,ANAPC5,HGF,UBE2K,ARNT,RBM3,KAT2B,RARRES2,SMAD4,ATP2B4,RTF1,RASSF2,OSBPL8,PELI1,FLCN,FNIP1,JUN,SOX4	Cluster2.xls	24hrs.FDR0.05
792	2	1.12876e-08	9.05797	7.60787e-06	Reactome	REACTOME_NCAM_SIGNALING_FOR_NEURITE_OUT_GROWTH	10	COL1A2,COL1A1,COL4A4,COL6A1,COL3A1,COL5A1,FGFR1,COL5A2,COL6A2,COL6A3	Cluster2.xls	24hrs.FDR0.05
793	2	1.663e-09	3.56745	7.73795e-06	GObp	GO_SKELETAL_SYSTEM_DEVELOPMENT	28	GDF10,MGP,COL1A2,COL1A1,BMP4,PRRX1,CYP26B1,OSR1,IGFBP4,AKAP13,LUM,COL3A1,MMP2,ZBTB16,NFIB,FGFR1,MMP14,HOXC8,MED12,COL5A2,AEBP1,PBX1,ACVR2A,SH3PXD2B,TAPT1,HOXC6,RASSF2,SOX4	Cluster2.xls	24hrs.FDR0.05
794	2	3.609e-09	3.64951	1.67927e-05	GObp	GO_REGULATION_OF_RESPONSE_TO_WOUNDING	26	APOD,C7,GSN,F3,SERPING1,C3,C2,C4B,CFH,SCARA5,IL1RL2,IL6ST,SERPINF1,PLAU,CASP4,OSMR,CCL11,PROS1,RORA,BIRC2,IL1R1,BCL6,NR1D2,HGF,FAM46A,THBD	Cluster2.xls	24hrs.FDR0.05
795	2	3.86771e-09	2.23888	1.79965e-05	GObp	GO_RESPONSE_TO_ENDOGENOUS_STIMULUS	56	GDF10,GSN,F3,C3,COL1A2,NTRK2,TIMP2,PID1,COL1A1,BMP4,ERRFI1,CLEC3B,CXCL13,TGFBR3,CPEB1,NRIP1,COL6A1,SLIT3,ADCYAP1R1,IRAK3,COL3A1,MMP2,SERPINF1,NOX4,PLAU,CASP4,GHR,LOX,FGFR1,ATP6V1B2,RORA,BIRC2,EGFR,IL1R1,POR,MMP14,KLF9,MED12,COL5A2,MBD1,GRB10,P2RX4,ACVR2A,NR1D2,FSTL1,NAMPT,AHCYL1,KAT2B,SMAD4,ATP2B4,THBD,NCOA2,PDK4,EGR1,IGFBP5,JUN	Cluster2.xls	24hrs.FDR0.05
796	2	4.16727e-07	4.34783	2.08364e-05	Hallmark	HALLMARK_TNFA_SIGNALING_VIA_NFKB	15	F3,CEBPD,PHLDA1,IL6ST,PLAU,VEGFA,BIRC2,B4GALT1,KLF9,GFPT2,BCL6,TRIP10,NAMPT,EGR1,JUN	Cluster2.xls	24hrs.FDR0.05
797	2	4.16727e-07	4.34783	2.08364e-05	Hallmark	HALLMARK_HYPOXIA	15	IGFBP3,DCN,F3,ERRFI1,BGN,GPC3,VEGFA,CP,LOX,COL5A1,RORA,SRPX,EGFR,HDLBP,JUN	Cluster2.xls	24hrs.FDR0.05
798	2	5.00295e-09	2.53048	2.32787e-05	GObp	GO_CELLULAR_RESPONSE_TO_ENDOGENOUS_STIMULUS	44	GDF10,COL1A2,NTRK2,PID1,COL1A1,BMP4,ERRFI1,CLEC3B,CXCL13,TGFBR3,CPEB1,NRIP1,COL6A1,SLIT3,COL3A1,MMP2,SERPINF1,NOX4,PLAU,CASP4,GHR,FGFR1,ATP6V1B2,RORA,EGFR,POR,KLF9,MED12,COL5A2,GRB10,P2RX4,ACVR2A,NR1D2,FSTL1,NAMPT,AHCYL1,KAT2B,SMAD4,ATP2B4,NCOA2,PDK4,EGR1,IGFBP5,JUN	Cluster2.xls	24hrs.FDR0.05
799	2	7.5609e-09	2.25916	3.51809e-05	GObp	GO_NEGATIVE_REGULATION_OF_RESPONSE_TO_STIMULUS	53	IGFBP3,APOD,GAS6,PODN,DCN,SERPING1,TIMP2,PID1,BMP4,ERRFI1,CYP26B1,DACT1,CXCL13,BGN,BICC1,NDRG2,TGFBR3,IGFBP4,LRP1,NBL1,HTRA3,IL6ST,SLIT3,GPC3,XDH,IRAK3,COL3A1,SERPINF1,PLAU,ARRDC3,DAPK1,IGFBP6,PROS1,BICD1,RORA,EGFR,MMP14,MED12,DNAJC3,BCL6,GRB10,PPP2R3A,RB1CC1,HGF,DNM1,STK38,ATP2B4,THBD,RASSF2,FLCN,FNIP1,EGR1,IGFBP5	Cluster2.xls	24hrs.FDR0.05
800	2	8.30513e-09	2.01351	3.86438e-05	GObp	GO_POSITIVE_REGULATION_OF_RESPONSE_TO_STIMULUS	67	GDF10,IGFBP3,C7,GSN,GAS6,DCN,F3,SERPING1,C3,C2,C4B,NTRK2,TIMP2,CFH,COL1A1,BMP4,PRRX1,CTSK,DACT1,CXCL13,CYP1B1,TGFBR3,IGFBP4,IL6ST,CDON,AKAP13,GPC3,XDH,IRAK3,COL3A1,MMP2,NOX4,ARRDC3,VEGFA,GHR,OSMR,CCL11,FGFR1,SRPX,BIRC2,CAMK2D,EGFR,POR,ITGA5,BCLAF1,FKBP8,GRB10,PPP2R3A,P2RX4,PLCE1,ACVR2A,ARAP1,HGF,UBE2K,ARNT,AXL,RARRES2,SMAD4,THBD,NCOA2,RASSF2,OSBPL8,PELI1,FLCN,IGFBP5,JUN,SOX4	Cluster2.xls	24hrs.FDR0.05
801	2	1.0785e-08	2.15689	5.01827e-05	GObp	GO_POSITIVE_REGULATION_OF_CELL_COMMUNICATION	57	GDF10,IGFBP3,GSN,GAS6,DCN,F3,C3,NTRK2,TIMP2,COL1A1,BMP4,PRRX1,DACT1,CYP1B1,TGFBR3,IGFBP4,IL6ST,CDON,AKAP13,GPC3,XDH,COL3A1,NOX4,ARRDC3,VEGFA,GHR,CCL11,FGFR1,SRPX,BIRC2,CAMK2D,EGFR,POR,LAMA2,ITGA5,BCLAF1,FKBP8,GRB10,PPP2R3A,P2RX4,PLCE1,ACVR2A,ARAP1,HGF,UBE2K,ARNT,DNM1,AXL,SMAD4,NCOA2,RASSF2,OSBPL8,PELI1,FLCN,IGFBP5,JUN,SOX4	Cluster2.xls	24hrs.FDR0.05
802	2	1.61012e-08	7.7766	7.4919e-05	GObp	GO_REGULATION_OF_PROTEIN_MATURATION	11	C7,GSN,SERPING1,C3,C2,C4B,CFH,CLEC3B,PROS1,BIRC2,GAS1	Cluster2.xls	24hrs.FDR0.05
803	2	1.13785e-07	3.367	7.6691e-05	Reactome	REACTOME_DEVELOPMENTAL_BIOLOGY	23	COL1A2,COL1A1,CEBPD,COL4A4,SCN7A,CDON,COL6A1,SLIT3,COL3A1,COL5A1,FGFR1,EGFR,ITGA5,MED12,COL5A2,ACVR2A,LAMC1,DNM1,SMAD4,COL6A2,MED13L,NCOA2,COL6A3	Cluster2.xls	24hrs.FDR0.05
804	2	1.89091e-08	4.55667	8.79841e-05	GObp	GO_REGULATION_OF_CELLULAR_RESPONSE_TO_GROWTH_FACTOR_STIMULUS	18	DCN,BMP4,LTBP4,CXCL13,TGFBR3,NBL1,HTRA3,GPC3,XDH,VEGFA,FGFR1,ITGA5,FKBP8,GRB10,ACVR2A,ARNT,SMAD4,FLCN	Cluster2.xls	24hrs.FDR0.05
805	2	2.06796e-08	9.84413	9.62224e-05	GObp	GO_CELLULAR_RESPONSE_TO_AMINO_ACID_STIMULUS	9	COL1A2,NTRK2,COL1A1,CPEB1,COL6A1,COL3A1,MMP2,EGFR,COL5A2	Cluster2.xls	24hrs.FDR0.05
806	2	2.15963e-06	4.05797	0.000107981	Hallmark	HALLMARK_COMPLEMENT	14	F3,SERPING1,C3,C2,TIMP2,CFH,LRP1,SPOCK2,CASP4,CP,MMP14,USP8,LAMP2,CTSO	Cluster2.xls	24hrs.FDR0.05
807	2	1.74622e-07	18.1159	0.000117695	Reactome	REACTOME_REGULATION_OF_INSULIN_LIKE_GROWTH_FACTOR_IGF_ACTIVITY_BY_INSULIN_LIKE_GROWTH_FACTOR_BINDING_PROTEINS_IGFBPS	5	IGFBP3,IGFBP4,MMP2,IGFBP6,IGFBP5	Cluster2.xls	24hrs.FDR0.05
808	2	3.75389e-08	2.03407	0.000174669	GObp	GO_REGULATION_OF_PROTEIN_MODIFICATION_PROCESS	60	GDF10,IGFBP3,GAS6,PODN,DCN,C3,NTRK2,TIMP2,PID1,BMP4,ERRFI1,DACT1,BGN,DDR2,NDRG2,IGFBP4,IL6ST,CDON,AKAP13,XDH,IRAK3,NOX4,MAP4K4,GNL3,ARRDC3,VEGFA,GHR,CCL11,FGFR1,DCUN1D3,BIRC2,CAMK2D,EGFR,ITGA5,TNXB,DNAJC3,BCL6,PPP2R3A,PLCE1,ACVR2A,RB1CC1,ANAPC5,HGF,UBE2K,ARNT,SETD7,KAT2B,RARRES2,SMAD4,STK38,ATP2B4,RTF1,RASSF2,OSBPL8,PELI1,FLCN,FNIP1,EGR1,JUN,SOX4	Cluster2.xls	24hrs.FDR0.05
809	2	4.61616e-08	3.94361	0.00021479	GObp	GO_REGULATION_OF_INFLAMMATORY_RESPONSE	20	APOD,C7,SERPING1,C3,C2,C4B,CFH,IL1RL2,IL6ST,SERPINF1,CASP4,OSMR,CCL11,PROS1,RORA,BIRC2,IL1R1,BCL6,NR1D2,HGF	Cluster2.xls	24hrs.FDR0.05
810	2	4.75391e-08	2.34657	0.0002212	GObp	GO_NEGATIVE_REGULATION_OF_PROTEIN_METABOLIC_PROCESS	44	IGFBP3,APOD,GAS6,PODN,DCN,SERPING1,C3,C4B,TIMP2,PID1,BMP4,DPEP1,ERRFI1,DACT1,BGN,NDRG2,CPEB1,GPC3,XDH,IRAK3,SERPINF1,VEGFA,DAPK1,PROS1,BIRC2,EGFR,POR,DNAJC3,CNOT6L,CST3,ANAPC5,HGF,KAT2B,GAS1,SMAD4,STK38,ATP2B4,COL6A3,RASSF2,FLCN,FNIP1,IGFBP5,JUN,SOX4	Cluster2.xls	24hrs.FDR0.05
811	2	1.06391e-06	19.3237	0.000230869	Biocarta	BIOCARTA_LECTIN_PATHWAY	4	C7,C3,C2,C4B	Cluster2.xls	24hrs.FDR0.05
812	2	6.6316e-08	4.96894	0.000308568	GObp	GO_CELLULAR_RESPONSE_TO_ACID_CHEMICAL	15	COL1A2,NTRK2,PID1,COL1A1,CYP26B1,OSR1,CPEB1,COL6A1,COL3A1,MMP2,SERPINF1,EGFR,COL5A2,PDK4,EGR1	Cluster2.xls	24hrs.FDR0.05
813	2	8.20938e-08	4.15728	0.000381983	GObp	GO_OSSIFICATION	18	GDF10,IGFBP3,MGP,GPNMB,COL1A1,BMP4,CTSK,CLEC3B,DDR2,COL6A1,GPC3,MMP2,EGFR,MMP14,COL5A2,HNRNPC,RASSF2,IGFBP5	Cluster2.xls	24hrs.FDR0.05
814	2	1.04274e-05	3.76812	0.000521371	Hallmark	HALLMARK_INFLAMMATORY_RESPONSE	13	F3,GPC3,OSMR,DCBLD2,IL1R1,MMP14,ITGA5,P2RX4,ACVR2A,SLC4A4,NAMPT,AXL,PCDH7	Cluster2.xls	24hrs.FDR0.05
815	2	1.13361e-07	11.5942	0.000527468	GObp	GO_REGULATION_OF_PROTEIN_ACTIVATION_CASCADE	7	C7,SERPING1,C3,C2,C4B,CFH,PROS1	Cluster2.xls	24hrs.FDR0.05
816	2	2.61387e-06	16.5631	0.00056721	Biocarta	BIOCARTA_CLASSIC_PATHWAY	4	C7,C3,C2,C4B	Cluster2.xls	24hrs.FDR0.05
817	2	1.63619e-07	2.35894	0.000761321	GObp	GO_NEGATIVE_REGULATION_OF_MULTICELLULAR_ORGANISMAL_PROCESS	40	GDF10,APOD,GAS6,DCN,SERPING1,CYGB,GPNMB,BMP4,ERRFI1,CXCL13,TSC22D3,OSR1,NDRG2,LRP1,XDH,IRAK3,COL3A1,SERPINF1,ZBTB16,PLAU,ARRDC3,NFIB,LDB1,COL5A1,FGFR1,VIM,PROS1,PMP22,COL5A2,MBD1,PBX1,BCL6,P2RX4,CST3,HGF,AXL,ATP2B4,THBD,FLCN,IGFBP5	Cluster2.xls	24hrs.FDR0.05
818	2	1.64745e-07	2.24733	0.00076656	GObp	GO_POSITIVE_REGULATION_OF_PROTEIN_MODIFICATION_PROCESS	44	GDF10,IGFBP3,GAS6,C3,NTRK2,TIMP2,BMP4,DDR2,IGFBP4,IL6ST,CDON,XDH,NOX4,GNL3,ARRDC3,VEGFA,GHR,CCL11,FGFR1,DCUN1D3,BIRC2,CAMK2D,EGFR,ITGA5,BCL6,PLCE1,ACVR2A,RB1CC1,ANAPC5,HGF,UBE2K,ARNT,KAT2B,RARRES2,SMAD4,ATP2B4,RTF1,RASSF2,OSBPL8,PELI1,FLCN,FNIP1,JUN,SOX4	Cluster2.xls	24hrs.FDR0.05
819	2	1.70785e-07	3.9676	0.000794663	GObp	GO_NEGATIVE_REGULATION_OF_LOCOMOTION	18	IGFBP3,APOD,GSN,PODN,DCN,CYGB,DPEP1,CXCL13,CYP1B1,LRP1,NBL1,TMEFF2,COL3A1,SERPINF1,ARRDC3,OSBPL8,FLCN,IGFBP5	Cluster2.xls	24hrs.FDR0.05
820	2	1.80448e-07	10.9675	0.000839627	GObp	GO_REGULATION_OF_MUSCLE_HYPERTROPHY	7	ERRFI1,IL6ST,AKAP13,CAMK2D,P2RX4,ATP2B4,IGFBP5	Cluster2.xls	24hrs.FDR0.05
821	2	4.70558e-06	3.18134	0.000875238	Kegg	KEGG_PATHWAYS_IN_CANCER	18	BMP4,COL4A4,MMP2,ZBTB16,VEGFA,DAPK1,FGFR1,BIRC2,EGFR,LAMA2,RUNX1T1,PLD1,HGF,LAMB2,ARNT,LAMC1,SMAD4,JUN	Cluster2.xls	24hrs.FDR0.05
822	2	2.29822e-07	2.98465	0.00106936	GObp	GO_CELLULAR_RESPONSE_TO_NITROGEN_COMPOUND	26	COL1A2,NTRK2,COL1A1,DPEP1,ERRFI1,CPEB1,COL6A1,COL3A1,MMP2,NOX4,PLAU,CASP4,GHR,ATP6V1B2,EGFR,POR,COL5A2,GRB10,P2RX4,NAMPT,AHCYL1,KAT2B,ATP2B4,PDK4,EGR1,IGFBP5	Cluster2.xls	24hrs.FDR0.05
823	2	2.33333e-07	8.91862	0.0010857	GObp	GO_REGULATION_OF_HUMORAL_IMMUNE_RESPONSE	8	C7,SERPING1,C3,C2,C4B,CFH,CXCL13,PROS1	Cluster2.xls	24hrs.FDR0.05
824	2	2.46775e-07	3.05111	0.00114824	GObp	GO_RESPONSE_TO_GROWTH_FACTOR	25	GDF10,GAS6,COL1A2,NTRK2,COL1A1,BMP4,ERRFI1,CLEC3B,CXCL13,TGFBR3,LUM,COL3A1,NOX4,PLAU,VEGFA,FGFR1,EGFR,IL1R1,ACVR2A,HGF,FSTL1,GAS1,SMAD4,EGR1,JUN	Cluster2.xls	24hrs.FDR0.05
825	2	2.56432e-07	2.04789	0.00119318	GObp	GO_REGULATION_OF_CELL_DEATH	52	GDF10,IGFBP3,GSN,GAS6,F3,NTRK2,BMP4,DPEP1,TSC22D3,OSR1,CYP1B1,PHLDA1,LRP1,IL6ST,ADCYAP1R1,AKAP13,XDH,SERPINF1,NOX4,MAP4K4,ZBTB16,CASP4,VEGFA,DAPK1,ARHGAP10,FGFR1,DCUN1D3,SRPX,BIRC2,B4GALT1,CAMK2D,EGFR,POR,ITGA5,DNAJC3,BCLAF1,FKBP8,BCL6,RB1CC1,HGF,NSMAF,AXL,GAS1,SMAD4,PDK4,RASSF2,NAE1,FLCN,FNIP1,EGR1,JUN,SOX4	Cluster2.xls	24hrs.FDR0.05
826	2	1.86625e-06	3.69536	0.00125786	Reactome	REACTOME_AXON_GUIDANCE	16	COL1A2,COL1A1,COL4A4,SCN7A,COL6A1,SLIT3,COL3A1,COL5A1,FGFR1,EGFR,ITGA5,COL5A2,LAMC1,DNM1,COL6A2,COL6A3	Cluster2.xls	24hrs.FDR0.05
827	2	2.75585e-07	4.48229	0.0012823	GObp	GO_CONNECTIVE_TISSUE_DEVELOPMENT	15	MGP,COL1A1,BMP4,PRRX1,OSR1,LUM,ZBTB16,ARRDC3,NFIB,COL5A1,FGFR1,SH3PXD2B,NAMPT,FTO,EGR1	Cluster2.xls	24hrs.FDR0.05
828	2	3.16491e-07	2.42952	0.00147263	GObp	GO_RESPONSE_TO_NITROGEN_COMPOUND	36	GSN,COL1A2,NTRK2,COL1A1,BMP4,DPEP1,ERRFI1,CPEB1,COL6A1,GSTM1,IRAK3,COL3A1,MMP2,NOX4,PLAU,CASP4,GHR,ATP6V1B2,BIRC2,EGFR,IL1R1,POR,COL5A2,MBD1,GRB10,P2RX4,NAMPT,AHCYL1,KAT2B,ATP2B4,THBD,PDK4,PELI1,EGR1,IGFBP5,JUN	Cluster2.xls	24hrs.FDR0.05
829	2	3.42136e-07	4.6913	0.00159196	GObp	GO_REGULATION_OF_CELL_SUBSTRATE_ADHESION	14	APOD,VIT,ABI3BP,COL1A1,SMOC2,SPOCK2,PLAU,VEGFA,LDB1,MMP14,ITGA5,BCL6,FBLN2,CCDC80	Cluster2.xls	24hrs.FDR0.05
830	2	3.71449e-07	2.09692	0.00172835	GObp	GO_REGULATION_OF_HYDROLASE_ACTIVITY	48	GSN,GAS6,F3,SERPING1,C3,C4B,NTRK2,TIMP2,ARHGAP24,DPEP1,ERRFI1,CXCL13,LRP1,ADCYAP1R1,AKAP13,GPC3,DENND4A,XDH,SERPINF1,VEGFA,DAPK1,ARHGAP10,CCL11,FGFR1,PROS1,ALDH1A1,BICD1,BIRC2,CAMK2D,EGFR,ARHGAP42,POR,MMP14,SGSM2,ARHGEF25,PXK,BCL6,PPP2R3A,PLCE1,CST3,ARAP1,HGF,TRIP10,MYO9A,COL6A3,FLCN,FNIP1,JUN	Cluster2.xls	24hrs.FDR0.05
831	2	2.61387e-06	16.5631	0.00176175	Reactome	REACTOME_REGULATION_OF_COMPLEMENT_CASCADE	4	C3,C2,CFH,PROS1	Cluster2.xls	24hrs.FDR0.05
832	2	3.96956e-07	2.83554	0.00184704	GObp	GO_TUBE_DEVELOPMENT	27	BMP4,CRISPLD2,ERRFI1,DACT1,OSR1,MAN2A1,GPC3,COL3A1,VEGFA,CP,NFIB,LOX,CCL11,FGFR1,B4GALT1,EGFR,ZFP36L1,MMP14,MED12,FKBP8,PBX1,ADAMTS2,RARRES2,SMAD4,IGFBP5,C1GALT1,SOX4	Cluster2.xls	24hrs.FDR0.05
833	2	4.06996e-07	3.34448	0.00189375	GObp	GO_BLOOD_VESSEL_MORPHOGENESIS	21	APOD,NTRK2,ARHGAP24,BMP4,PRRX1,CYP1B1,LRP1,THSD7A,COL3A1,MMP2,PLAU,VEGFA,FGFR1,RORA,B4GALT1,ZFP36L1,MMP14,ITGA5,C1GALT1,JUN,SOX4	Cluster2.xls	24hrs.FDR0.05
834	2	4.11208e-07	2.60827	0.00191335	GObp	GO_ENZYME_LINKED_RECEPTOR_PROTEIN_SIGNALING_PATHWAY	31	GDF10,GAS6,COL1A2,NTRK2,BMP4,LTBP4,DDR2,TGFBR3,IL6ST,COL3A1,MMP2,VEGFA,GHR,FGFR1,VIM,ATP6V1B2,EGFR,USP8,GRB10,PLCE1,ACVR2A,HGF,FSTL1,NAMPT,DNM1,AXL,SMAD4,PDK4,RASSF2,EGR1,JUN	Cluster2.xls	24hrs.FDR0.05
835	2	4.67253e-05	3.47826	0.00233626	Hallmark	HALLMARK_KRAS_SIGNALING_UP	12	IGFBP3,APOD,CFH,GPNMB,PRRX1,GABRA3,PEG3,IL1RL2,SPON1,PLAU,DCBLD2,GFPT2	Cluster2.xls	24hrs.FDR0.05
836	2	5.03317e-07	2.1828	0.00234193	GObp	GO_POSITIVE_REGULATION_OF_DEVELOPMENTAL_PROCESS	43	IGFBP3,GAS6,DCN,F3,C3,NTRK2,TIMP2,COL1A1,BMP4,CYP26B1,IL1RL2,OSR1,DDR2,CYP1B1,CPEB1,NBL1,IL6ST,MAN2A1,CDON,IRAK3,SERPINF1,NUMBL,ZBTB16,VEGFA,GHR,PNP,CCL11,FGFR1,B4GALT1,POR,MMP14,ITGA5,BCL6,ACVR2A,SH3PXD2B,HGF,ARNT,KAT2B,AXL,RARRES2,SMAD4,EGR1,JUN	Cluster2.xls	24hrs.FDR0.05
837	2	5.35735e-07	2.41259	0.00249278	GObp	GO_ORGAN_MORPHOGENESIS	35	MGP,DCN,COL1A2,NTRK2,COL1A1,BMP4,PRRX1,ERRFI1,CYP26B1,OSR1,TGFBR3,MAN2A1,CDON,SLIT3,GPC3,COL3A1,MMP2,VEGFA,NFIB,COL5A1,CCL11,FGFR1,EGFR,MMP14,STIM1,HOXC8,MED12,COL5A2,PBX1,PPP2R3A,SMAD4,IGFBP5,CAPN1,JUN,SOX4	Cluster2.xls	24hrs.FDR0.05
838	2	5.52802e-07	7.05053	0.00257219	GObp	GO_REGULATION_OF_ACUTE_INFLAMMATORY_RESPONSE	9	C7,SERPING1,C3,C2,C4B,CFH,IL6ST,OSMR,PROS1	Cluster2.xls	24hrs.FDR0.05
839	2	5.66291e-07	15.2555	0.00263495	GObp	GO_FIBRIL_ORGANIZATION	5	GSN,COL3A1,COL5A1,TNXB,CST3	Cluster2.xls	24hrs.FDR0.05
840	2	5.87439e-07	3.66133	0.00273335	GObp	GO_REGULATION_OF_EPITHELIAL_CELL_PROLIFERATION	18	F3,BMP4,ERRFI1,OSR1,TGFBR3,GPC3,XDH,SERPINF1,PLAU,VEGFA,NFIB,CCL11,B4GALT1,EGFR,KLF9,ARNT,LAMC1,JUN	Cluster2.xls	24hrs.FDR0.05
841	2	6.45808e-07	2.13987	0.00300494	GObp	GO_NEGATIVE_REGULATION_OF_CELL_COMMUNICATION	44	IGFBP3,APOD,GAS6,PODN,DCN,TIMP2,PID1,BMP4,ERRFI1,CYP26B1,DACT1,BGN,BICC1,NDRG2,TGFBR3,IGFBP4,LRP1,NBL1,HTRA3,IL6ST,SLIT3,GPC3,XDH,IRAK3,DAPK1,IGFBP6,BICD1,RORA,EGFR,MMP14,MED12,BCL6,GRB10,PPP2R3A,RB1CC1,HGF,DNM1,STK38,ATP2B4,RASSF2,FLCN,FNIP1,EGR1,IGFBP5	Cluster2.xls	24hrs.FDR0.05
842	2	1.41405e-05	12.2044	0.00306848	Biocarta	BIOCARTA_COMP_PATHWAY	4	C7,C3,C2,C4B	Cluster2.xls	24hrs.FDR0.05
843	2	7.02451e-07	2.42139	0.0032685	GObp	GO_POSITIVE_REGULATION_OF_CELL_PROLIFERATION	34	GAS6,F3,NTRK2,PID1,BMP4,PRRX1,OSR1,DDR2,IL6ST,CDON,PLAU,VEGFA,PNP,OSMR,CCL11,FGFR1,B4GALT1,CAMK2D,EGFR,PBX1,CNOT6L,BCL6,HGF,ARNT,NAMPT,LAMC1,S100A6,SMAD4,PELI1,CCAR1,EGR1,CAPN1,JUN,SOX4	Cluster2.xls	24hrs.FDR0.05
844	2	7.12415e-07	6.86499	0.00331487	GObp	GO_EXTRACELLULAR_MATRIX_DISASSEMBLY	9	GSN,DCN,TIMP2,CTSK,MMP2,MMP14,SH3PXD2B,LAMC1,CAPN1	Cluster2.xls	24hrs.FDR0.05
845	2	7.16784e-07	2.96022	0.0033352	GObp	GO_WOUND_HEALING	24	APOD,GSN,GAS6,DCN,F3,SERPING1,C3,COL1A2,COL1A1,BMP4,ENTPD2,TMEFF2,COL3A1,PLAU,LOX,COL5A1,PROS1,AHNAK2,DCBLD2,B4GALT1,ITGA5,P2RX4,AXL,THBD	Cluster2.xls	24hrs.FDR0.05
846	2	7.80667e-07	3.45282	0.00363244	GObp	GO_RESPONSE_TO_ACID_CHEMICAL	19	GSN,COL1A2,NTRK2,PID1,COL1A1,BMP4,CYP26B1,OSR1,TGFBR3,CPEB1,COL6A1,COL3A1,MMP2,SERPINF1,EGFR,COL5A2,ATP2B4,PDK4,EGR1	Cluster2.xls	24hrs.FDR0.05
847	2	7.8756e-07	11.2202	0.00366452	GObp	GO_REGULATION_OF_VASCULAR_ENDOTHELIAL_GROWTH_FACTOR_PRODUCTION	6	C3,CYP1B1,NDRG2,IL6ST,RORA,ARNT	Cluster2.xls	24hrs.FDR0.05
848	2	8.44334e-07	1.92537	0.00392869	GObp	GO_REGULATION_OF_INTRACELLULAR_SIGNAL_TRANSDUCTION	55	GDF10,IGFBP3,GAS6,PODN,DCN,F3,C3,NTRK2,TIMP2,ARHGAP24,BMP4,ERRFI1,DACT1,BGN,CYP1B1,NDRG2,IGFBP4,IL6ST,CDON,AKAP13,XDH,IRAK3,COL3A1,NOX4,MAP4K4,VEGFA,GHR,ARHGAP10,CCL11,FGFR1,RORA,BIRC2,CAMK2D,EGFR,TNXB,ARHGEF25,BCLAF1,BCL6,P2RX4,PLCE1,AKAP11,ARAP1,HGF,TRIP10,AXL,STK38,ATP2B4,MYO9A,RASSF2,OSBPL8,PELI1,FLCN,FNIP1,IGFBP5,JUN	Cluster2.xls	24hrs.FDR0.05
849	2	9.15911e-07	1.93476	0.00426173	GObp	GO_REGULATION_OF_PHOSPHORUS_METABOLIC_PROCESS	54	GDF10,IGFBP3,GAS6,PODN,DCN,C3,NTRK2,TIMP2,PID1,BMP4,ERRFI1,DACT1,BGN,DDR2,NDRG2,IGFBP4,IL6ST,CDON,ADCYAP1R1,AKAP13,XDH,IRAK3,NOX4,MAP4K4,VEGFA,GHR,LDB1,CCL11,FGFR1,CAMK2D,EGFR,ITGA5,TNXB,DNAJC3,GRB10,PPP2R3A,PLCE1,ACVR2A,RB1CC1,HGF,UBE2K,ARNT,SMG6,KAT2B,RARRES2,SMAD4,STK38,ATP2B4,PDK4,RASSF2,OSBPL8,FLCN,FNIP1,JUN	Cluster2.xls	24hrs.FDR0.05
850	2	1.06391e-06	19.3237	0.00495039	GObp	GO_NEGATIVE_REGULATION_OF_MULTICELLULAR_ORGANISMAL_METABOLIC_PROCESS	4	CYGB,ERRFI1,ARRDC3,CST3	Cluster2.xls	24hrs.FDR0.05
851	2	0.000102438	6.58762	0.00512189	Hallmark	HALLMARK_APICAL_SURFACE	5	DCBLD2,SRPX,B4GALT1,ATP8B1,GAS1	Cluster2.xls	24hrs.FDR0.05
852	2	1.15012e-06	3.5016	0.00535149	GObp	GO_RHYTHMIC_PROCESS	18	NTRK2,BMP4,NRIP1,SLIT3,PER3,SERPINF1,VEGFA,TEF,RORA,MMP14,KLF9,NR1D2,NAMPT,KAT2B,AXL,SMAD4,NCOA2,JUN	Cluster2.xls	24hrs.FDR0.05
853	2	8.67356e-06	5.87048	0.00584598	Reactome	REACTOME_INTEGRIN_CELL_SURFACE_INTERACTIONS	8	COL1A2,COL1A1,COL4A4,LAMA2,ITGA5,APBB1IP,LAMB2,LAMC1	Cluster2.xls	24hrs.FDR0.05
854	2	1.33937e-06	3.78586	0.00623211	GObp	GO_NEGATIVE_REGULATION_OF_PEPTIDASE_ACTIVITY	16	GAS6,SERPING1,C3,C4B,TIMP2,DPEP1,GPC3,SERPINF1,VEGFA,PROS1,BIRC2,POR,CST3,HGF,COL6A3,FNIP1	Cluster2.xls	24hrs.FDR0.05
855	2	1.40596e-06	3.10559	0.00654192	GObp	GO_REGULATION_OF_PEPTIDASE_ACTIVITY	21	GSN,GAS6,F3,SERPING1,C3,C4B,TIMP2,DPEP1,GPC3,XDH,SERPINF1,VEGFA,DAPK1,PROS1,BIRC2,POR,MMP14,CST3,HGF,COL6A3,FNIP1	Cluster2.xls	24hrs.FDR0.05
856	2	1.49624e-06	2.54721	0.00696201	GObp	GO_REGULATION_OF_MAPK_CASCADE	29	GDF10,IGFBP3,GAS6,C3,NTRK2,TIMP2,BMP4,ERRFI1,DACT1,NDRG2,IGFBP4,CDON,XDH,IRAK3,NOX4,MAP4K4,VEGFA,GHR,CCL11,FGFR1,CAMK2D,EGFR,TNXB,PLCE1,HGF,STK38,RASSF2,FLCN,JUN	Cluster2.xls	24hrs.FDR0.05
857	2	1.52012e-06	3.30766	0.0070731	GObp	GO_DEVELOPMENTAL_GROWTH	19	APOD,GSN,BMP4,BNC2,DDR2,TGFBR3,SLIT3,OGN,PLAU,CCL11,CAMK2D,ZFP36L1,MED12,FKBP8,LAMB2,GAS1,SMAD4,RTF1,IGFBP5	Cluster2.xls	24hrs.FDR0.05
858	2	1.70443e-06	17.8372	0.00793069	GObp	GO_INTERLEUKIN_1_MEDIATED_SIGNALING_PATHWAY	4	IL1RL2,IRAK3,IL1R1,EGR1	Cluster2.xls	24hrs.FDR0.05
859	2	1.70443e-06	17.8372	0.00793069	GObp	GO_EXTRACELLULAR_FIBRIL_ORGANIZATION	4	COL3A1,COL5A1,TNXB,CST3	Cluster2.xls	24hrs.FDR0.05
860	2	1.76024e-06	8.28157	0.00819041	GObp	GO_REGULATION_OF_SMOOTH_MUSCLE_CELL_MIGRATION	7	IGFBP3,F3,LRP1,NOX4,PLAU,CAMK2D,IGFBP5	Cluster2.xls	24hrs.FDR0.05
861	2	1.88165e-06	2.67717	0.0087553	GObp	GO_RESPONSE_TO_WOUNDING	26	APOD,GSN,GAS6,DCN,F3,SERPING1,C3,COL1A2,COL1A1,BMP4,ENTPD2,TMEFF2,COL3A1,PLAU,LOX,COL5A1,PROS1,AHNAK2,DCBLD2,B4GALT1,ITGA5,P2RX4,LAMB2,AXL,THBD,JUN	Cluster2.xls	24hrs.FDR0.05
862	2	1.90197e-06	2.25373	0.00884989	GObp	GO_REGULATION_OF_RESPONSE_TO_EXTERNAL_STIMULUS	36	APOD,C7,GAS6,DCN,F3,SERPING1,C3,C2,C4B,CFH,SCARA5,CTSK,CXCL13,IL1RL2,NBL1,IL6ST,SERPINF1,PLAU,CASP4,VEGFA,OSMR,CCL11,FGFR1,PROS1,ATP6V1B2,RORA,BIRC2,IL1R1,BCL6,NR1D2,HGF,FAM46A,RARRES2,THBD,PDK4,CAPN1	Cluster2.xls	24hrs.FDR0.05
863	2	0.000193464	3.18841	0.00967318	Hallmark	HALLMARK_MYOGENESIS	11	IGFBP3,APOD,GSN,GPX3,COL1A1,IGFBP7,COL3A1,LAMA2,AEBP1,COL6A2,COL6A3	Cluster2.xls	24hrs.FDR0.05
864	2	1.56515e-05	9.05797	0.0105491	Reactome	REACTOME_COMPLEMENT_CASCADE	5	C7,C3,C2,CFH,PROS1	Cluster2.xls	24hrs.FDR0.05
865	2	2.36199e-06	2.44603	0.0109903	GObp	GO_REGULATION_OF_PROTEOLYSIS	30	C7,GSN,GAS6,F3,SERPING1,C3,C2,C4B,TIMP2,CFH,DPEP1,LTBP4,CLEC3B,GPC3,XDH,SERPINF1,VEGFA,DAPK1,PROS1,BIRC2,POR,MMP14,SH3D19,CST3,ANAPC5,HGF,UBE2K,GAS1,COL6A3,FNIP1	Cluster2.xls	24hrs.FDR0.05
866	2	2.47751e-06	2.32448	0.0115278	GObp	GO_POSITIVE_REGULATION_OF_CELL_DIFFERENTIATION	33	IGFBP3,GAS6,NTRK2,TIMP2,COL1A1,BMP4,CYP26B1,IL1RL2,DDR2,CPEB1,NBL1,IL6ST,MAN2A1,CDON,SERPINF1,NUMBL,ZBTB16,VEGFA,PNP,FGFR1,B4GALT1,POR,MMP14,BCL6,ACVR2A,SH3PXD2B,HGF,ARNT,KAT2B,AXL,RARRES2,SMAD4,JUN	Cluster2.xls	24hrs.FDR0.05
867	2	2.57532e-06	2.43576	0.011983	GObp	GO_RESPONSE_TO_CYTOKINE	30	GAS6,PODN,DCN,F3,NTRK2,TIMP2,PID1,COL1A1,ENTPD2,CXCL13,BGN,IL1RL2,IL6ST,IRAK3,COL3A1,NUMBL,GHR,DAPK1,OSMR,CCL11,RORA,BIRC2,CAMK2D,IL1R1,UBE2K,AXL,SMAD4,EGR1,SEC61A1,JUN	Cluster2.xls	24hrs.FDR0.05
868	2	2.61387e-06	16.5631	0.0121623	GObp	GO_PROTEIN_HETEROTRIMERIZATION	4	COL1A2,COL1A1,COL6A1,COL6A2	Cluster2.xls	24hrs.FDR0.05
869	2	2.61387e-06	16.5631	0.0121623	GObp	GO_NEGATIVE_REGULATION_OF_MUSCLE_HYPERTROPHY	4	ERRFI1,P2RX4,ATP2B4,IGFBP5	Cluster2.xls	24hrs.FDR0.05
870	2	2.70308e-06	4.23384	0.0125774	GObp	GO_REGULATION_OF_OSSIFICATION	13	GDF10,MGP,BMP4,OSR1,DDR2,IL6ST,ZBTB16,FGFR1,PBX1,ACVR2A,HGF,RASSF2,IGFBP5	Cluster2.xls	24hrs.FDR0.05
871	2	2.91991e-06	1.935	0.0135864	GObp	GO_REGULATION_OF_RESPONSE_TO_STRESS	49	APOD,C7,GSN,DCN,F3,SERPING1,C3,C2,C4B,CFH,PRRX1,ERRFI1,SCARA5,CTSK,DACT1,IL1RL2,IL6ST,XDH,IRAK3,MMP2,SERPINF1,MAP4K4,PLAU,CASP4,VEGFA,OSMR,CCL11,PROS1,ATP6V1B2,RORA,BIRC2,CAMK2D,EGFR,IL1R1,TNXB,DNAJC3,BCLAF1,BCL6,NR1D2,HGF,UBE2K,FAM46A,ATP2B4,THBD,PDK4,RASSF2,PELI1,SESN1,CAPN1	Cluster2.xls	24hrs.FDR0.05
872	2	2.92168e-06	2.15759	0.0135946	GObp	GO_REGULATION_OF_ANATOMICAL_STRUCTURE_MORPHOGENESIS	38	GSN,DCN,F3,C3,NTRK2,PID1,COL1A1,BMP4,DACT1,CXCL13,OSR1,CYP1B1,SLIT3,AKAP13,GPC3,OGN,XDH,SSH2,SERPINF1,NUMBL,PLAU,VEGFA,NFIB,COL5A1,CCL11,FGFR1,B4GALT1,POR,ITGA5,MED12,COL5A2,SH3D19,BCL6,PPP2R3A,CST3,ARAP1,HGF,SMAD4	Cluster2.xls	24hrs.FDR0.05
873	2	2.9265e-06	2.96925	0.013617	GObp	GO_GROWTH	21	APOD,GSN,BMP4,BNC2,DDR2,TGFBR3,SLIT3,OGN,PLAU,VEGFA,CCL11,CAMK2D,ZFP36L1,MED12,FKBP8,LAMB2,GAS1,SMAD4,RTF1,IGFBP5,SEC61A1	Cluster2.xls	24hrs.FDR0.05
874	2	3.54209e-06	6.53195	0.0164813	GObp	GO_ENDODERM_DEVELOPMENT	8	COL6A1,MMP2,MMP14,ITGA5,MED12,LAMC1,SMAD4,RTF1	Cluster2.xls	24hrs.FDR0.05
875	2	3.67728e-06	2.25002	0.0171104	GObp	GO_POSITIVE_REGULATION_OF_INTRACELLULAR_SIGNAL_TRANSDUCTION	34	IGFBP3,GAS6,DCN,F3,C3,NTRK2,TIMP2,BMP4,CYP1B1,IGFBP4,IL6ST,CDON,AKAP13,XDH,COL3A1,NOX4,VEGFA,GHR,CCL11,FGFR1,BIRC2,CAMK2D,EGFR,BCLAF1,P2RX4,PLCE1,HGF,AXL,RASSF2,OSBPL8,PELI1,FLCN,IGFBP5,JUN	Cluster2.xls	24hrs.FDR0.05
876	2	3.81317e-06	5.17598	0.0177427	GObp	GO_RESPONSE_TO_AMINO_ACID	10	GSN,COL1A2,NTRK2,COL1A1,CPEB1,COL6A1,COL3A1,MMP2,EGFR,COL5A2	Cluster2.xls	24hrs.FDR0.05
877	2	3.91077e-06	1.81972	0.0181968	GObp	GO_REGULATION_OF_TRANSCRIPTION_FROM_RNA_POLYMERASE_II_PROMOTER	56	GDF10,DCN,PID1,BMP4,PRRX1,PEG3,DACT1,CEBPD,TSC22D3,OSR1,TGFBR3,NBL1,HTRA3,NRIP1,CDON,PER3,GPC3,LUM,GNL3,ZBTB16,VEGFA,NFIB,LDB1,FGFR1,BRD3,TEF,CBX6,RORA,CAMK2D,EGFR,KLF9,HOXC8,MED12,AEBP1,MBD1,FKBP8,PBX1,BCL6,ACVR2A,STAG1,HGF,FSTL1,ARNT,NAMPT,KAT2B,SMAD4,ATP2B4,MED13L,HOXC6,RTF1,NCOA2,FLCN,FNIP1,EGR1,JUN,SOX4	Cluster2.xls	24hrs.FDR0.05
878	2	4.1831e-06	3.84642	0.019464	GObp	GO_SKIN_DEVELOPMENT	14	PPL,COL1A2,COL1A1,ERRFI1,CYP26B1,COL3A1,ARRDC3,LDB1,COL5A1,EGFR,COL5A2,ADAMTS2,SMAD4,IGFBP5	Cluster2.xls	24hrs.FDR0.05
879	2	4.31245e-06	2.89855	0.0200658	GObp	GO_POSITIVE_REGULATION_OF_LOCOMOTION	21	GAS6,F3,COL1A1,BMP4,CXCL13,DDR2,CPEB1,NOX4,PLAU,VEGFA,CCL11,FGFR1,CAMK2D,EGFR,MMP14,ITGA5,HGF,PTP4A1,RARRES2,CCAR1,JUN	Cluster2.xls	24hrs.FDR0.05
880	2	4.3323e-06	2.61602	0.0201582	GObp	GO_EMBRYO_DEVELOPMENT_ENDING_IN_BIRTH_OR_EGG_HATCHING	25	COL1A1,BMP4,PRRX1,DACT1,OSR1,MAN2A1,VEGFA,FGFR1,EGFR,ZFP36L1,MMP14,MED12,FKBP8,PBX1,SEC24D,PPP2R3A,ACVR2A,ARNT,RARRES2,SMAD4,TAPT1,HOXC6,RTF1,FLCN,SOX4	Cluster2.xls	24hrs.FDR0.05
881	2	4.33919e-06	11.1483	0.0201902	GObp	GO_POSITIVE_REGULATION_OF_VASCULAR_ENDOTHELIAL_GROWTH_FACTOR_PRODUCTION	5	C3,CYP1B1,IL6ST,RORA,ARNT	Cluster2.xls	24hrs.FDR0.05
882	2	4.95543e-06	2.21961	0.0230576	GObp	GO_RESPONSE_TO_LIPID	34	DCN,F3,C3,PID1,COL1A1,BMP4,ERRFI1,CYP26B1,ENTPD2,CXCL13,OSR1,TGFBR3,CPEB1,NRIP1,SLIT3,ADCYAP1R1,IRAK3,SERPINF1,PLAU,GHR,LOX,PROS1,RORA,EGFR,MMP14,KLF9,MED12,MBD1,NR1D2,AXL,THBD,PDK4,PELI1,JUN	Cluster2.xls	24hrs.FDR0.05
883	2	5.02713e-06	2.48842	0.0233913	GObp	GO_REGULATION_OF_CELL_ADHESION	27	APOD,GSN,VIT,ABI3BP,COL1A1,BMP4,SMOC2,CYP26B1,CXCL13,IL1RL2,CYP1B1,IL6ST,SPOCK2,ZBTB16,PLAU,VEGFA,LDB1,PNP,MMP14,LAMA2,ITGA5,BCL6,APBB1IP,FBLN2,CCDC80,PELI1,FLCN	Cluster2.xls	24hrs.FDR0.05
884	2	5.5281e-06	2.70453	0.0257223	GObp	GO_SENSORY_ORGAN_DEVELOPMENT	23	NTRK2,BMP4,PRRX1,BNC2,CYP26B1,OSR1,CYP1B1,MAN2A1,CDON,SERPINF1,VEGFA,COL5A1,FGFR1,VIM,EGFR,COL5A2,ATP8B1,FKBP8,PPP2R3A,SH3PXD2B,LAMB2,ATP2B4,JUN	Cluster2.xls	24hrs.FDR0.05
885	2	5.54308e-06	14.4928	0.0257919	GObp	GO_POSITIVE_REGULATION_OF_VASCULAR_ENDOTHELIAL_GROWTH_FACTOR_RECEPTOR_SIGNALING_PATHWAY	4	VEGFA,ITGA5,GRB10,ARNT	Cluster2.xls	24hrs.FDR0.05
886	2	5.66146e-06	2.4727	0.0263428	GObp	GO_REGULATION_OF_GROWTH	27	IGFBP3,GAS6,C3,BMP4,IGFBP7,LTBP4,IGFBP4,HTRA3,SLIT3,GPC3,VEGFA,GHR,FGFR1,DCUN1D3,IGFBP6,DCBLD2,CAMK2D,EGFR,POR,MMP14,BCL6,PPP2R3A,PLCE1,SMAD4,FTO,FLCN,IGFBP5	Cluster2.xls	24hrs.FDR0.05
887	2	5.73804e-06	2.20471	0.0266991	GObp	GO_EMBRYO_DEVELOPMENT	34	COL1A1,BMP4,PRRX1,CYP26B1,DACT1,OSR1,MAN2A1,CDON,COL6A1,GPC3,MMP2,ZBTB16,VEGFA,LDB1,FGFR1,EGFR,ZFP36L1,MMP14,ITGA5,MED12,FKBP8,PBX1,SEC24D,PPP2R3A,ACVR2A,ARNT,UGDH,RARRES2,SMAD4,TAPT1,HOXC6,RTF1,FLCN,SOX4	Cluster2.xls	24hrs.FDR0.05
888	2	6.95177e-06	2.73683	0.0323466	GObp	GO_HEART_DEVELOPMENT	22	BMP4,OSR1,BICC1,TGFBR3,ANK2,AKAP13,GPC3,COL3A1,NOX4,VEGFA,LOX,COL5A1,CAMK2D,ZFP36L1,MED12,MBD1,PLCE1,RB1CC1,SH3PXD2B,SMAD4,JUN,SOX4	Cluster2.xls	24hrs.FDR0.05
889	2	7.33222e-06	2.48721	0.0341168	GObp	GO_CELLULAR_RESPONSE_TO_CYTOKINE_STIMULUS	26	GAS6,PODN,DCN,F3,NTRK2,PID1,COL1A1,ENTPD2,CXCL13,BGN,IL1RL2,IL6ST,IRAK3,NUMBL,GHR,DAPK1,OSMR,CCL11,RORA,BIRC2,CAMK2D,IL1R1,UBE2K,AXL,SMAD4,EGR1	Cluster2.xls	24hrs.FDR0.05
890	2	7.36018e-06	3.88466	0.0342469	GObp	GO_ANTERIOR_POSTERIOR_PATTERN_SPECIFICATION	13	BMP4,OSR1,CDON,GPC3,ZBTB16,LDB1,HOXC8,MED12,PBX1,PPP2R3A,ACVR2A,SMAD4,HOXC6	Cluster2.xls	24hrs.FDR0.05
891	2	5.10792e-05	4.27655	0.0344274	Reactome	REACTOME_SIGNALING_BY_PDGF	9	COL1A2,COL1A1,COL4A4,COL6A1,COL3A1,COL5A1,COL5A2,COL6A2,COL6A3	Cluster2.xls	24hrs.FDR0.05
892	2	8.08298e-06	4.79099	0.0376101	GObp	GO_REGULATION_OF_PROTEIN_KINASE_B_SIGNALING	10	GAS6,F3,NTRK2,XDH,NOX4,EGFR,AXL,OSBPL8,FLCN,IGFBP5	Cluster2.xls	24hrs.FDR0.05
893	2	8.74908e-06	4.75172	0.0407095	GObp	GO_EMBRYONIC_SKELETAL_SYSTEM_DEVELOPMENT	10	COL1A1,BMP4,PRRX1,OSR1,MMP14,MED12,PBX1,ACVR2A,TAPT1,HOXC6	Cluster2.xls	24hrs.FDR0.05
894	2	8.77578e-06	3.8255	0.0408337	GObp	GO_RESPIRATORY_SYSTEM_DEVELOPMENT	13	BMP4,CRISPLD2,ERRFI1,MAN2A1,GPC3,VEGFA,CP,NFIB,LOX,FGFR1,MMP14,ADAMTS2,IGFBP5	Cluster2.xls	24hrs.FDR0.05
895	2	8.96252e-06	5.21739	0.0417026	GObp	GO_REGULATION_OF_SMOOTH_MUSCLE_CELL_PROLIFERATION	9	IGFBP3,APOD,BMP4,NDRG2,OGN,CAMK2D,NAMPT,IGFBP5,JUN	Cluster2.xls	24hrs.FDR0.05
896	2	1.00002e-05	2.07039	0.0465311	GObp	GO_POSITIVE_REGULATION_OF_PHOSPHATE_METABOLIC_PROCESS	37	GDF10,IGFBP3,GAS6,C3,NTRK2,TIMP2,PID1,BMP4,DDR2,IGFBP4,IL6ST,CDON,ADCYAP1R1,XDH,NOX4,VEGFA,GHR,CCL11,FGFR1,CAMK2D,EGFR,ITGA5,GRB10,PLCE1,ACVR2A,RB1CC1,HGF,UBE2K,ARNT,RARRES2,SMAD4,ATP2B4,RASSF2,OSBPL8,FLCN,FNIP1,JUN	Cluster2.xls	24hrs.FDR0.05
897	2	1.00002e-05	2.07039	0.0465311	GObp	GO_POSITIVE_REGULATION_OF_PHOSPHORUS_METABOLIC_PROCESS	37	GDF10,IGFBP3,GAS6,C3,NTRK2,TIMP2,PID1,BMP4,DDR2,IGFBP4,IL6ST,CDON,ADCYAP1R1,XDH,NOX4,VEGFA,GHR,CCL11,FGFR1,CAMK2D,EGFR,ITGA5,GRB10,PLCE1,ACVR2A,RB1CC1,HGF,UBE2K,ARNT,RARRES2,SMAD4,ATP2B4,RASSF2,OSBPL8,FLCN,FNIP1,JUN	Cluster2.xls	24hrs.FDR0.05
898	3	5.69476e-33	11.5819	2.84738e-31	Hallmark	HALLMARK_EPITHELIAL_MESENCHYMAL_TRANSITION	41	PRRX1,FN1,FBN1,SFRP4,TGFBR3,PCOLCE2,THBS2,DCN,COL1A2,LAMC1,FSTL1,VCAN,MFAP5,IGFBP4,FBLN2,COL3A1,IGFBP3,LRP1,LOXL1,ANPEP,ECM1,SLIT3,COL5A2,PMEPA1,MMP14,COL5A1,GAS1,ABI3BP,MMP2,PMP22,BMP1,LOXL2,VEGFA,COL1A1,LUM,MMP3,ELN,CALU,FAP,LOX,COL6A3	Cluster3.xls	24hrs.FDR0.05
899	3	2.58722e-24	7.43384	1.20384e-20	GObp	GO_EXTRACELLULAR_STRUCTURE_ORGANIZATION	40	FN1,FBN1,DPT,COL14A1,DDR2,ADAMTS5,TNXB,TIMP2,ITGA11,GSN,FLRT2,DCN,COL1A2,LAMC1,VCAN,MFAP5,COL3A1,NID1,LOXL1,COL5A2,MMP14,ADAMTS2,SULF1,COL5A1,SFRP2,ABI3BP,MMP2,CTSK,BMP1,LOXL2,COL1A1,CCDC80,LUM,MMP3,ELN,PXDN,B4GALT1,CD47,LOX,COL6A3	Cluster3.xls	24hrs.FDR0.05
900	3	7.59e-19	5.05945	3.53162e-15	GObp	GO_VASCULATURE_DEVELOPMENT	42	SEMA3C,EDN1,PRRX1,FN1,CD34,ADM,COL1A2,GPC3,ERRFI1,FGFR1,HDAC7,COL3A1,LRP1,LOXL1,HEG1,ANPEP,TEK,TNFAIP2,RBPJ,ECM1,SOX4,C1GALT1,MMP14,ARHGAP24,COL5A1,SFRP2,MMP2,PDGFRA,ZFP36L1,LTBP1,LOXL2,VEGFA,COL1A1,NTRK2,APOD,SLC12A6,TGFBR2,RORA,FAP,B4GALT1,FOXO1,LOX	Cluster3.xls	24hrs.FDR0.05
901	3	9.82137e-18	3.79994	4.56988e-14	GObp	GO_CARDIOVASCULAR_SYSTEM_DEVELOPMENT	53	SEMA3C,EDN1,NOX4,PRRX1,FN1,FBN1,CD34,PLCE1,ADM,TGFBR3,FLRT2,COL1A2,GPC3,CAMK2D,ERRFI1,FGFR1,HDAC7,COL3A1,LRP1,LOXL1,HEG1,ANPEP,TEK,TNFAIP2,AKAP13,RBPJ,ECM1,SOX4,C1GALT1,MMP14,BICC1,ARHGAP24,COL5A1,SFRP2,MMP2,PDGFRA,MARCKS,ZFP36L1,LTBP1,LOXL2,VEGFA,COL1A1,NTRK2,APOD,SLC12A6,TMEM65,TGFBR2,RORA,FAP,B4GALT1,FOXO1,LOX,PAM	Cluster3.xls	24hrs.FDR0.05
902	3	9.82137e-18	3.79994	4.56988e-14	GObp	GO_CIRCULATORY_SYSTEM_DEVELOPMENT	53	SEMA3C,EDN1,NOX4,PRRX1,FN1,FBN1,CD34,PLCE1,ADM,TGFBR3,FLRT2,COL1A2,GPC3,CAMK2D,ERRFI1,FGFR1,HDAC7,COL3A1,LRP1,LOXL1,HEG1,ANPEP,TEK,TNFAIP2,AKAP13,RBPJ,ECM1,SOX4,C1GALT1,MMP14,BICC1,ARHGAP24,COL5A1,SFRP2,MMP2,PDGFRA,MARCKS,ZFP36L1,LTBP1,LOXL2,VEGFA,COL1A1,NTRK2,APOD,SLC12A6,TMEM65,TGFBR2,RORA,FAP,B4GALT1,FOXO1,LOX,PAM	Cluster3.xls	24hrs.FDR0.05
903	3	4.17543e-17	20.8147	1.94283e-13	GObp	GO_COLLAGEN_FIBRIL_ORGANIZATION	14	DPT,COL14A1,DDR2,TNXB,COL1A2,COL3A1,COL5A2,ADAMTS2,COL5A1,SFRP2,LOXL2,COL1A1,LUM,LOX	Cluster3.xls	24hrs.FDR0.05
904	3	7.25894e-15	3.51733	3.37759e-11	GObp	GO_REGULATION_OF_CELLULAR_COMPONENT_MOVEMENT	48	ANXA3,SEMA3C,EDN1,NOX4,CSF1,CXCL13,FN1,DDR2,EFEMP1,GSN,IGFBP5,TGFBR3,FLRT2,DCN,CAMK2D,DPEP1,FGFR1,HDAC7,ACE,COL3A1,IGFBP3,NBL1,LRP1,TEK,ANXA1,ECM1,MMP14,SULF1,EGFR,SFRP2,RARRES2,PDGFRA,TMEFF2,SRGAP1,NISCH,VEGFA,COL1A1,BCL6,APOD,CPEB1,ADARB1,DOCK7,PIK3R1,TGFBR2,HDAC4,B4GALT1,SMURF2,ROCK2	Cluster3.xls	24hrs.FDR0.05
905	3	1.14141e-14	2.65067	5.31097e-11	GObp	GO_REGULATION_OF_CELL_DIFFERENTIATION	70	SEMA3C,EDN1,CSF1,AXL,PRRX1,FN1,OGN,CD34,DDR2,SFRP4,TIMP2,EFEMP1,ADM,IGFBP5,FLRT2,ERRFI1,FGFR1,HDAC7,FYN,COL3A1,IL1RL2,ABCA5,IGFBP3,IRF4,NBL1,LRP1,CDON,ANXA1,AKAP13,RBPJ,PBX1,SLIT3,COL5A2,ABCA1,MMP14,AR,TWSG1,COL5A1,ZBTB16,SFRP2,RARRES2,PDGFRA,PMP22,MARCKS,PDE3A,XDH,LOXL2,VEGFA,COL1A1,NUMBL,BCL6,NTRK2,THRA,CPEB1,NPTN,ZFHX3,DOCK7,PIK3R1,PPP1R9A,PHLDB1,TGFBR2,MAN2A1,RORA,HDAC4,B4GALT1,RBFOX2,FOXO1,C…	Cluster3.xls	24hrs.FDR0.05
906	3	1.51625e-14	4.96678	7.05512e-11	GObp	GO_BLOOD_VESSEL_MORPHOGENESIS	32	EDN1,PRRX1,FN1,CD34,ADM,FGFR1,HDAC7,COL3A1,LRP1,HEG1,ANPEP,TEK,TNFAIP2,RBPJ,ECM1,SOX4,C1GALT1,MMP14,ARHGAP24,SFRP2,MMP2,PDGFRA,ZFP36L1,LOXL2,VEGFA,NTRK2,APOD,SLC12A6,TGFBR2,RORA,FAP,B4GALT1	Cluster3.xls	24hrs.FDR0.05
907	3	3.75071e-14	2.50047	1.74521e-10	GObp	GO_REGULATION_OF_MULTICELLULAR_ORGANISMAL_DEVELOPMENT	74	ANXA3,SEMA3C,EDN1,CSF1,CXCL13,AXL,PRRX1,FN1,C3,OGN,CD34,DDR2,SFRP4,TIMP2,EFEMP1,ADM,OSR2,FLRT2,THBS2,DCN,GPC3,ERRFI1,FGFR1,HDAC7,IRAK3,ACE,FYN,COL3A1,IL1RL2,IRF4,NBL1,LRP1,CDON,TEK,ANXA1,RBPJ,PBX1,ECM1,SLIT3,NPR1,COL5A2,MMP14,SULF1,COL5A1,ZBTB16,SFRP2,PMP22,MARCKS,BMP1,XDH,LOXL2,JAK1,VEGFA,COL1A1,NUMBL,BCL6,NTRK2,CPEB1,NPTN,ZFHX3,DOCK7,PIK3R1,PPP1R9A,PHLDB1,TGFBR2,MAN2A1,HDAC4,B4GALT1,SMURF2,RBFO…	Cluster3.xls	24hrs.FDR0.05
908	3	4.78989e-12	7.3692	2.39495e-10	Hallmark	HALLMARK_COAGULATION	18	DPP4,FN1,FBN1,C3,GSN,PRSS23,FYN,SERPING1,THBD,LRP1,ANXA1,PLAT,MMP14,MMP2,CTSK,BMP1,MMP3,CTSO	Cluster3.xls	24hrs.FDR0.05
909	3	7.02895e-13	3.44395	3.27057e-09	GObp	GO_ENZYME_LINKED_RECEPTOR_PROTEIN_SIGNALING_PATHWAY	42	CSF1,AXL,PLCE1,DDR2,CHRDL1,EFEMP1,TGFBR3,FLRT2,COL1A2,FSTL1,FGFR1,FYN,COL3A1,GRB10,TEK,PLAT,NPR1,SULF1,TWSG1,NAMPT,EGFR,RGMB,MMP2,PDGFRA,BMP1,LTBP1,JAK1,VEGFA,ZYX,NTRK2,DNM1,NPTN,PIK3R1,ITSN1,LNPEP,TGFBR2,SMURF2,RBFOX2,FOXO1,CYFIP1,ROCK2,ATP6V1B2	Cluster3.xls	24hrs.FDR0.05
910	3	7.55539e-13	3.15739	3.51552e-09	GObp	GO_ORGAN_MORPHOGENESIS	47	SEMA3C,EDN1,CSF1,PRRX1,FBN1,EFEMP1,ADM,IGFBP5,OSR2,TGFBR3,FLRT2,DCN,COL1A2,GPC3,ALDH1A3,ERRFI1,FGFR1,COL3A1,THBS3,HEG1,CDON,TEK,RBPJ,PBX1,SLIT3,SOX4,COL5A2,HOXC8,MMP14,TWSG1,COL5A1,EGFR,SFRP2,MMP2,PDGFRA,STIM1,BMP1,VEGFA,COL1A1,NTRK2,THRA,ABLIM1,ELN,TGFBR2,MAN2A1,FOXO1,PAM	Cluster3.xls	24hrs.FDR0.05
911	3	4.17113e-12	10.4074	1.94083e-08	GObp	GO_EXTRACELLULAR_MATRIX_DISASSEMBLY	14	FN1,FBN1,ADAMTS5,TIMP2,GSN,DCN,LAMC1,NID1,MMP14,MMP2,CTSK,BMP1,MMP3,ELN	Cluster3.xls	24hrs.FDR0.05
912	3	3.24102e-11	9.0915	2.18444e-08	Reactome	REACTOME_EXTRACELLULAR_MATRIX_ORGANIZATION	14	COL14A1,TIMP2,PCOLCE2,COL1A2,COL3A1,COL5A2,MMP14,ADAMTS2,COL5A1,MMP2,BMP1,COL1A1,MMP3,COL6A3	Cluster3.xls	24hrs.FDR0.05
913	3	4.84336e-12	2.53406	2.25362e-08	GObp	GO_NEGATIVE_REGULATION_OF_RESPONSE_TO_STIMULUS	61	SEMA3C,EDN1,CXCL13,FBN1,CD34,ARRDC3,SFRP4,CD55,TIMP2,CHRDL1,IGFBP6,ADM,HTRA3,IGFBP5,TGFBR3,FLRT2,DCN,GPC3,ERRFI1,DAPK1,STK38,IGFBP4,HDAC7,IRAK3,FYN,COL3A1,SERPING1,THBD,GRB10,IGFBP3,IRF4,NBL1,LRP1,TEK,ANXA1,PLAT,ECM1,SLIT3,PMEPA1,MMP14,AR,SULF1,TWSG1,BICC1,EGFR,SFRP2,PDGFRA,XDH,LTBP1,PRNP,PIK3IP1,BCL6,APOD,DNM1,TGFBR2,RORA,PXDN,SMURF2,FOXO1,CYLD,CRY2	Cluster3.xls	24hrs.FDR0.05
914	3	7.55283e-10	6.27746	3.77642e-08	Hallmark	HALLMARK_UV_RESPONSE_DN	16	EFEMP1,IGFBP5,TGFBR3,COL1A2,LAMC1,CELF2,FYN,COL3A1,CDON,COL5A2,ADD3,PMP22,LTBP1,ABCC1,COL1A1,TGFBR2	Cluster3.xls	24hrs.FDR0.05
915	3	2.37684e-10	8.74361	4.42093e-08	Kegg	KEGG_ECM_RECEPTOR_INTERACTION	13	FN1,TNXB,ITGA11,THBS2,COL1A2,LAMC1,COL3A1,THBS3,COL5A2,COL5A1,COL1A1,CD47,COL6A3	Cluster3.xls	24hrs.FDR0.05
916	3	5.21207e-10	5.34053	9.69446e-08	Kegg	KEGG_FOCAL_ADHESION	19	FN1,TNXB,ITGA11,THBS2,COL1A2,LAMC1,FYN,COL3A1,THBS3,COL5A2,COL5A1,EGFR,PDGFRA,VEGFA,ZYX,COL1A1,PIK3R1,ROCK2,COL6A3	Cluster3.xls	24hrs.FDR0.05
917	3	2.11132e-11	5.42768	9.82398e-08	GObp	GO_REGULATION_OF_CELLULAR_RESPONSE_TO_GROWTH_FACTOR_STIMULUS	22	CXCL13,FBN1,CHRDL1,HTRA3,TGFBR3,DCN,GPC3,FGFR1,MYOF,GRB10,NBL1,RBPJ,PMEPA1,SULF1,TWSG1,SFRP2,XDH,LTBP1,VEGFA,NPTN,TGFBR2,SMURF2	Cluster3.xls	24hrs.FDR0.05
918	3	2.41625e-11	3.80613	1.12428e-07	GObp	GO_RESPONSE_TO_GROWTH_FACTOR	32	ANXA3,EDN1,NOX4,CXCL13,FN1,FBN1,CLEC3B,CHRDL1,TGFBR3,FLRT2,COL1A2,FSTL1,ERRFI1,FGFR1,FYN,COL3A1,TWSG1,EGFR,RGMB,GAS1,PDGFRA,PDE3A,BMP1,VEGFA,ZYX,COL1A1,LUM,NTRK2,ZFHX3,TGFBR2,SMURF2,RBFOX2	Cluster3.xls	24hrs.FDR0.05
919	3	3.18024e-11	2.37923	1.47976e-07	GObp	GO_REGULATION_OF_CELL_PROLIFERATION	63	DPP4,EDN1,NOX4,CSF1,CXCL13,PRRX1,FN1,DPT,OGN,DDR2,SFRP4,CD55,TIMP2,IGFBP6,EFEMP1,ADM,IGFBP5,OSR2,TGFBR3,GPC3,LAMC1,CAMK2D,ERRFI1,FGFR1,ACE,FYN,IGFBP3,CDON,TEK,ANXA1,RBPJ,PBX1,ECM1,SLIT3,SOX4,NPR1,AR,SULF1,NAMPT,ZBTB16,EGFR,SFRP2,PDGFRA,PMP22,XDH,JAK1,PRNP,VEGFA,BCL6,NTRK2,APOD,CPEB1,ADARB1,TGFBR2,HDAC4,SESN1,FAP,B4GALT1,CD47,RBFOX2,FOXO1,GLUL,IKBKB	Cluster3.xls	24hrs.FDR0.05
920	3	3.7014e-11	2.62202	1.72226e-07	GObp	GO_POSITIVE_REGULATION_OF_DEVELOPMENTAL_PROCESS	53	ANXA3,EDN1,CSF1,AXL,FN1,C3,CD34,DDR2,SFRP4,TIMP2,ADM,OSR2,FLRT2,THBS2,DCN,FGFR1,HDAC7,IRAK3,FYN,IL1RL2,IGFBP3,NBL1,CDON,TEK,ANXA1,RBPJ,ECM1,MMP14,AR,ZBTB16,SFRP2,RARRES2,MARCKS,PDE3A,BMP1,LOXL2,JAK1,VEGFA,COL1A1,NUMBL,BCL6,NTRK2,THRA,CPEB1,NPTN,ZFHX3,PPP1R9A,PHLDB1,TGFBR2,MAN2A1,B4GALT1,SMURF2,IKBKB	Cluster3.xls	24hrs.FDR0.05
921	3	5.49754e-11	2.75876	2.55801e-07	GObp	GO_NEGATIVE_REGULATION_OF_MULTICELLULAR_ORGANISMAL_PROCESS	48	SEMA3C,EDN1,CXCL13,AXL,FN1,CD34,ARRDC3,EFEMP1,ADM,IGFBP5,PROCR,THBS2,DCN,ERRFI1,FGFR1,HDAC7,IRAK3,COL3A1,SERPING1,THBD,LRP1,ANPEP,TEK,ANXA1,RBPJ,PBX1,PLAT,ECM1,NPR1,COL5A2,SULF1,TWSG1,COL5A1,ZBTB16,SFRP2,PDGFRA,PMP22,XDH,PRNP,BCL6,APOD,PIK3R1,P2RX4,TGFBR2,HDAC4,CYLD,ROCK2,TSC22D3	Cluster3.xls	24hrs.FDR0.05
922	3	1.00928e-10	9.297	4.6962e-07	GObp	GO_MULTICELLULAR_ORGANISMAL_MACROMOLECULE_METABOLIC_PROCESS	13	TNXB,COL1A2,ACE,COL3A1,COL5A2,MMP14,ADAMTS2,COL5A1,MMP2,CTSK,COL1A1,MMP3,COL6A3	Cluster3.xls	24hrs.FDR0.05
923	3	9.51772e-09	12.5549	4.75886e-07	Hallmark	HALLMARK_ANGIOGENESIS	8	FSTL1,VCAN,FGFR1,COL3A1,THBD,COL5A2,VEGFA,LUM	Cluster3.xls	24hrs.FDR0.05
924	3	1.35607e-10	4.95194	6.30977e-07	GObp	GO_OSSIFICATION	22	CSF1,CLEC3B,DDR2,CHRDL1,ITGA11,IGFBP5,GPC3,VCAN,THBS3,IGFBP3,TEK,ECM1,COL5A2,MMP14,TWSG1,EGFR,MMP2,CTSK,BMP1,COL1A1,THRA,HDAC4	Cluster3.xls	24hrs.FDR0.05
925	3	1.62813e-10	3.72509	7.57568e-07	GObp	GO_SKELETAL_SYSTEM_DEVELOPMENT	30	EDN1,PRRX1,FBN1,OSR2,COL1A2,VCAN,FGFR1,IGFBP4,AEBP1,COL3A1,THBS3,TEK,AKAP13,PBX1,SOX4,COL5A2,HOXC8,MMP14,SULF1,ZBTB16,SFRP2,MMP2,PDGFRA,BMP1,HOXC6,COL1A1,LUM,THRA,TGFBR2,HDAC4	Cluster3.xls	24hrs.FDR0.05
926	3	2.76754e-10	5.53323	1.28774e-06	GObp	GO_CONNECTIVE_TISSUE_DEVELOPMENT	19	EDN1,CSF1,PRRX1,CD34,ARRDC3,OSR2,EBF2,FGFR1,THBS3,SULF1,NAMPT,COL5A1,ZBTB16,SFRP2,BMP1,COL1A1,LUM,THRA,TGFBR2	Cluster3.xls	24hrs.FDR0.05
927	3	4.39621e-10	7.00378	2.04556e-06	GObp	GO_NEGATIVE_REGULATION_OF_CELLULAR_RESPONSE_TO_GROWTH_FACTOR_STIMULUS	15	CXCL13,FBN1,CHRDL1,HTRA3,TGFBR3,DCN,NBL1,PMEPA1,SULF1,TWSG1,SFRP2,XDH,LTBP1,TGFBR2,SMURF2	Cluster3.xls	24hrs.FDR0.05
928	3	5.37339e-10	4.43493	2.50024e-06	GObp	GO_ANGIOGENESIS	23	EDN1,FN1,CD34,FGFR1,ANPEP,TEK,TNFAIP2,RBPJ,ECM1,C1GALT1,MMP14,ARHGAP24,SFRP2,MMP2,PDGFRA,LOXL2,VEGFA,APOD,SLC12A6,TGFBR2,RORA,FAP,B4GALT1	Cluster3.xls	24hrs.FDR0.05
929	3	5.43721e-10	2.29885	2.52993e-06	GObp	GO_RESPONSE_TO_ENDOGENOUS_STIMULUS	59	ANXA3,EDN1,NOX4,CXCL13,FN1,FBN1,C3,CLEC3B,SFRP4,TIMP2,CHRDL1,ADM,GSN,IGFBP5,TGFBR3,FLRT2,COL1A2,FSTL1,ERRFI1,FGFR1,IRAK3,FYN,COL3A1,THBD,GRB10,TEK,ANXA1,SLIT3,COL5A2,PMEPA1,ABCA1,MMP14,AR,TWSG1,NAMPT,EGFR,RGMB,MMP2,PDE3A,BMP1,ZYX,COL1A1,NTRK2,THRA,CPEB1,ZFHX3,CBLB,PIK3R1,P2RX4,TGFBR2,RORA,HDAC4,SMURF2,RBFOX2,FOXO1,LOX,ROCK2,PAM,ATP6V1B2	Cluster3.xls	24hrs.FDR0.05
930	3	6.31892e-10	2.60075	2.94019e-06	GObp	GO_REGULATION_OF_ANATOMICAL_STRUCTURE_MORPHOGENESIS	47	ANXA3,SEMA3C,EDN1,CSF1,CXCL13,FN1,C3,OGN,CD34,ADM,GSN,OSR2,THBS2,DCN,GPC3,FGFR1,HDAC7,FYN,TEK,ANXA1,AKAP13,RBPJ,ECM1,SLIT3,NPR1,COL5A2,SULF1,COL5A1,SFRP2,MARCKS,XDH,JAK1,SH3D19,VEGFA,COL1A1,NUMBL,BCL6,NTRK2,FGD4,PPP1R9A,PHLDB1,TGFBR2,B4GALT1,SMURF2,CYLD,CYFIP1,ROCK2	Cluster3.xls	24hrs.FDR0.05
931	3	4.95449e-09	9.74089	3.33933e-06	Reactome	REACTOME_COLLAGEN_FORMATION	10	COL14A1,PCOLCE2,COL1A2,COL3A1,COL5A2,ADAMTS2,COL5A1,BMP1,COL1A1,COL6A3	Cluster3.xls	24hrs.FDR0.05
932	3	9.29288e-10	2.30849	4.32398e-06	GObp	GO_POSITIVE_REGULATION_OF_MULTICELLULAR_ORGANISMAL_PROCESS	57	ANXA3,EDN1,CSF1,AXL,FN1,C3,CD34,DDR2,SFRP4,TIMP2,ADM,OSR2,FLRT2,THBS2,CAMK2D,FGFR1,HDAC7,IRAK3,FYN,IL1RL2,THBD,IRF4,NBL1,HEG1,CDON,TEK,ANXA1,RBPJ,ECM1,NPR1,MMP14,SULF1,ZBTB16,SFRP2,MARCKS,PDE3A,BMP1,LOXL2,JAK1,VEGFA,COL1A1,NUMBL,BCL6,LUM,NTRK2,CPEB1,NPTN,PIK3R1,PPP1R9A,PHLDB1,TGFBR2,MAN2A1,RORA,B4GALT1,SMURF2,ROCK2,IKBKB	Cluster3.xls	24hrs.FDR0.05
933	3	9.62091e-10	7.89745	4.47661e-06	GObp	GO_MULTICELLULAR_ORGANISM_METABOLIC_PROCESS	13	TNXB,COL1A2,ACE,COL3A1,COL5A2,MMP14,ADAMTS2,COL5A1,MMP2,CTSK,COL1A1,MMP3,COL6A3	Cluster3.xls	24hrs.FDR0.05
934	3	1.19148e-09	2.23309	5.54396e-06	GObp	GO_TISSUE_DEVELOPMENT	60	SEMA3C,EDN1,NOX4,CSF1,PRRX1,FN1,CD34,CLEC3B,DDR2,ARRDC3,ADM,GSN,IGFBP5,OSR2,TGFBR3,EBF2,DCN,GPC3,LAMC1,ALDH1A3,CAMK2D,ERRFI1,FGFR1,COL3A1,THBS3,HEG1,CDON,ANXA1,AKAP13,RBPJ,PBX1,ECM1,SOX4,C1GALT1,MMP14,SULF1,TWSG1,NAMPT,COL5A1,ZBTB16,EGFR,SFRP2,MMP2,PDGFRA,TMEFF2,STIM1,MARCKS,BMP1,ZFP36L1,LOXL2,VEGFA,COL1A1,LUM,APOD,THRA,TGFBR2,MAN2A1,B4GALT1,SIDT2,FOXO1	Cluster3.xls	24hrs.FDR0.05
935	3	3.03513e-09	2.29906	1.41225e-05	GObp	GO_REGULATION_OF_HYDROLASE_ACTIVITY	54	PI16,CXCL13,FN1,C3,PLCE1,TIMP2,GSN,C4B,PCOLCE2,GPC3,CAMK2D,DPEP1,ERRFI1,DAPK1,FGFR1,FYN,SERPING1,ARHGAP20,LRP1,DLG4,TEK,ANXA1,AKAP13,ECM1,SGSM2,MMP14,ARHGAP24,EGFR,TRIP10,SFRP2,ALDH1A1,PDGFRA,SRGAP1,MARCKS,DENND2A,XDH,ARHGEF25,JAK1,ITIH5,VEGFA,ARHGAP21,BCL6,NTRK2,FGD4,DOCK7,ARHGAP42,ITSN1,ROCK2,COL6A3,IKBKB,AGAP1,PLA2R1,STXBP5,CRY2	Cluster3.xls	24hrs.FDR0.05
936	3	4.33686e-09	2.36985	2.01794e-05	GObp	GO_NEGATIVE_REGULATION_OF_CELL_COMMUNICATION	50	EDN1,FBN1,SFRP4,TIMP2,CHRDL1,IGFBP6,ADM,HTRA3,IGFBP5,TGFBR3,FLRT2,DCN,GPC3,ERRFI1,DAPK1,STK38,IGFBP4,HDAC7,IRAK3,FYN,GRB10,IGFBP3,IRF4,NBL1,LRP1,ECM1,SLIT3,PMEPA1,MMP14,AR,SULF1,TWSG1,BICC1,EGFR,SFRP2,XDH,LTBP1,PRNP,PIK3IP1,BCL6,APOD,DNM1,PPP1R9A,TGFBR2,RORA,PXDN,SMURF2,FOXO1,CYLD,CRY2	Cluster3.xls	24hrs.FDR0.05
937	3	5.13887e-09	3.39468	2.39112e-05	GObp	GO_HEART_DEVELOPMENT	28	SEMA3C,EDN1,NOX4,FBN1,PLCE1,ADM,TGFBR3,FLRT2,GPC3,CAMK2D,COL3A1,HEG1,TEK,AKAP13,RBPJ,SOX4,BICC1,COL5A1,SFRP2,PDGFRA,MARCKS,ZFP36L1,LTBP1,VEGFA,TMEM65,TGFBR2,LOX,PAM	Cluster3.xls	24hrs.FDR0.05
938	3	7.75286e-09	2.67727	3.60741e-05	GObp	GO_POSITIVE_REGULATION_OF_CELL_DIFFERENTIATION	39	EDN1,CSF1,AXL,FN1,CD34,DDR2,SFRP4,TIMP2,ADM,FGFR1,FYN,IL1RL2,IGFBP3,NBL1,CDON,ANXA1,RBPJ,MMP14,AR,ZBTB16,SFRP2,RARRES2,MARCKS,PDE3A,LOXL2,VEGFA,COL1A1,NUMBL,BCL6,NTRK2,THRA,CPEB1,NPTN,ZFHX3,PPP1R9A,TGFBR2,MAN2A1,B4GALT1,IKBKB	Cluster3.xls	24hrs.FDR0.05
939	3	1.11505e-08	2.46615	5.18832e-05	GObp	GO_CELLULAR_RESPONSE_TO_ENDOGENOUS_STIMULUS	44	EDN1,NOX4,CXCL13,FN1,FBN1,CLEC3B,CHRDL1,IGFBP5,TGFBR3,FLRT2,COL1A2,FSTL1,ERRFI1,FGFR1,FYN,COL3A1,GRB10,ANXA1,SLIT3,COL5A2,PMEPA1,AR,TWSG1,NAMPT,EGFR,RGMB,MMP2,PDE3A,BMP1,ZYX,COL1A1,NTRK2,THRA,CPEB1,PIK3R1,P2RX4,TGFBR2,RORA,HDAC4,SMURF2,RBFOX2,FOXO1,ROCK2,ATP6V1B2	Cluster3.xls	24hrs.FDR0.05
940	3	1.19808e-08	2.63563	5.57466e-05	GObp	GO_REGULATION_OF_CELL_DEVELOPMENT	39	SEMA3C,EDN1,CSF1,PRRX1,FN1,OGN,TIMP2,EFEMP1,FLRT2,FGFR1,FYN,COL3A1,NBL1,LRP1,CDON,AKAP13,PBX1,SLIT3,SFRP2,PMP22,MARCKS,PDE3A,VEGFA,COL1A1,NUMBL,BCL6,NTRK2,CPEB1,NPTN,ZFHX3,DOCK7,PPP1R9A,PHLDB1,TGFBR2,MAN2A1,HDAC4,B4GALT1,ROCK2,IKBKB	Cluster3.xls	24hrs.FDR0.05
941	3	1.22725e-07	4.05159	8.27166e-05	Reactome	REACTOME_AXON_GUIDANCE	18	COL1A2,LAMC1,FGFR1,FYN,COL3A1,SLIT3,COL5A2,COL5A1,SCN7A,EGFR,RGMB,SRGAP1,PRNP,COL1A1,DNM1,ABLIM1,ROCK2,COL6A3	Cluster3.xls	24hrs.FDR0.05
942	3	2.2374e-08	3.17655	0.000104106	GObp	GO_TRANSMEMBRANE_RECEPTOR_PROTEIN_TYROSINE_KINASE_SIGNALING_PATHWAY	28	CSF1,AXL,PLCE1,DDR2,EFEMP1,FLRT2,FGFR1,FYN,GRB10,TEK,PLAT,SULF1,NAMPT,EGFR,MMP2,PDGFRA,JAK1,VEGFA,NTRK2,DNM1,NPTN,PIK3R1,ITSN1,RBFOX2,FOXO1,CYFIP1,ROCK2,ATP6V1B2	Cluster3.xls	24hrs.FDR0.05
943	3	2.42646e-08	1.96232	0.000112903	GObp	GO_POSITIVE_REGULATION_OF_RESPONSE_TO_STIMULUS	67	EDN1,NOX4,CSF1,CXCL13,AXL,PRRX1,FN1,C3,PLCE1,ARRDC3,SFRP4,SCARA3,CD55,TIMP2,GSN,C4B,IGFBP5,TGFBR3,DCN,GPC3,CAMK2D,FGFR1,IGFBP4,IRAK3,FYN,COL3A1,SERPING1,THBD,GRB10,IGFBP3,TSPAN5,CDON,DLG4,TEK,ANXA1,AKAP13,RBPJ,ECM1,SOX4,SULF1,TWSG1,EGFR,SFRP2,RARRES2,MMP2,PDGFRA,CTSK,MARCKS,BMP1,XDH,VEGFA,COL1A1,NTRK2,TMOD2,NPTN,MMP3,PIK3R1,P2RX4,ITSN1,TGFBR2,CD47,SMURF2,CYLD,CYFIP1,IKBKB,WDFY1,PLA2R1	Cluster3.xls	24hrs.FDR0.05
944	3	2.43645e-08	3.24558	0.000113368	GObp	GO_WOUND_HEALING	27	AXL,FN1,C3,CD34,AHNAK2,DCBLD2,GSN,PROCR,DCN,COL1A2,FYN,COL3A1,SERPING1,THBD,MYOF,ANXA1,PLAT,COL5A1,PDGFRA,TMEFF2,COL1A1,APOD,PIK3R1,P2RX4,TGFBR2,B4GALT1,LOX	Cluster3.xls	24hrs.FDR0.05
945	3	1.72371e-07	7.94492	0.000116178	Reactome	REACTOME_NCAM_SIGNALING_FOR_NEURITE_OUT_GROWTH	9	COL1A2,FGFR1,FYN,COL3A1,COL5A2,COL5A1,PRNP,COL1A1,COL6A3	Cluster3.xls	24hrs.FDR0.05
946	3	1.83234e-07	3.2814	0.0001235	Reactome	REACTOME_DEVELOPMENTAL_BIOLOGY	23	COL1A2,LAMC1,FGFR1,FYN,COL3A1,CEBPD,CDON,EBF1,RBPJ,SLIT3,COL5A2,COL5A1,SCN7A,EGFR,RGMB,SRGAP1,PRNP,COL1A1,DNM1,ABLIM1,FOXO1,ROCK2,COL6A3	Cluster3.xls	24hrs.FDR0.05
947	3	2.03232e-07	17.6554	0.000136979	Reactome	REACTOME_REGULATION_OF_INSULIN_LIKE_GROWTH_FACTOR_IGF_ACTIVITY_BY_INSULIN_LIKE_GROWTH_FACTOR_BINDING_PROTEINS_IGFBPS	5	IGFBP6,IGFBP5,IGFBP4,IGFBP3,MMP2	Cluster3.xls	24hrs.FDR0.05
948	3	2.96118e-06	3.9548	0.000148059	Hallmark	HALLMARK_TNFA_SIGNALING_VIA_NFKB	14	EDN1,GFPT2,CSF1,PHLDA1,CEBPD,TNFAIP2,PMEPA1,ABCA1,NAMPT,TRIP10,MARCKS,VEGFA,BCL6,B4GALT1	Cluster3.xls	24hrs.FDR0.05
949	3	2.96118e-06	3.9548	0.000148059	Hallmark	HALLMARK_IL2_STAT5_SIGNALING	14	CSF1,PHLDA1,FGL2,IRF4,SLC1A5,ECM1,TWSG1,AHNAK,ITIH5,PRNP,ARL4A,P2RX4,RORA,CYFIP1	Cluster3.xls	24hrs.FDR0.05
950	3	3.53322e-08	2.57113	0.000164401	GObp	GO_CELL_MOTILITY	38	DPP4,SEMA3C,EDN1,CXCL13,AXL,FN1,CD34,ITGA11,TGFBR3,PROCR,COL1A2,LAMC1,VCAN,FGFR1,FYN,THBD,TEK,ANXA1,PLAT,SLIT3,MMP14,COL5A1,EGFR,PDGFRA,TMEFF2,NAV1,LOXL2,JAK1,VEGFA,COL1A1,NTRK2,LYST,PIK3R1,FAP,B4GALT1,CD47,RBFOX2,PEAK1	Cluster3.xls	24hrs.FDR0.05
951	3	3.53322e-08	2.57113	0.000164401	GObp	GO_LOCALIZATION_OF_CELL	38	DPP4,SEMA3C,EDN1,CXCL13,AXL,FN1,CD34,ITGA11,TGFBR3,PROCR,COL1A2,LAMC1,VCAN,FGFR1,FYN,THBD,TEK,ANXA1,PLAT,SLIT3,MMP14,COL5A1,EGFR,PDGFRA,TMEFF2,NAV1,LOXL2,JAK1,VEGFA,COL1A1,NTRK2,LYST,PIK3R1,FAP,B4GALT1,CD47,RBFOX2,PEAK1	Cluster3.xls	24hrs.FDR0.05
952	3	3.64824e-08	3.36293	0.000169752	GObp	GO_POSITIVE_REGULATION_OF_LOCOMOTION	25	ANXA3,SEMA3C,EDN1,NOX4,CSF1,CXCL13,FN1,DDR2,CAMK2D,FGFR1,HDAC7,TEK,MMP14,EGFR,RARRES2,PDGFRA,VEGFA,COL1A1,CPEB1,DOCK7,PIK3R1,TGFBR2,HDAC4,SMURF2,ROCK2	Cluster3.xls	24hrs.FDR0.05
953	3	2.60036e-07	5.5571	0.000175264	Reactome	REACTOME_SIGNALING_BY_PDGF	12	THBS2,COL1A2,COL3A1,THBS3,PLAT,COL5A2,COL5A1,PDGFRA,COL1A1,PIK3R1,FOXO1,COL6A3	Cluster3.xls	24hrs.FDR0.05
954	3	3.76945e-08	4.36459	0.000175393	GObp	GO_REGULATION_OF_VASCULATURE_DEVELOPMENT	18	ANXA3,CXCL13,C3,CD34,ADM,THBS2,DCN,HDAC7,TEK,ECM1,NPR1,SULF1,SFRP2,XDH,JAK1,VEGFA,TGFBR2,ROCK2	Cluster3.xls	24hrs.FDR0.05
955	3	4.22193e-08	5.49278	0.000196446	GObp	GO_RESPONSE_TO_TRANSFORMING_GROWTH_FACTOR_BETA	14	EDN1,NOX4,FN1,FBN1,CLEC3B,TGFBR3,COL1A2,FYN,COL3A1,PDE3A,ZYX,COL1A1,ZFHX3,TGFBR2	Cluster3.xls	24hrs.FDR0.05
956	3	3.39317e-07	10.1405	0.0002287	Reactome	REACTOME_NCAM1_INTERACTIONS	7	COL1A2,COL3A1,COL5A2,COL5A1,PRNP,COL1A1,COL6A3	Cluster3.xls	24hrs.FDR0.05
957	3	5.76183e-08	1.95661	0.000268098	GObp	GO_CELLULAR_RESPONSE_TO_ORGANIC_SUBSTANCE	64	EDN1,NOX4,CSF1,CXCL13,AXL,FN1,FBN1,CLEC3B,CHRDL1,IGFBP5,TGFBR3,FLRT2,DCN,COL1A2,FSTL1,CAMK2D,ERRFI1,DAPK1,FGFR1,IRAK3,FYN,COL3A1,IL1RL2,GRB10,IRF4,SAMHD1,ANXA1,SLIT3,SOX4,COL5A2,PMEPA1,ABCA1,AR,TWSG1,NAMPT,EGFR,RGMB,GAS1,MMP2,PDGFRA,PDE3A,BMP1,JAK1,VEGFA,ZYX,COL1A1,NUMBL,NTRK2,THRA,CASP12,CPEB1,RAB11FIP2,PIK3R1,P2RX4,TGFBR2,RORA,HDAC4,SMURF2,RBFOX2,FOXO1,CTDSP2,ROCK2,ATP6V1B2,IKBKB	Cluster3.xls	24hrs.FDR0.05
958	3	6.25498e-08	2.35405	0.000291044	GObp	GO_BIOLOGICAL_ADHESION	43	DPP4,AXL,FN1,OPCML,DPT,CD34,COL14A1,DDR2,ANTXR1,TNXB,ITGA11,FLRT2,THBS2,LAMC1,VCAN,ISLR,FYN,EMILIN2,COL3A1,NID1,THBS3,IRF4,CDON,TEK,ANXA1,SOX4,COL5A1,EGFR,RGMB,PDGFRA,APBB1IP,KIRREL,MARCKS,ZFP36L1,LOXL2,ZYX,NPTN,RORA,FAP,B4GALT1,CD47,COL6A3,PEAK1	Cluster3.xls	24hrs.FDR0.05
959	3	6.07976e-06	4.21097	0.000303988	Hallmark	HALLMARK_APOPTOSIS	12	TIMP2,IGFBP6,GSN,TGFBR3,DCN,GPX3,ANXA1,PLAT,GSTM1,MMP2,LUM,CYLD	Cluster3.xls	24hrs.FDR0.05
960	3	7.81705e-08	2.2822	0.000363727	GObp	GO_LOCOMOTION	45	DPP4,SEMA3C,EDN1,CXCL13,AXL,FN1,OGN,CD34,CD55,ITGA11,LSP1,TGFBR3,PROCR,FLRT2,COL1A2,LAMC1,VCAN,FGFR1,FYN,THBD,SLC1A5,ANPEP,TEK,ANXA1,PLAT,SLIT3,MMP14,COL5A1,EGFR,RARRES2,PDGFRA,TMEFF2,NAV1,LOXL2,JAK1,VEGFA,COL1A1,NTRK2,LYST,PIK3R1,FAP,B4GALT1,CD47,RBFOX2,PEAK1	Cluster3.xls	24hrs.FDR0.05
961	3	9.08846e-08	2.91016	0.000422886	GObp	GO_RESPONSE_TO_WOUNDING	29	AXL,FN1,C3,CD34,AHNAK2,DCBLD2,ADM,GSN,PROCR,DCN,COL1A2,FYN,COL3A1,SERPING1,THBD,MYOF,ANXA1,PLAT,COL5A1,PDGFRA,TMEFF2,COL1A1,APOD,PIK3R1,P2RX4,CALU,TGFBR2,B4GALT1,LOX	Cluster3.xls	24hrs.FDR0.05
962	3	1.27537e-07	2.09547	0.000593431	GObp	GO_NEUROGENESIS	52	SEMA3C,CSF1,AXL,PRRX1,FN1,OPCML,OGN,TIMP2,EFEMP1,ADM,GSN,FLRT2,VCAN,FGFR1,HDAC7,PHLDA1,FYN,COL3A1,NBL1,LRP1,CDON,DLG4,ANXA1,RBPJ,PBX1,SLIT3,SOX4,HOXC8,MMP14,SFRP2,PMP22,MXRA8,MARCKS,NAV1,VEGFA,NUMBL,BCL6,LUM,NTRK2,APOD,CPEB1,NPTN,ZFHX3,DOCK7,PPP1R9A,CALU,MAN2A1,RORA,RBFOX2,ATP8B1,CYFIP1,IKBKB	Cluster3.xls	24hrs.FDR0.05
963	3	1.58133e-07	2.72381	0.000735792	GObp	GO_NEGATIVE_REGULATION_OF_CELL_PROLIFERATION	31	NOX4,DPT,OGN,SFRP4,TIMP2,IGFBP6,ADM,IGFBP5,TGFBR3,GPC3,IGFBP3,RBPJ,SLIT3,SOX4,NPR1,AR,SULF1,ZBTB16,SFRP2,PMP22,XDH,PRNP,BCL6,APOD,CPEB1,ADARB1,TGFBR2,HDAC4,SESN1,FAP,B4GALT1	Cluster3.xls	24hrs.FDR0.05
964	3	1.69596e-07	9.22403	0.000789132	GObp	GO_REGULATION_OF_SMOOTH_MUSCLE_CELL_MIGRATION	8	NOX4,IGFBP5,CAMK2D,ACE,IGFBP3,LRP1,DOCK7,HDAC4	Cluster3.xls	24hrs.FDR0.05
965	3	1.93027e-07	2.08643	0.000898156	GObp	GO_RESPONSE_TO_OXYGEN_CONTAINING_COMPOUND	51	EDN1,NOX4,CXCL13,AXL,FN1,FBN1,C3,ADM,GSN,IGFBP5,TGFBR3,DCN,COL1A2,DPEP1,ERRFI1,IRAK3,GPX3,FYN,COL3A1,THBD,GRB10,LOXL1,TEK,ANXA1,SLIT3,SOX4,COL5A2,ABCA1,NAMPT,EGFR,MMP2,PDGFRA,PDE3A,COL1A1,PRDX6,NTRK2,APOD,CPEB1,RAB11FIP2,MMP3,PIK3R1,P2RX4,TGFBR2,RORA,SIDT2,FOXO1,GLUL,ROCK2,PAM,ATP6V1B2,IKBKB	Cluster3.xls	24hrs.FDR0.05
966	3	2.37262e-07	4.82293	0.00110398	GObp	GO_CELL_SUBSTRATE_ADHESION	14	AXL,FN1,CD34,ANTXR1,TNXB,ITGA11,LAMC1,COL3A1,NID1,THBS3,TEK,MARCKS,ZYX,PEAK1	Cluster3.xls	24hrs.FDR0.05
967	3	2.54003e-07	3.86673	0.00118188	GObp	GO_NEGATIVE_REGULATION_OF_LOCOMOTION	18	SEMA3C,CXCL13,ARRDC3,GSN,IGFBP5,DCN,DPEP1,COL3A1,IGFBP3,NBL1,LRP1,SULF1,SFRP2,TMEFF2,SRGAP1,NISCH,APOD,ADARB1	Cluster3.xls	24hrs.FDR0.05
968	3	2.5421e-07	6.09283	0.00118284	GObp	GO_NEGATIVE_REGULATION_OF_TRANSMEMBRANE_RECEPTOR_PROTEIN_SERINE_THREONINE_KINASE_SIGNALING_PATHWAY	11	FBN1,CHRDL1,HTRA3,TGFBR3,NBL1,PMEPA1,TWSG1,SFRP2,LTBP1,TGFBR2,SMURF2	Cluster3.xls	24hrs.FDR0.05
969	3	3.13452e-07	2.46867	0.00145849	GObp	GO_NEGATIVE_REGULATION_OF_DEVELOPMENTAL_PROCESS	35	SEMA3C,EFEMP1,IGFBP5,THBS2,DCN,FGFR1,HDAC7,COL3A1,ABCA5,LRP1,TEK,ANXA1,RBPJ,PBX1,ECM1,NPR1,COL5A2,ABCA1,SULF1,TWSG1,COL5A1,ZBTB16,SFRP2,PMP22,XDH,BCL6,ZFHX3,PIK3R1,TGFBR2,RORA,HDAC4,FOXO1,CYLD,ROCK2,TSC22D3	Cluster3.xls	24hrs.FDR0.05
970	3	3.39317e-07	10.1405	0.00157884	GObp	GO_TRABECULA_MORPHOGENESIS	7	TGFBR3,THBS3,HEG1,TEK,RBPJ,MMP2,COL1A1	Cluster3.xls	24hrs.FDR0.05
971	3	3.43738e-07	8.52788	0.00159941	GObp	GO_CELLULAR_RESPONSE_TO_AMINO_ACID_STIMULUS	8	COL1A2,COL3A1,COL5A2,EGFR,MMP2,COL1A1,NTRK2,CPEB1	Cluster3.xls	24hrs.FDR0.05
972	3	3.63887e-07	2.26209	0.00169317	GObp	GO_RESPONSE_TO_ABIOTIC_STIMULUS	41	DPP4,EDN1,NOX4,SCARA5,SCARA3,ADM,TGFBR3,DCN,CAMK2D,ERRFI1,HDAC7,FYN,COL3A1,THBD,MYOF,TEK,ANXA1,RBPJ,PLAT,MMP14,EGFR,SFRP2,MMP2,LOXL2,VEGFA,COL1A1,NTRK2,THRA,CPEB1,NPTN,SLC12A6,CBLB,PIK3R1,DCUN1D3,TGFBR2,RORA,HDAC4,FOXO1,PAM,TSC22D3,CRY2	Cluster3.xls	24hrs.FDR0.05
973	3	3.6522e-07	4.99635	0.00169937	GObp	GO_CARTILAGE_DEVELOPMENT	13	EDN1,PRRX1,OSR2,FGFR1,THBS3,SULF1,ZBTB16,SFRP2,BMP1,COL1A1,LUM,THRA,TGFBR2	Cluster3.xls	24hrs.FDR0.05
974	3	3.79341e-07	5.38068	0.00176507	GObp	GO_REGULATION_OF_WOUND_HEALING	12	EDN1,CD34,SCARA5,GSN,SERPING1,THBD,ANXA1,PLAT,PDGFRA,TGFBR2,FAP,STXBP5	Cluster3.xls	24hrs.FDR0.05
975	3	3.93927e-07	3.14633	0.00183294	GObp	GO_REGULATION_OF_RESPONSE_TO_WOUNDING	23	EDN1,C3,CD34,SCARA5,CD55,GSN,C4B,SERPING1,IL1RL2,THBD,TEK,ANXA1,PLAT,PDGFRA,ZYX,BCL6,APOD,CASP12,TGFBR2,RORA,FAP,CD47,STXBP5	Cluster3.xls	24hrs.FDR0.05
976	3	4.18003e-07	1.9554	0.00194497	GObp	GO_REGULATION_OF_PHOSPHORUS_METABOLIC_PROCESS	56	EDN1,NOX4,CSF1,FN1,C3,PLCE1,DDR2,TNXB,TIMP2,ADM,FLRT2,DCN,CAMK2D,ERRFI1,FGFR1,STK38,IGFBP4,IRAK3,ACE,FYN,GRB10,IGFBP3,CDON,TEK,AKAP13,NPR1,PMEPA1,ABCA1,AR,EGFR,SFRP2,RARRES2,PDGFRA,KIRREL,MARCKS,BMP1,XDH,PRNP,VEGFA,PIK3IP1,NTRK2,NPTN,ADARB1,DOCK7,PIK3R1,ITSN1,PPP1R9A,TGFBR2,HDAC4,FOXO1,MAP4K4,CTDSP2,ROCK2,IKBKB,CRY2,CAMK2N1	Cluster3.xls	24hrs.FDR0.05
977	3	4.21927e-07	3.59012	0.00196323	GObp	GO_UROGENITAL_SYSTEM_DEVELOPMENT	19	FBN1,CD34,PLCE1,OSR2,DCN,GPC3,FGFR1,ACE,NID1,ANXA1,PBX1,SOX4,C1GALT1,AR,SULF1,ZBTB16,PDGFRA,VEGFA,THRA	Cluster3.xls	24hrs.FDR0.05
978	3	4.33775e-07	6.42013	0.00201835	GObp	GO_REGULATION_OF_COAGULATION	10	EDN1,CD34,SCARA5,PROCR,SERPING1,THBD,PLAT,PDGFRA,FAP,STXBP5	Cluster3.xls	24hrs.FDR0.05
979	3	4.3814e-07	2.30239	0.00203867	GObp	GO_ANATOMICAL_STRUCTURE_FORMATION_INVOLVED_IN_MORPHOGENESIS	39	SEMA3C,EDN1,CXCL13,FN1,CD34,ADM,TGFBR3,ALDH1A3,FGFR1,THBS3,ANPEP,CDON,TEK,TNFAIP2,RBPJ,ECM1,SOX4,C1GALT1,MMP14,TWSG1,ARHGAP24,SFRP2,MMP2,PDGFRA,STIM1,LOXL2,VEGFA,COL1A1,BCL6,APOD,TMOD2,SLC12A6,ABLIM1,TGFBR2,RORA,FAP,B4GALT1,FOXO1,ATP8B1	Cluster3.xls	24hrs.FDR0.05
980	3	4.74478e-07	4.57203	0.00220775	GObp	GO_REGULATION_OF_CELL_SUBSTRATE_ADHESION	14	CSF1,FN1,FBLN2,NID1,TEK,MMP14,ABI3BP,VEGFA,COL1A1,CCDC80,BCL6,APOD,PIK3R1,ROCK2	Cluster3.xls	24hrs.FDR0.05
981	3	5.10961e-07	9.64586	0.0023775	GObp	GO_AORTA_DEVELOPMENT	7	COL3A1,LRP1,LOXL1,RBPJ,SOX4,LTBP1,LOX	Cluster3.xls	24hrs.FDR0.05
982	3	5.17622e-07	2.02059	0.0024085	GObp	GO_CELL_DEVELOPMENT	51	SEMA3C,EDN1,AXL,FN1,OPCML,OGN,ANTXR1,ADM,GSN,TGFBR3,FLRT2,LAMC1,CAMK2D,FGFR1,FYN,NBL1,HEG1,DLG4,TEK,RBPJ,SLIT3,SOX4,C1GALT1,SULF1,ZBTB16,SFRP2,PDGFRA,MXRA8,PDE3A,BMP1,LOXL2,VEGFA,NUMBL,BCL6,LUM,NTRK2,APOD,TMOD2,DOCK7,PPP1R9A,CALU,TGFBR2,HDAC4,B4GALT1,SIDT2,RBFOX2,ATP8B1,CYFIP1,IKBKB,PEAK1,MSI2	Cluster3.xls	24hrs.FDR0.05
983	3	6.07436e-05	3.38983	0.00303718	Hallmark	HALLMARK_HYPOXIA	12	ADM,DCN,GPC3,ERRFI1,IGFBP3,RBPJ,COL5A1,EGFR,VEGFA,RORA,LOX,PAM	Cluster3.xls	24hrs.FDR0.05
984	3	6.07436e-05	3.38983	0.00303718	Hallmark	HALLMARK_APICAL_JUNCTION	12	FBN1,CD34,ADAMTS5,VCAN,THBS3,EGFR,MMP2,EPB41L2,BMP1,ZYX,B4GALT1,LIMA1	Cluster3.xls	24hrs.FDR0.05
985	3	6.07436e-05	3.38983	0.00303718	Hallmark	HALLMARK_COMPLEMENT	12	DPP4,FN1,C3,CD55,TIMP2,FYN,SERPING1,LRP1,PLAT,MMP14,CBLB,CTSO	Cluster3.xls	24hrs.FDR0.05
986	3	6.07436e-05	3.38983	0.00303718	Hallmark	HALLMARK_INFLAMMATORY_RESPONSE	12	EDN1,CSF1,AXL,CD55,DCBLD2,ADM,GPC3,SLC4A4,ABCA1,MMP14,NAMPT,P2RX4	Cluster3.xls	24hrs.FDR0.05
987	3	6.58304e-07	14.8677	0.00306309	GObp	GO_FIBRIL_ORGANIZATION	5	TNXB,GSN,MFAP5,COL3A1,COL5A1	Cluster3.xls	24hrs.FDR0.05
988	3	6.67112e-07	2.76345	0.00310407	GObp	GO_TUBE_DEVELOPMENT	27	SEMA3C,EDN1,CSF1,ADM,IGFBP5,GPC3,ERRFI1,FGFR1,COL3A1,HEG1,RBPJ,PBX1,SOX4,C1GALT1,MMP14,ADAMTS2,EGFR,SFRP2,RARRES2,PDGFRA,ZFP36L1,VEGFA,THRA,TGFBR2,MAN2A1,B4GALT1,LOX	Cluster3.xls	24hrs.FDR0.05
989	3	7.14927e-07	20.5444	0.00332655	GObp	GO_REGULATION_OF_PHOSPHOLIPASE_A2_ACTIVITY	4	LRP1,ANXA1,EGFR,PLA2R1	Cluster3.xls	24hrs.FDR0.05
990	3	7.93877e-07	6.77966	0.00369391	GObp	GO_ARTERY_DEVELOPMENT	9	PRRX1,COL3A1,LRP1,LOXL1,RBPJ,SOX4,LTBP1,VEGFA,LOX	Cluster3.xls	24hrs.FDR0.05
991	3	9.26455e-07	14.1243	0.0043108	GObp	GO_NEGATIVE_REGULATION_OF_CELL_JUNCTION_ASSEMBLY	5	ACE,MMP14,APOD,ROCK2,IKBKB	Cluster3.xls	24hrs.FDR0.05
992	3	9.29703e-07	4.094	0.00432591	GObp	GO_REGULATION_OF_TRANSMEMBRANE_RECEPTOR_PROTEIN_SERINE_THREONINE_KINASE_SIGNALING_PATHWAY	15	FBN1,CHRDL1,HTRA3,TGFBR3,GPC3,NBL1,RBPJ,PMEPA1,SULF1,TWSG1,SFRP2,BMP1,LTBP1,TGFBR2,SMURF2	Cluster3.xls	24hrs.FDR0.05
993	3	9.52808e-07	2.6048	0.00443342	GObp	GO_REGULATION_OF_CELL_ADHESION	29	DPP4,CSF1,CXCL13,FN1,CD55,GSN,FBLN2,FYN,NID1,IL1RL2,IRF4,TEK,ANXA1,MMP14,ZBTB16,SFRP2,ABI3BP,APBB1IP,PRNP,VEGFA,COL1A1,CCDC80,BCL6,APOD,PIK3R1,TGFBR2,CD47,CYLD,ROCK2	Cluster3.xls	24hrs.FDR0.05
994	3	1.0182e-06	6.60357	0.00473767	GObp	GO_REGULATION_OF_BMP_SIGNALING_PATHWAY	9	FBN1,CHRDL1,HTRA3,GPC3,NBL1,RBPJ,SULF1,TWSG1,SFRP2	Cluster3.xls	24hrs.FDR0.05
995	3	2.81877e-05	5.0784	0.00524291	Kegg	KEGG_PROSTATE_CANCER	8	CREB5,FGFR1,AR,EGFR,PDGFRA,PIK3R1,FOXO1,IKBKB	Cluster3.xls	24hrs.FDR0.05
996	3	1.27981e-06	2.35983	0.00595498	GObp	GO_POSITIVE_REGULATION_OF_CELL_PROLIFERATION	34	DPP4,EDN1,CSF1,PRRX1,FN1,DDR2,CD55,EFEMP1,ADM,OSR2,LAMC1,CAMK2D,FGFR1,CDON,TEK,ANXA1,RBPJ,PBX1,ECM1,SOX4,AR,NAMPT,EGFR,SFRP2,PDGFRA,VEGFA,BCL6,NTRK2,TGFBR2,HDAC4,B4GALT1,CD47,GLUL,IKBKB	Cluster3.xls	24hrs.FDR0.05
997	3	1.31742e-06	2.61475	0.00612995	GObp	GO_POSITIVE_REGULATION_OF_CELL_DEATH	28	NOX4,SFRP4,ADM,GSN,ALDH1A3,CAMK2D,DAPK1,PHLDA1,IGFBP3,ANXA1,AKAP13,SOX4,ZBTB16,SFRP2,XDH,BCL6,TRIM35,FGD4,MMP3,ITSN1,DCUN1D3,HDAC4,FAP,B4GALT1,FOXO1,CYLD,IKBKB,MTCH2	Cluster3.xls	24hrs.FDR0.05
998	3	1.34065e-06	1.95744	0.00623805	GObp	GO_REGULATION_OF_CELL_DEATH	51	EDN1,NOX4,AXL,FN1,CD34,SFRP4,ADM,GSN,ALDH1A3,CAMK2D,DPEP1,DAPK1,FGFR1,HDAC7,PHLDA1,FYN,IGFBP3,LRP1,TEK,ANXA1,AKAP13,SOX4,AR,ZBTB16,EGFR,GAS1,SFRP2,PDE3A,BMP1,XDH,PRNP,VEGFA,BCL6,TRIM35,NTRK2,THRA,CASP12,FGD4,MMP3,PIK3R1,ITSN1,DCUN1D3,HDAC4,FAP,B4GALT1,FOXO1,CYLD,MAP4K4,IKBKB,MTCH2,TSC22D3	Cluster3.xls	24hrs.FDR0.05
999	3	1.58887e-06	5.64972	0.00739303	GObp	GO_REGULATION_OF_SMOOTH_MUSCLE_CELL_PROLIFERATION	10	EDN1,OGN,IGFBP5,CAMK2D,IGFBP3,NPR1,NAMPT,APOD,TGFBR2,HDAC4	Cluster3.xls	24hrs.FDR0.05
1000	3	1.71802e-06	2.13099	0.00799395	GObp	GO_NEGATIVE_REGULATION_OF_PROTEIN_METABOLIC_PROCESS	41	PI16,EDN1,C3,CD55,TIMP2,C4B,IGFBP5,FLRT2,DCN,GPC3,DPEP1,ERRFI1,DAPK1,STK38,IRAK3,FYN,SERPING1,IGFBP3,PLAT,ECM1,SOX4,PMEPA1,EGFR,GAS1,SFRP2,KIRREL,XDH,ITIH5,PRNP,VEGFA,APOD,ANAPC5,CPEB1,ADARB1,FOXO1,CTDSP2,ROCK2,COL6A3,IKBKB,CRY2,CAMK2N1	Cluster3.xls	24hrs.FDR0.05
1001	3	1.81155e-06	8.23917	0.00842914	GObp	GO_NEGATIVE_REGULATION_OF_COAGULATION	7	EDN1,CD34,PROCR,SERPING1,THBD,PLAT,PDGFRA	Cluster3.xls	24hrs.FDR0.05
1002	3	1.93421e-06	17.3837	0.00899987	GObp	GO_EXTRACELLULAR_FIBRIL_ORGANIZATION	4	TNXB,MFAP5,COL3A1,COL5A1	Cluster3.xls	24hrs.FDR0.05
1003	3	1.95182e-06	1.91766	0.00908183	GObp	GO_POSITIVE_REGULATION_OF_CELL_COMMUNICATION	52	EDN1,NOX4,CSF1,AXL,PRRX1,C3,PLCE1,ARRDC3,SFRP4,TIMP2,GSN,IGFBP5,TGFBR3,DCN,GPC3,CAMK2D,FGFR1,IGFBP4,FYN,COL3A1,GRB10,IGFBP3,TSPAN5,CDON,DLG4,TEK,AKAP13,RBPJ,ECM1,SOX4,SULF1,TWSG1,EGFR,SFRP2,PDGFRA,BMP1,XDH,VEGFA,COL1A1,NTRK2,TMOD2,DNM1,NPTN,PIK3R1,P2RX4,ITSN1,SMURF2,CYLD,GLUL,IKBKB,WDFY1,PLA2R1	Cluster3.xls	24hrs.FDR0.05
1004	3	2.05495e-06	2.2474	0.00956168	GObp	GO_POSITIVE_REGULATION_OF_HYDROLASE_ACTIVITY	36	CXCL13,FN1,PLCE1,GSN,PCOLCE2,CAMK2D,ERRFI1,DAPK1,FGFR1,FYN,ARHGAP20,DLG4,TEK,AKAP13,SGSM2,MMP14,ARHGAP24,EGFR,TRIP10,SFRP2,ALDH1A1,PDGFRA,SRGAP1,MARCKS,DENND2A,XDH,ARHGEF25,JAK1,VEGFA,ARHGAP21,FGD4,DOCK7,ARHGAP42,ITSN1,AGAP1,STXBP5	Cluster3.xls	24hrs.FDR0.05
1005	3	2.25134e-06	9.68523	0.0104755	GObp	GO_REGULATION_OF_GASTRULATION	6	OSR2,FGFR1,COL5A2,COL5A1,SFRP2,PHLDB1	Cluster3.xls	24hrs.FDR0.05
1006	3	2.26574e-06	1.82961	0.0105425	GObp	GO_POSITIVE_REGULATION_OF_MOLECULAR_FUNCTION	58	ANXA3,EDN1,NOX4,CSF1,CXCL13,FN1,PLCE1,DDR2,ARRDC3,TIMP2,GSN,EBF2,PCOLCE2,CAMK2D,ERRFI1,DAPK1,FGFR1,IRAK3,ACE,FYN,ARHGAP20,IGFBP3,IRF4,DLG4,TEK,AKAP13,SGSM2,MMP14,AR,ARHGAP24,EGFR,TRIP10,SFRP2,ALDH1A1,PDGFRA,STIM1,SRGAP1,MARCKS,DENND2A,XDH,ARHGEF25,JAK1,VEGFA,ARHGAP21,CDC14B,ANAPC5,FGD4,DOCK7,ARHGAP42,ITSN1,PPP1R9A,DCUN1D3,TGFBR2,HDAC4,PPP1R12B,IKBKB,AGAP1,STXBP5	Cluster3.xls	24hrs.FDR0.05
1007	3	2.30692e-06	12.282	0.0107341	GObp	GO_TRABECULA_FORMATION	5	TGFBR3,THBS3,TEK,MMP2,COL1A1	Cluster3.xls	24hrs.FDR0.05
1008	3	0.000216913	5.76502	0.0108456	Hallmark	HALLMARK_REACTIVE_OXIGEN_SPECIES_PATHWAY	5	LSP1,GPX3,PRNP,ABCC1,PRDX6	Cluster3.xls	24hrs.FDR0.05
1009	3	2.45545e-06	4.01503	0.0114252	GObp	GO_RESPIRATORY_SYSTEM_DEVELOPMENT	14	IGFBP5,GPC3,ALDH1A3,ERRFI1,FGFR1,HEG1,RBPJ,MMP14,ADAMTS2,VEGFA,THRA,TGFBR2,MAN2A1,LOX	Cluster3.xls	24hrs.FDR0.05
1010	3	0.000244965	3.10734	0.0122482	Hallmark	HALLMARK_ADIPOGENESIS	11	C3,GPX3,SLC1A5,ABCA1,ITIH5,ARL4A,BCL6,ITSN1,PHLDB1,ATL2,MTCH2	Cluster3.xls	24hrs.FDR0.05
1011	3	0.000244965	3.10734	0.0122482	Hallmark	HALLMARK_MYOGENESIS	11	GSN,LSP1,AEBP1,GPX3,COL3A1,IGFBP3,PRNP,COL1A1,APOD,ABLIM1,COL6A3	Cluster3.xls	24hrs.FDR0.05
1012	3	0.000244965	3.10734	0.0122482	Hallmark	HALLMARK_GLYCOLYSIS	11	DCN,GPC3,VCAN,IGFBP3,CHST1,COL5A1,EGFR,PHKA2,VEGFA,B4GALT1,PAM	Cluster3.xls	24hrs.FDR0.05
1013	3	2.77904e-06	1.92429	0.0129309	GObp	GO_REGULATION_OF_RESPONSE_TO_STRESS	50	EDN1,PRRX1,C3,CD34,SCARA5,SCARA3,CD55,TNXB,GSN,C4B,DCN,CAMK2D,ERRFI1,IRAK3,FYN,SERPING1,IL1RL2,THBD,IRF4,SAMHD1,TEK,ANXA1,PLAT,EGFR,SFRP2,MMP2,PDGFRA,CTSK,XDH,JAK1,VEGFA,ZYX,BCL6,APOD,CASP12,MMP3,PIK3R1,TGFBR2,RORA,SESN1,FAP,CD47,FOXO1,CYLD,MAP4K4,ATP6V1B2,IKBKB,WDFY1,PLA2R1,STXBP5	Cluster3.xls	24hrs.FDR0.05
1014	3	3.1094e-06	2.05979	0.014468	GObp	GO_POSITIVE_REGULATION_OF_CELLULAR_COMPONENT_ORGANIZATION	42	EDN1,NOX4,CXCL13,AXL,FN1,C3,DDR2,SFRP4,EFEMP1,GSN,C4B,FLRT2,THBS2,DCN,GPC3,FGFR1,FYN,TEK,ANXA1,AR,CLIP1,CTSK,KIRREL,MARCKS,VEGFA,COL1A1,NUMBL,BCL6,NTRK2,CPEB1,NPTN,MMP3,PIK3R1,PPP1R9A,PHLDB1,TGFBR2,HDAC4,CD47,CYFIP1,SLAIN2,ROCK2,IKBKB	Cluster3.xls	24hrs.FDR0.05
1015	3	3.1134e-06	5.28011	0.0144866	GObp	GO_AMINOGLYCAN_BIOSYNTHETIC_PROCESS	10	OGN,UGDH,DCN,GPC3,VCAN,CHST1,DSEL,LUM,B4GALT1,ABCC5	Cluster3.xls	24hrs.FDR0.05
1016	3	3.14937e-06	3.93513	0.014654	GObp	GO_SKELETAL_SYSTEM_MORPHOGENESIS	14	PRRX1,OSR2,FGFR1,THBS3,TEK,HOXC8,MMP14,SFRP2,MMP2,PDGFRA,BMP1,COL1A1,THRA,TGFBR2	Cluster3.xls	24hrs.FDR0.05
1017	3	3.15711e-06	3.26993	0.01469	GObp	GO_RESPONSE_TO_OXYGEN_LEVELS	18	DPP4,EDN1,NOX4,ADM,TGFBR3,CAMK2D,TEK,RBPJ,PLAT,MMP14,MMP2,LOXL2,VEGFA,COL1A1,CPEB1,RORA,FOXO1,PAM	Cluster3.xls	24hrs.FDR0.05
1018	3	3.17525e-06	5.84454	0.0147744	GObp	GO_TISSUE_REMODELING	9	SEMA3C,NOX4,AXL,IGFBP5,ACE,ANXA1,RBPJ,MMP14,CTSK	Cluster3.xls	24hrs.FDR0.05
1019	3	8.32884e-05	2.75596	0.0154916	Kegg	KEGG_PATHWAYS_IN_CANCER	16	FN1,LAMC1,DAPK1,FGFR1,AR,ZBTB16,EGFR,MMP2,PDGFRA,JAK1,VEGFA,CBLB,PIK3R1,TGFBR2,FOXO1,IKBKB	Cluster3.xls	24hrs.FDR0.05
1020	3	3.34361e-06	9.1617	0.0155578	GObp	GO_REGULATION_OF_MUSCLE_HYPERTROPHY	6	EDN1,IGFBP5,CAMK2D,ERRFI1,AKAP13,P2RX4	Cluster3.xls	24hrs.FDR0.05
1021	3	3.44894e-06	2.64996	0.0160479	GObp	GO_TISSUE_MORPHOGENESIS	25	SEMA3C,EDN1,CSF1,ADM,IGFBP5,TGFBR3,GPC3,ALDH1A3,FGFR1,COL3A1,HEG1,CDON,RBPJ,PBX1,SOX4,MMP14,TWSG1,COL5A1,EGFR,SFRP2,TMEFF2,VEGFA,TGFBR2,MAN2A1,B4GALT1	Cluster3.xls	24hrs.FDR0.05
1022	3	3.63358e-06	2.43812	0.0169071	GObp	GO_CELL_PROLIFERATION	29	CSF1,CD34,PLCE1,DDR2,IGFBP5,OSR2,TGFBR3,GPC3,FGFR1,IGFBP4,ACE,FYN,IGFBP3,LRP1,TEK,SOX4,MMP14,AR,EGFR,SFRP2,ZFP36L1,LOXL2,NUMBL,DOCK7,ELN,RORA,FAP,SIDT2,GLUL	Cluster3.xls	24hrs.FDR0.05
1023	3	3.64182e-06	4.1262	0.0169454	GObp	GO_REGULATION_OF_OSSIFICATION	13	CSF1,DDR2,IGFBP5,OSR2,FGFR1,HDAC7,RBPJ,PBX1,ECM1,TWSG1,ZBTB16,SFRP2,HDAC4	Cluster3.xls	24hrs.FDR0.05
1024	3	3.74248e-06	2.4345	0.0174138	GObp	GO_REGULATION_OF_GTPASE_ACTIVITY	29	CXCL13,PLCE1,CAMK2D,ERRFI1,FGFR1,FYN,ARHGAP20,DLG4,TEK,AKAP13,SGSM2,ARHGAP24,EGFR,TRIP10,ALDH1A1,PDGFRA,SRGAP1,DENND2A,ARHGEF25,JAK1,ARHGAP21,BCL6,NTRK2,FGD4,DOCK7,ARHGAP42,ITSN1,AGAP1,STXBP5	Cluster3.xls	24hrs.FDR0.05
1025	3	3.9087e-06	2.21433	0.0181872	GObp	GO_RESPONSE_TO_HORMONE	35	ANXA3,EDN1,FN1,FBN1,C3,SFRP4,TIMP2,ADM,IGFBP5,TGFBR3,ERRFI1,FYN,GRB10,TEK,ANXA1,SLIT3,PMEPA1,MMP14,AR,NAMPT,EGFR,COL1A1,THRA,CPEB1,CBLB,PIK3R1,TGFBR2,RORA,HDAC4,RBFOX2,FOXO1,LOX,ROCK2,PAM,ATP6V1B2	Cluster3.xls	24hrs.FDR0.05
1026	3	3.91146e-06	5.7132	0.0182	GObp	GO_EPITHELIAL_CELL_PROLIFERATION	9	CD34,IGFBP5,IGFBP4,IGFBP3,TEK,MMP14,LOXL2,FAP,SIDT2	Cluster3.xls	24hrs.FDR0.05
1027	3	3.95193e-06	3.00517	0.0183883	GObp	GO_POSITIVE_REGULATION_OF_CELL_ADHESION	20	DPP4,CSF1,CXCL13,FN1,CD55,FBLN2,FYN,NID1,IL1RL2,TEK,ANXA1,ZBTB16,SFRP2,ABI3BP,APBB1IP,VEGFA,CCDC80,PIK3R1,TGFBR2,CD47	Cluster3.xls	24hrs.FDR0.05
1028	3	4.03387e-06	3.49017	0.0187696	GObp	GO_LEUKOCYTE_MIGRATION	16	EDN1,CXCL13,FN1,CD34,PROCR,COL1A2,FYN,THBD,TEK,ANXA1,VEGFA,COL1A1,LYST,PIK3R1,B4GALT1,CD47	Cluster3.xls	24hrs.FDR0.05
1029	3	4.03676e-06	8.92061	0.0187831	GObp	GO_SUBSTRATE_ADHESION_DEPENDENT_CELL_SPREADING	6	AXL,FN1,ANTXR1,LAMC1,TEK,PEAK1	Cluster3.xls	24hrs.FDR0.05
1030	3	4.27246e-06	2.67971	0.0198797	GObp	GO_REGULATION_OF_BODY_FLUID_LEVELS	24	EDN1,AXL,C3,CD34,SCARA5,PROCR,COL1A2,FYN,COL3A1,SERPING1,THBD,HEG1,PLAT,NPR1,PDGFRA,XDH,VEGFA,COL1A1,RAB11FIP2,PIK3R1,P2RX4,FAP,PAM,STXBP5	Cluster3.xls	24hrs.FDR0.05
1031	3	4.38198e-06	2.33522	0.0203894	GObp	GO_REGULATION_OF_NERVOUS_SYSTEM_DEVELOPMENT	31	SEMA3C,CSF1,PRRX1,FN1,OGN,TIMP2,EFEMP1,FLRT2,THBS2,FGFR1,FYN,COL3A1,NBL1,LRP1,CDON,PBX1,SLIT3,SFRP2,PMP22,MARCKS,VEGFA,NUMBL,BCL6,NTRK2,CPEB1,NPTN,ZFHX3,DOCK7,PPP1R9A,MAN2A1,IKBKB	Cluster3.xls	24hrs.FDR0.05
1032	3	4.42043e-06	4.6727	0.0205683	GObp	GO_POSITIVE_REGULATION_OF_VASCULATURE_DEVELOPMENT	11	ANXA3,C3,CD34,ADM,HDAC7,TEK,ECM1,SFRP2,JAK1,VEGFA,TGFBR2	Cluster3.xls	24hrs.FDR0.05
1033	3	4.43427e-06	2.89376	0.0206327	GObp	GO_GROWTH	21	EDN1,CSF1,OGN,DDR2,ADM,GSN,IGFBP5,TGFBR3,CAMK2D,THBS3,HEG1,ANXA1,SLIT3,AR,GAS1,SFRP2,ZFP36L1,VEGFA,APOD,TGFBR2,CYFIP1	Cluster3.xls	24hrs.FDR0.05
1034	3	0.00011794	6.42013	0.0219369	Kegg	KEGG_ABC_TRANSPORTERS	5	ABCA5,ABCA1,ABCA6,ABCC1,ABCC5	Cluster3.xls	24hrs.FDR0.05
1035	3	4.87423e-06	5.04439	0.0226798	GObp	GO_RESPONSE_TO_AMINO_ACID	10	EDN1,GSN,COL1A2,COL3A1,COL5A2,EGFR,MMP2,COL1A1,NTRK2,CPEB1	Cluster3.xls	24hrs.FDR0.05
1036	3	3.36971e-05	4.96678	0.0227119	Reactome	REACTOME_CELL_SURFACE_INTERACTIONS_AT_THE_VASCULAR_WALL	8	FN1,COL1A2,FYN,THBD,TEK,COL1A1,PIK3R1,CD47	Cluster3.xls	24hrs.FDR0.05
1037	3	5.64276e-06	2.52393	0.0262558	GObp	GO_IMMUNE_SYSTEM_DEVELOPMENT	26	CSF1,CXCL13,AXL,C3,CD34,TGFBR3,GPC3,MFAP5,ACE,IRF4,TEK,ANXA1,RBPJ,PBX1,SOX4,TWSG1,ZBTB16,SFRP2,ZFP36L1,VEGFA,BCL6,THRA,PIK3R1,TGFBR2,RORA,HDAC4	Cluster3.xls	24hrs.FDR0.05
1038	3	0.000142148	4.59861	0.0264395	Kegg	KEGG_TGF_BETA_SIGNALING_PATHWAY	7	THBS2,DCN,THBS3,LTBP1,TGFBR2,SMURF2,ROCK2	Cluster3.xls	24hrs.FDR0.05
1039	3	6.11838e-06	2.26272	0.0284688	GObp	GO_CELLULAR_RESPONSE_TO_OXYGEN_CONTAINING_COMPOUND	32	EDN1,NOX4,AXL,FN1,FBN1,IGFBP5,COL1A2,DPEP1,ERRFI1,FYN,COL3A1,GRB10,ANXA1,SOX4,COL5A2,ABCA1,NAMPT,EGFR,MMP2,PDGFRA,PDE3A,COL1A1,NTRK2,CPEB1,RAB11FIP2,MMP3,PIK3R1,P2RX4,RORA,FOXO1,ROCK2,ATP6V1B2	Cluster3.xls	24hrs.FDR0.05
1040	3	6.88256e-06	2.54951	0.0320246	GObp	GO_REGULATION_OF_NEURON_DIFFERENTIATION	25	SEMA3C,PRRX1,FN1,OGN,TIMP2,EFEMP1,FGFR1,FYN,NBL1,LRP1,CDON,PBX1,SLIT3,SFRP2,PMP22,MARCKS,VEGFA,NUMBL,BCL6,NTRK2,CPEB1,NPTN,ZFHX3,PPP1R9A,IKBKB	Cluster3.xls	24hrs.FDR0.05
1041	3	7.12955e-06	1.86091	0.0331738	GObp	GO_POSITIVE_REGULATION_OF_CATALYTIC_ACTIVITY	50	EDN1,NOX4,CSF1,CXCL13,FN1,PLCE1,DDR2,ARRDC3,TIMP2,GSN,PCOLCE2,CAMK2D,ERRFI1,DAPK1,FGFR1,ACE,FYN,ARHGAP20,IGFBP3,DLG4,TEK,AKAP13,SGSM2,MMP14,ARHGAP24,EGFR,TRIP10,SFRP2,ALDH1A1,PDGFRA,SRGAP1,MARCKS,DENND2A,XDH,ARHGEF25,JAK1,VEGFA,ARHGAP21,CDC14B,ANAPC5,FGD4,DOCK7,ARHGAP42,ITSN1,PPP1R9A,DCUN1D3,TGFBR2,PPP1R12B,AGAP1,STXBP5	Cluster3.xls	24hrs.FDR0.05
1042	3	7.76037e-06	3.8656	0.036109	GObp	GO_TRANSMEMBRANE_RECEPTOR_PROTEIN_SERINE_THREONINE_KINASE_SIGNALING_PATHWAY	13	CHRDL1,TGFBR3,COL1A2,FSTL1,COL3A1,TWSG1,RGMB,BMP1,LTBP1,ZYX,LNPEP,TGFBR2,SMURF2	Cluster3.xls	24hrs.FDR0.05
1043	3	8.12045e-06	8.07103	0.0377845	GObp	GO_NEGATIVE_REGULATION_OF_BMP_SIGNALING_PATHWAY	6	FBN1,CHRDL1,HTRA3,NBL1,TWSG1,SFRP2	Cluster3.xls	24hrs.FDR0.05
1044	3	8.44344e-06	3.0539	0.0392873	GObp	GO_DEVELOPMENTAL_GROWTH	18	CSF1,OGN,DDR2,ADM,GSN,IGFBP5,TGFBR3,CAMK2D,THBS3,HEG1,ANXA1,SLIT3,GAS1,SFRP2,ZFP36L1,APOD,TGFBR2,CYFIP1	Cluster3.xls	24hrs.FDR0.05
1045	3	0.000215772	4.9128	0.0401337	Kegg	KEGG_COMPLEMENT_AND_COAGULATION_CASCADES	6	C3,CD55,C4B,SERPING1,THBD,PLAT	Cluster3.xls	24hrs.FDR0.05
1046	3	8.72238e-06	2.13542	0.0405853	GObp	GO_REGULATION_OF_RESPONSE_TO_EXTERNAL_STIMULUS	35	SEMA3C,EDN1,CSF1,CXCL13,FN1,C3,CD34,SCARA5,CD55,C4B,DCN,FGFR1,FYN,SERPING1,IL1RL2,THBD,NBL1,TEK,ANXA1,PLAT,NMT2,RARRES2,PDGFRA,CTSK,VEGFA,ZYX,BCL6,APOD,CASP12,TGFBR2,RORA,FAP,CD47,ATP6V1B2,STXBP5	Cluster3.xls	24hrs.FDR0.05
1047	3	8.75305e-06	1.80818	0.0407279	GObp	GO_REGULATION_OF_INTRACELLULAR_SIGNAL_TRANSDUCTION	53	EDN1,NOX4,CSF1,AXL,FN1,C3,PLCE1,TNXB,TIMP2,IGFBP5,FLRT2,DCN,CAMK2D,ERRFI1,FGFR1,STK38,IGFBP4,HDAC7,IRAK3,FYN,COL3A1,ARHGAP20,IGFBP3,CDON,TEK,AKAP13,ECM1,ABCA1,ARHGAP24,EGFR,TRIP10,SFRP2,PDGFRA,SRGAP1,BMP1,XDH,ARHGEF25,PRNP,VEGFA,PIK3IP1,BCL6,NTRK2,NPTN,FGD4,PIK3R1,P2RX4,ITSN1,RORA,FOXO1,CYLD,MAP4K4,IKBKB,PLA2R1	Cluster3.xls	24hrs.FDR0.05
1048	3	8.98767e-06	6.70305	0.0418196	GObp	GO_VASCULOGENESIS	7	ADM,HDAC7,HEG1,ZFP36L1,VEGFA,NTRK2,TGFBR2	Cluster3.xls	24hrs.FDR0.05
1049	3	9.06019e-06	4.05968	0.0421571	GObp	GO_MORPHOGENESIS_OF_A_BRANCHING_STRUCTURE	12	SEMA3C,EDN1,CSF1,ADM,GPC3,FGFR1,PBX1,MMP14,SFRP2,VEGFA,TGFBR2,B4GALT1	Cluster3.xls	24hrs.FDR0.05
1050	3	0.000236156	4.84262	0.0439251	Kegg	KEGG_PANCREATIC_CANCER	6	EGFR,JAK1,VEGFA,PIK3R1,TGFBR2,IKBKB	Cluster3.xls	24hrs.FDR0.05
1051	3	9.50051e-06	1.85547	0.0442059	GObp	GO_POSITIVE_REGULATION_OF_PROTEIN_METABOLIC_PROCESS	49	EDN1,NOX4,CSF1,FN1,C3,PLCE1,CLEC3B,DDR2,ARRDC3,TIMP2,GSN,PCOLCE2,GPC3,CAMK2D,DAPK1,FGFR1,IGFBP4,ACE,FYN,IGFBP3,IRF4,CDON,TEK,SOX4,MMP14,EGFR,SFRP2,RARRES2,PDGFRA,MARCKS,BMP1,XDH,SH3D19,VEGFA,CDC14B,BCL6,NTRK2,ANAPC5,CPEB1,NPTN,RBM3,DOCK7,RBMS3,PPP1R9A,DCUN1D3,TGFBR2,HDAC4,FOXO1,ROCK2	Cluster3.xls	24hrs.FDR0.05
1052	3	0.000908499	2.82486	0.0454249	Hallmark	HALLMARK_KRAS_SIGNALING_UP	10	GFPT2,PRRX1,DCBLD2,ALDH1A3,ACE,IL1RL2,IGFBP3,PLAT,NIN,APOD	Cluster3.xls	24hrs.FDR0.05
1053	3	9.77058e-06	2.75276	0.0454625	GObp	GO_RESPONSE_TO_DRUG	21	SEMA3C,EDN1,TIMP2,DPEP1,FYN,ANXA1,ABCA1,SFRP2,ADD3,PDE3A,PRNP,ABCC1,COL1A1,APOD,THRA,TGFBR2,HDAC4,ATP8B1,LOX,PAM,IKBKB	Cluster3.xls	24hrs.FDR0.05
1054	3	1.02965e-05	3.25164	0.0479097	GObp	GO_REGULATION_OF_SMALL_GTPASE_MEDIATED_SIGNAL_TRANSDUCTION	16	CSF1,PLCE1,TIMP2,CAMK2D,COL3A1,ARHGAP20,CDON,AKAP13,ABCA1,ARHGAP24,TRIP10,SRGAP1,ARHGEF25,BCL6,FGD4,ITSN1	Cluster3.xls	24hrs.FDR0.05
1055	3	1.06131e-05	1.78412	0.0493829	GObp	GO_REGULATION_OF_PROTEIN_MODIFICATION_PROCESS	54	EDN1,NOX4,CSF1,FN1,C3,PLCE1,DDR2,ARRDC3,TNXB,TIMP2,FLRT2,DCN,CAMK2D,ERRFI1,FGFR1,STK38,IGFBP4,IRAK3,ACE,FYN,IGFBP3,CDON,TEK,AKAP13,SOX4,PMEPA1,EGFR,SFRP2,RARRES2,PDGFRA,KIRREL,MARCKS,BMP1,XDH,PRNP,VEGFA,CDC14B,BCL6,NTRK2,ANAPC5,NPTN,ADARB1,DOCK7,PPP1R9A,DCUN1D3,TGFBR2,HDAC4,FOXO1,MAP4K4,CTDSP2,ROCK2,IKBKB,CRY2,CAMK2N1	Cluster3.xls	24hrs.FDR0.05
1056	4	5.32127e-21	5.33049	2.47599e-17	GObp	GO_VASCULATURE_DEVELOPMENT	45	EGFL7,RASIP1,PECAM1,FLT1,KDR,PTPRB,RAPGEF3,PDGFB,HSPG2,ID1,ENG,S1PR1,ROBO4,CDH5,EPAS1,CDH13,SOX17,ETS1,ARHGEF15,APOLD1,TBX3,CLIC4,TIE1,SOX18,CAV1,NOTCH1,RHOB,ADIPOR2,FZD4,ADAM15,ANGPTL4,CHD7,MEF2C,PLXND1,DAB2IP,LAMA5,NRP1,LUZP1,RAPGEF2,HES1,MYH9,HDAC7,PTK2,ZFAND5,COL4A2	Cluster4.xls	24hrs.FDR0.05
1057	4	3.90103e-20	4.01861	1.81515e-16	GObp	GO_CARDIOVASCULAR_SYSTEM_DEVELOPMENT	57	EGFL7,RASIP1,PECAM1,FLT1,KDR,PTPRB,RAPGEF3,PDGFB,HSPG2,ID1,ENG,S1PR1,ROBO4,CDH5,EPAS1,CLDN5,CDH13,SOX17,ETS1,ARHGEF15,APOLD1,TBX3,CLIC4,TIE1,SOX18,CAV1,NOTCH1,PPARG,RHOB,ADAMTS1,ADIPOR2,FZD4,SPARC,ADAM15,ANGPTL4,CHD7,SIK1,MEF2C,PLXND1,DAB2IP,LAMA5,NRP1,ID3,LUZP1,RAPGEF2,MAPK3,HES1,GNA11,MYH9,HDAC7,MEF2A,DLC1,DHRS3,PTK2,ECE1,ZFAND5,COL4A2	Cluster4.xls	24hrs.FDR0.05
1058	4	3.90103e-20	4.01861	1.81515e-16	GObp	GO_CIRCULATORY_SYSTEM_DEVELOPMENT	57	EGFL7,RASIP1,PECAM1,FLT1,KDR,PTPRB,RAPGEF3,PDGFB,HSPG2,ID1,ENG,S1PR1,ROBO4,CDH5,EPAS1,CLDN5,CDH13,SOX17,ETS1,ARHGEF15,APOLD1,TBX3,CLIC4,TIE1,SOX18,CAV1,NOTCH1,PPARG,RHOB,ADAMTS1,ADIPOR2,FZD4,SPARC,ADAM15,ANGPTL4,CHD7,SIK1,MEF2C,PLXND1,DAB2IP,LAMA5,NRP1,ID3,LUZP1,RAPGEF2,MAPK3,HES1,GNA11,MYH9,HDAC7,MEF2A,DLC1,DHRS3,PTK2,ECE1,ZFAND5,COL4A2	Cluster4.xls	24hrs.FDR0.05
1059	4	1.43931e-17	5.49451	6.69711e-14	GObp	GO_BLOOD_VESSEL_MORPHOGENESIS	36	EGFL7,RASIP1,FLT1,KDR,PTPRB,RAPGEF3,HSPG2,ID1,ENG,S1PR1,ROBO4,EPAS1,CDH13,SOX17,ETS1,APOLD1,CLIC4,TIE1,SOX18,CAV1,NOTCH1,RHOB,ADIPOR2,FZD4,ADAM15,ANGPTL4,CHD7,PLXND1,DAB2IP,LAMA5,NRP1,HES1,MYH9,HDAC7,PTK2,COL4A2	Cluster4.xls	24hrs.FDR0.05
1060	4	3.77341e-17	3.74694	1.75577e-13	GObp	GO_REGULATION_OF_CELLULAR_COMPONENT_MOVEMENT	52	FLT1,KDR,SGK1,SCARB1,RAPGEF3,PDGFB,ENG,S1PR1,ARAP3,ROBO4,CDH13,PLXNA2,ETS1,CXCL12,CLIC4,TIE1,SEMA6A,CAV1,NOTCH1,HSPB1,KLF4,ATP8A1,JAG2,JUP,SEMA7A,RHOB,TMSB4X,PLCB1,SPARC,MCC,ADAM15,SWAP70,ACTN4,PLXND1,DAB2IP,LAMA5,NRP1,SEMA4C,CD81,RAPGEF2,MSN,PLCG1,SP100,HDAC7,MAPRE1,DLC1,ADARB1,MACF1,PTK2,RHOA,SYNE2,SPAG9	Cluster4.xls	24hrs.FDR0.05
1061	4	4.12954e-17	6.0675	1.92148e-13	GObp	GO_ANGIOGENESIS	32	EGFL7,RASIP1,FLT1,KDR,PTPRB,RAPGEF3,HSPG2,ID1,ENG,S1PR1,ROBO4,EPAS1,CDH13,SOX17,ETS1,APOLD1,CLIC4,TIE1,SOX18,CAV1,NOTCH1,RHOB,ADIPOR2,ADAM15,ANGPTL4,PLXND1,DAB2IP,LAMA5,NRP1,MYH9,PTK2,COL4A2	Cluster4.xls	24hrs.FDR0.05
1062	4	3.52325e-16	2.68589	1.63937e-12	GObp	GO_INTRACELLULAR_SIGNAL_TRANSDUCTION	76	CD36,SPTBN1,SHANK3,KDR,DOCK9,MCF2L,SGK1,RAPGEF3,PDGFB,ITPKB,CDH13,SNRK,DGKH,CDKN1A,RAPGEF5,PLCB4,CAV1,ARHGAP31,HSPB1,NPR3,ARHGAP29,RASAL2,CSF2RB,BCL2L1,RASGRP2,CCDC88C,DGKE,RHOB,PLCB1,ADCY4,MAST4,SH3BP5,SPTAN1,NDRG1,ADAM15,CALM1,HIPK1,NPR2,MAP4K2,SIK1,MEF2C,CASP8,UBC,PREX2,MAP4K3,DAB2IP,GNB1,GNAI2,APBB2,DOCK6,RASSF1,RAPGEF2,MAPK3,HES1,RGL1,BTG2,AMOTL2,ARHGAP5,PLCG1,CDC42BPA,PIK3C2A,SP100,DDX3X,CD…	Cluster4.xls	24hrs.FDR0.05
1063	4	4.80367e-14	4.62963	3.23767e-11	Reactome	REACTOME_DEVELOPMENTAL_BIOLOGY	33	CD36,FABP4,SPTBN1,TCF4,PLXNA2,ABLIM3,SEMA6A,KLF4,PPARG,ABLIM1,SEMA7A,MYO10,RHOB,SPTAN1,ANGPTL4,ITGA1,MEF2C,MYL6,PLXND1,NRP1,MAPK3,HES1,MSN,ENAH,PLCG1,MYH9,NCOR1,MEF2A,PTK2,HSP90AB1,RHOA,COL4A2,ARHGEF12	Cluster4.xls	24hrs.FDR0.05
1064	4	1.40434e-14	2.45052	6.53441e-11	GObp	GO_POSITIVE_REGULATION_OF_MOLECULAR_FUNCTION	79	SPTBN1,FLT1,SHANK3,GPIHBP1,DOCK9,MCF2L,SGK1,PKP4,SCARB1,PICALM,RAPGEF3,PDGFB,EPB41,S1PR1,ARAP3,ITGA6,ARHGEF15,CDKN1A,ALS2CL,RAPGEF5,FNBP1L,CAV1,ARHGAP31,NPR3,KLF4,ARHGAP29,RASAL2,CSF2RB,PPARG,JUP,ADORA2A,RASGRP2,PLCB1,FZD4,ADCY4,SPTAN1,CALM1,MAP4K2,ITGA1,PSD3,MEF2C,CASP8,UBC,ACTN4,PREX2,MAP4K3,PLXND1,DAB2IP,PLEKHG5,NRP1,GNAI2,F11R,DOCK6,HIP1,CD81,RAPGEF2,MAPK3,HES1,RGL1,ARHGAP5,PLCG1,TRIM25,SP100…	Cluster4.xls	24hrs.FDR0.05
1065	4	3.60256e-13	8.47458	6.70076e-11	Kegg	KEGG_LEUKOCYTE_TRANSENDOTHELIAL_MIGRATION	18	PECAM1,RAPGEF3,CDH5,ESAM,CLDN5,CXCL12,ACTB,ACTG1,CLDN15,ACTN4,GNAI2,F11R,MSN,ARHGAP5,PLCG1,CTNND1,PTK2,RHOA	Cluster4.xls	24hrs.FDR0.05
1066	4	1.97118e-14	3.1348	9.1719e-11	GObp	GO_ANATOMICAL_STRUCTURE_FORMATION_INVOLVED_IN_MORPHOGENESIS	54	EGFL7,RASIP1,FLT1,KDR,PTPRB,RAPGEF3,HSPG2,ID1,ENG,S1PR1,ROBO4,EPAS1,CDH13,SOX17,ITGA6,PLXNA2,ETS1,APOLD1,TBX3,ABLIM3,CLIC4,FNBP1L,TIE1,SOX18,CAV1,TANC1,NOTCH1,KLF4,ACTG1,ABLIM1,RHOB,ADAMTS1,ADIPOR2,ADAM15,ANGPTL4,HIPK1,SBNO2,MEF2C,PLXND1,DAB2IP,LAMA5,NRP1,SEMA4C,LUZP1,MAPK3,MYH9,MEF2A,HERC1,DLC1,SKIL,GNAS,PTK2,TMOD3,COL4A2	Cluster4.xls	24hrs.FDR0.05
1067	4	2.13679e-14	3.04712	9.94247e-11	GObp	GO_REGULATION_OF_ANATOMICAL_STRUCTURE_MORPHOGENESIS	56	CD36,FLT1,SHANK3,KDR,SGK1,RAPGEF3,ID1,ENG,ARAP3,SOX17,PLXNA2,AQP1,ETS1,CXCL12,TIE1,SEMA6A,NOTCH1,HSPB1,KLF4,PALMD,SEMA7A,MYO10,RHOB,EHD2,FZD4,SPARC,ANGPTL4,HIPK1,INF2,MEF2C,UBC,ACTN4,PLXND1,DAB2IP,NRP1,SEMA4C,RAPGEF2,HES1,MSN,PLCG1,SP100,MYH9,HDAC7,FERMT2,DLC1,DNM3,SKIL,MAP4,PPP2CA,MACF1,PTK2,NPR1,RHOA,CSNK1A1,CST3,COL4A2	Cluster4.xls	24hrs.FDR0.05
1068	4	3.00619e-14	10.4938	1.39878e-10	GObp	GO_ENDOTHELIUM_DEVELOPMENT	17	PECAM1,KDR,RAPGEF3,ID1,ENG,S1PR1,SOX17,CLIC4,SOX18,NOTCH1,RHOB,LAMA5,NRP1,F11R,RAPGEF2,MSN,RHOA	Cluster4.xls	24hrs.FDR0.05
1069	4	5.99437e-14	2.7451	2.78918e-10	GObp	GO_MOVEMENT_OF_CELL_OR_SUBCELLULAR_COMPONENT	63	SPTBN1,PECAM1,FLT1,KDR,SCARB1,PDGFB,ID1,ENG,S1PR1,ESAM,CDH13,SOX17,ITGA6,PLXNA2,ETS1,CXCL12,TNS1,FNBP1L,ACTB,SOX18,SEMA6A,CAV1,EFNB1,NOTCH1,HSPB1,ACTG1,JUP,SEMA7A,DST,MYLIP,SPTAN1,ITGA1,MEF2C,MYL6,KLF7,ACTN4,PLXND1,DAB2IP,TPM3,PLEKHG5,LAMA5,NRP1,F11R,APBB2,EXT1,SEMA4C,MYO18A,RAPGEF2,MAPK3,YES1,HES1,MSN,ENAH,PLCG1,CDC42BPA,MYH9,DNAJA1,CDC42BPB,MAP4,PTK2,RHOA,SYNE2,ZFAND5	Cluster4.xls	24hrs.FDR0.05
1070	4	1.24728e-13	5.9609	5.80358e-10	GObp	GO_REGULATION_OF_VASCULATURE_DEVELOPMENT	25	FLT1,KDR,RAPGEF3,PDGFB,ID1,ENG,AQP1,ETS1,TIE1,NOTCH1,HSPB1,KLF4,RHOB,SPARC,ANGPTL4,HIPK1,PLXND1,DAB2IP,RAPGEF2,PLCG1,SP100,HDAC7,NPR1,RHOA,COL4A2	Cluster4.xls	24hrs.FDR0.05
1071	4	1.01765e-12	4.05341	6.85895e-10	Reactome	REACTOME_HEMOSTASIS	34	CD36,MGLL,PECAM1,DOCK9,RAPGEF3,PDGFB,ESAM,DGKH,CAV1,RASGRP2,DGKE,RHOB,EHD2,TMSB4X,SPARC,CFD,CALM1,ACTN4,GNB1,GNAI2,F11R,DOCK6,MAPK3,YES1,PLCG1,GNA11,GNAS,ITPR2,PPP2R5A,PPP2CA,PTK2,YWHAZ,RHOA,H3F3A	Cluster4.xls	24hrs.FDR0.05
1072	4	2.8732e-13	3.19361	1.3369e-09	GObp	GO_CELL_MOTILITY	48	PECAM1,FLT1,KDR,SCARB1,PDGFB,ID1,ENG,S1PR1,ESAM,CDH13,SOX17,ITGA6,PLXNA2,ETS1,CXCL12,TNS1,SOX18,SEMA6A,CAV1,EFNB1,NOTCH1,JUP,SEMA7A,DST,ITGA1,MEF2C,PLXND1,DAB2IP,PLEKHG5,LAMA5,NRP1,F11R,APBB2,SEMA4C,MYO18A,RAPGEF2,YES1,HES1,MSN,PLCG1,CDC42BPA,MYH9,DNAJA1,CDC42BPB,PTK2,RHOA,SYNE2,ZFAND5	Cluster4.xls	24hrs.FDR0.05
1073	4	2.8732e-13	3.19361	1.3369e-09	GObp	GO_LOCALIZATION_OF_CELL	48	PECAM1,FLT1,KDR,SCARB1,PDGFB,ID1,ENG,S1PR1,ESAM,CDH13,SOX17,ITGA6,PLXNA2,ETS1,CXCL12,TNS1,SOX18,SEMA6A,CAV1,EFNB1,NOTCH1,JUP,SEMA7A,DST,ITGA1,MEF2C,PLXND1,DAB2IP,PLEKHG5,LAMA5,NRP1,F11R,APBB2,SEMA4C,MYO18A,RAPGEF2,YES1,HES1,MSN,PLCG1,CDC42BPA,MYH9,DNAJA1,CDC42BPB,PTK2,RHOA,SYNE2,ZFAND5	Cluster4.xls	24hrs.FDR0.05
1074	4	4.055e-12	5.87607	2.73307e-09	Reactome	REACTOME_PLATELET_ACTIVATION_SIGNALING_AND_AGGREGATION	22	CD36,MGLL,PECAM1,RAPGEF3,PDGFB,DGKH,RASGRP2,DGKE,RHOB,TMSB4X,SPARC,CFD,CALM1,ACTN4,GNB1,GNAI2,MAPK3,GNA11,ITPR2,PTK2,YWHAZ,RHOA	Cluster4.xls	24hrs.FDR0.05
1075	4	5.91941e-13	7.21501	2.7543e-09	GObp	GO_AMEBOIDAL_TYPE_CELL_MIGRATION	20	KDR,SCARB1,ID1,CDH13,SOX17,TNS1,SOX18,SEMA6A,EFNB1,SEMA7A,PLXND1,PLEKHG5,LAMA5,NRP1,SEMA4C,MYH9,PTK2,RHOA,SYNE2,ZFAND5	Cluster4.xls	24hrs.FDR0.05
1076	4	6.12608e-13	3.74975	2.85047e-09	GObp	GO_RESPONSE_TO_WOUNDING	38	CD36,DOCK9,SCARB1,PDGFB,ENG,ETS1,DGKH,ACTB,CAV1,NOTCH1,DYSF,HSPB1,ACTG1,ADORA2A,DST,DGKE,RHOB,EHD2,ADIPOR2,SPARC,TIMP3,ADAM15,KLF6,GNB1,NRP1,ID3,DOCK6,CD81,MAPK3,GNA11,MYH9,GNAS,ITPR2,MACF1,YWHAZ,RHOA,ITPR1,H3F3A	Cluster4.xls	24hrs.FDR0.05
1077	4	8.15076e-13	2.79274	3.79255e-09	GObp	GO_LOCOMOTION	56	SPTBN1,PECAM1,FLT1,KDR,SCARB1,PDGFB,ID1,ENG,S1PR1,ESAM,CDH13,SOX17,ITGA6,PLXNA2,ETS1,CXCL12,TNS1,SOX18,SEMA6A,CAV1,EFNB1,NOTCH1,JUP,SEMA7A,DST,FZD4,SPTAN1,ITGA1,MEF2C,KLF7,PLXND1,DAB2IP,PLEKHG5,LAMA5,NRP1,F11R,APBB2,EXT1,SEMA4C,MYO18A,CD81,RAPGEF2,MAPK3,YES1,HES1,MSN,ENAH,PLCG1,CDC42BPA,MYH9,DNAJA1,CDC42BPB,PTK2,RHOA,SYNE2,ZFAND5	Cluster4.xls	24hrs.FDR0.05
1078	4	1.30125e-12	4.01891	6.05471e-09	GObp	GO_WOUND_HEALING	34	CD36,DOCK9,SCARB1,PDGFB,ENG,ETS1,DGKH,ACTB,CAV1,NOTCH1,DYSF,HSPB1,ACTG1,ADORA2A,DGKE,RHOB,EHD2,ADIPOR2,SPARC,TIMP3,ADAM15,KLF6,GNB1,DOCK6,MAPK3,GNA11,MYH9,GNAS,ITPR2,MACF1,YWHAZ,RHOA,ITPR1,H3F3A	Cluster4.xls	24hrs.FDR0.05
1079	4	1.49369e-12	2.38191	6.95012e-09	GObp	GO_REGULATION_OF_INTRACELLULAR_SIGNAL_TRANSDUCTION	71	CD36,FLT1,KDR,MCF2L,PDGFB,ID1,ARAP3,ITPKB,CDH13,ARHGEF15,AKAP12,MECOM,CXCL12,ALS2CL,CAV1,XIAP,NOTCH1,ARHGAP31,HSPB1,KLF4,ARHGAP29,RASAL2,SEMA7A,BCL2L1,RHOB,PLCB1,UACA,FZD4,TRIM24,TIMP3,CALM1,HIPK1,MAP4K2,ITGA1,PSD3,CASP8,UBC,ACTN4,PREX2,MAP4K3,DAB2IP,PLEKHG5,NRP1,GNAI2,WWC2,SERINC3,SEMA4C,CD81,RAPGEF2,MAPK3,HES1,ARHGAP5,PLCG1,TRIM25,DUSP3,HDAC7,NCOR1,DNAJA1,DDX3X,DLC1,MCL1,SKIL,GNAS,PPP2CA,PTK2,E…	Cluster4.xls	24hrs.FDR0.05
1080	4	1.53082e-12	3.00798	7.12289e-09	GObp	GO_POSITIVE_REGULATION_OF_HYDROLASE_ACTIVITY	49	SPTBN1,FLT1,GPIHBP1,DOCK9,MCF2L,PKP4,PICALM,RAPGEF3,PDGFB,S1PR1,ARAP3,ITGA6,ARHGEF15,ALS2CL,RAPGEF5,FNBP1L,CAV1,ARHGAP31,ARHGAP29,RASAL2,CSF2RB,PPARG,RASGRP2,PLCB1,SPTAN1,CALM1,ITGA1,PSD3,MEF2C,CASP8,PREX2,DAB2IP,PLEKHG5,F11R,DOCK6,HIP1,RAPGEF2,RGL1,ARHGAP5,DDX3X,HERC1,DLC1,DENND5B,GNAS,GIT2,PTK2,RHOA,ARHGEF2,ARHGEF12	Cluster4.xls	24hrs.FDR0.05
1081	4	1.8779e-12	7.75194	8.73786e-09	GObp	GO_CELL_JUNCTION_ASSEMBLY	18	PKP4,CDH5,SORBS1,CLDN5,ITGA6,TNS1,ACTB,ACTG1,JUP,DST,HIPK1,ACTN4,LAMA5,F11R,HDAC7,FERMT2,DLC1,RHOA	Cluster4.xls	24hrs.FDR0.05
1082	4	3.5957e-12	2.5538	1.67308e-08	GObp	GO_REGULATION_OF_HYDROLASE_ACTIVITY	61	SPTBN1,RASIP1,FLT1,GPIHBP1,DOCK9,MCF2L,PKP4,PICALM,RAPGEF3,PDGFB,S1PR1,ARAP3,ITGA6,AQP1,ARHGEF15,TIMP4,ALS2CL,RAPGEF5,FNBP1L,CAV1,XIAP,ARHGAP31,KLF4,ARHGAP29,RASAL2,CSF2RB,PPARG,RASGRP2,PLCB1,APLP2,SPTAN1,TIMP3,ANGPTL4,CALM1,PPP1R2,ITGA1,PSD3,MEF2C,CRIM1,CASP8,PREX2,DAB2IP,PLEKHG5,F11R,DOCK6,HIP1,RAPGEF2,RGL1,ARHGAP5,DDX3X,HERC1,DLC1,DENND5B,GNAS,GIT2,PPP2R5A,PTK2,RHOA,CST3,ARHGEF2,ARHGEF12	Cluster4.xls	24hrs.FDR0.05
1083	4	3.09033e-11	5.09075	2.08288e-08	Reactome	REACTOME_AXON_GUIDANCE	23	SPTBN1,PLXNA2,ABLIM3,SEMA6A,ABLIM1,SEMA7A,MYO10,RHOB,SPTAN1,ITGA1,MYL6,PLXND1,NRP1,MAPK3,MSN,ENAH,PLCG1,MYH9,PTK2,HSP90AB1,RHOA,COL4A2,ARHGEF12	Cluster4.xls	24hrs.FDR0.05
1084	4	5.41351e-12	2.41546	2.51891e-08	GObp	GO_POSITIVE_REGULATION_OF_CATALYTIC_ACTIVITY	66	SPTBN1,FLT1,GPIHBP1,DOCK9,MCF2L,PKP4,SCARB1,PICALM,RAPGEF3,PDGFB,S1PR1,ARAP3,ITGA6,ARHGEF15,CDKN1A,ALS2CL,RAPGEF5,FNBP1L,CAV1,ARHGAP31,NPR3,KLF4,ARHGAP29,RASAL2,CSF2RB,PPARG,ADORA2A,RASGRP2,PLCB1,FZD4,ADCY4,SPTAN1,CALM1,MAP4K2,ITGA1,PSD3,MEF2C,CASP8,UBC,PREX2,MAP4K3,DAB2IP,PLEKHG5,GNAI2,F11R,DOCK6,HIP1,CD81,RAPGEF2,MAPK3,RGL1,ARHGAP5,PLCG1,DDX3X,HERC1,DLC1,DENND5B,GNAS,GIT2,PPP2CA,PTK2,HSP90AB1,R…	Cluster4.xls	24hrs.FDR0.05
1085	4	2.59291e-10	7.24638	4.82281e-08	Kegg	KEGG_VASCULAR_SMOOTH_MUSCLE_CONTRACTION	15	PLCB4,ADORA2A,PLCB1,ADCY4,CALM1,NPR2,MYL6,MAPK3,GNA11,GNAS,ITPR2,NPR1,RHOA,ITPR1,ARHGEF12	Cluster4.xls	24hrs.FDR0.05
1086	4	1.86665e-11	2.29266	8.68553e-08	GObp	GO_REGULATION_OF_MULTICELLULAR_ORGANISMAL_DEVELOPMENT	69	FLT1,SHANK3,KDR,SGK1,RAPGEF3,PDGFB,ID1,ENG,S1PR1,CDH5,TCF4,ITPKB,CLDN5,SOX17,ADAMTS9,PLXNA2,AQP1,ETS1,ARHGEF15,APOLD1,TBX3,CXCL12,TIE1,SEMA6A,CAV1,NOTCH1,ZBTB46,HSPB1,KLF4,PPARG,SEMA7A,RHOB,PLCB1,ADAMTS1,FZD4,SPARC,ANGPTL4,CHD7,HIPK1,ACACB,NEU1,MEF2C,CASP8,UBC,PLXND1,DAB2IP,LAMA5,NRP1,SEMA4C,RAPGEF2,HES1,PLCG1,GNA11,SP100,HDAC7,DNM3,SKIL,GNAS,SPEN,B2M,PPP2CA,MACF1,PTK2,PURB,NPR1,RHOA,COL4A2,ARHGE…	Cluster4.xls	24hrs.FDR0.05
1087	4	2.15237e-11	6.00601	1.0015e-07	GObp	GO_CELL_JUNCTION_ORGANIZATION	20	PKP4,CDH5,SORBS1,CLDN5,CDH13,ITGA6,TNS1,ACTB,ACTG1,JUP,DST,HIPK1,ACTN4,LAMA5,F11R,HDAC7,FERMT2,DLC1,CTNND1,RHOA	Cluster4.xls	24hrs.FDR0.05
1088	4	2.28505e-11	7.79727	1.06323e-07	GObp	GO_REGULATION_OF_ENDOTHELIAL_CELL_MIGRATION	16	KDR,SCARB1,PDGFB,ETS1,NOTCH1,HSPB1,KLF4,RHOB,SPARC,DAB2IP,NRP1,PLCG1,SP100,HDAC7,PTK2,RHOA	Cluster4.xls	24hrs.FDR0.05
1089	4	2.31146e-11	2.75573	1.07552e-07	GObp	GO_CELLULAR_RESPONSE_TO_ENDOGENOUS_STIMULUS	50	CD36,SGK1,RAPGEF3,PDGFB,ID1,ENG,CDH5,SORBS1,CLDN5,CDH13,KLF2,AQP1,CAV1,NOTCH1,KLF4,PPARG,JUP,BCL2L1,ADAMTS1,ADIPOR2,ABCG2,ADCY4,TRIM24,KLF6,SIK1,MEF2C,UBC,DAB2IP,GNB1,F11R,CD81,RAPGEF2,MAPK3,UCP2,YES1,MSN,PLCG1,PIK3C2A,FERMT2,DNAJA1,SKIL,GNAS,ITPR2,PTK2,HNRNPF,RHOA,RNF4,KLF3,COL4A2,ARHGEF2	Cluster4.xls	24hrs.FDR0.05
1090	4	2.15648e-10	9.80392	1.45347e-07	Reactome	REACTOME_SEMAPHORIN_INTERACTIONS	12	PLXNA2,SEMA6A,SEMA7A,RHOB,ITGA1,MYL6,PLXND1,NRP1,MYH9,HSP90AB1,RHOA,ARHGEF12	Cluster4.xls	24hrs.FDR0.05
1091	4	3.21969e-11	11.2994	1.49812e-07	GObp	GO_VASCULOGENESIS	12	EGFL7,RASIP1,KDR,ENG,SOX17,TIE1,SOX18,CAV1,NOTCH1,FZD4,HDAC7,PTK2	Cluster4.xls	24hrs.FDR0.05
1092	4	3.3888e-11	10.0309	1.57681e-07	GObp	GO_ENDOTHELIAL_CELL_DIFFERENTIATION	13	RAPGEF3,ID1,ENG,S1PR1,SOX17,CLIC4,SOX18,NOTCH1,LAMA5,NRP1,F11R,RAPGEF2,MSN	Cluster4.xls	24hrs.FDR0.05
1093	4	3.62782e-11	3.21942	1.68802e-07	GObp	GO_REGULATION_OF_GTPASE_ACTIVITY	39	SPTBN1,RASIP1,DOCK9,MCF2L,PKP4,RAPGEF3,PDGFB,S1PR1,ARAP3,ITGA6,ARHGEF15,ALS2CL,RAPGEF5,FNBP1L,ARHGAP31,ARHGAP29,RASAL2,CSF2RB,RASGRP2,PLCB1,SPTAN1,CALM1,PSD3,PREX2,DAB2IP,PLEKHG5,F11R,DOCK6,RAPGEF2,RGL1,ARHGAP5,HERC1,DLC1,DENND5B,GNAS,GIT2,PTK2,ARHGEF2,ARHGEF12	Cluster4.xls	24hrs.FDR0.05
1094	4	5.10142e-11	2.37548	2.37369e-07	GObp	GO_RESPONSE_TO_ENDOGENOUS_STIMULUS	62	CD36,GPIHBP1,SGK1,RAPGEF3,PDGFB,ID1,ENG,CDH5,SORBS1,CLDN5,CDH13,KLF2,AQP1,ETS1,CDKN1A,CXCL12,TIMP4,CAV1,NOTCH1,KLF4,PPARG,JUP,BCL2L1,ADAMTS1,ADIPOR2,SPARC,ABCG2,ADCY4,TRIM24,TIMP3,CALM1,KLF6,SIK1,MEF2C,CASP8,UBC,DAB2IP,GNB1,F11R,CD81,RAPGEF2,MAPK3,UCP2,YES1,MSN,BTG2,PLCG1,TRIM25,PIK3C2A,FERMT2,DNAJA1,SKIL,GNAS,ITPR2,PTK2,HNRNPF,RHOA,RNF4,KLF3,COL4A2,H3F3A,ARHGEF2	Cluster4.xls	24hrs.FDR0.05
1095	4	1.70683e-10	6.0241	7.94187e-07	GObp	GO_REGULATION_OF_EPITHELIAL_CELL_MIGRATION	18	KDR,SCARB1,PDGFB,ETS1,NOTCH1,HSPB1,KLF4,RHOB,SPARC,MCC,DAB2IP,NRP1,PLCG1,SP100,HDAC7,MACF1,PTK2,RHOA	Cluster4.xls	24hrs.FDR0.05
1096	4	1.88331e-10	3.7037	8.76306e-07	GObp	GO_ACTIN_FILAMENT_BASED_PROCESS	30	EPB41,FRY,S1PR1,SORBS1,AQP1,ABLIM3,FNBP1L,ACTG1,EHD2,TMSB4X,SPTAN1,INF2,MYL6,SWAP70,ACTN4,TPM3,F11R,MYO18A,CORO2B,FRYL,CDC42BPA,MYH9,CDC42BPB,MEF2A,DLC1,DIAPH2,RHOA,SYNE2,TMOD3,ARHGEF2	Cluster4.xls	24hrs.FDR0.05
1097	4	1.97082e-10	2.8507	9.17022e-07	GObp	GO_CYTOSKELETON_ORGANIZATION	43	SGK1,EPB41,FRY,S1PR1,ARAP3,SORBS1,AQP1,ABLIM3,SEMA6A,CAV1,XIAP,ACTG1,ABLIM1,JUP,DST,EHD2,TMSB4X,MAST4,SPTAN1,INF2,SWAP70,ACTN4,LAMA5,F11R,SYNE1,MYO18A,CORO2B,FRYL,CDC42BPA,MYH9,NCOR1,LZTS2,CDC42BPB,MEF2A,DLC1,MAP4,PTK2,DIAPH2,RHOA,SYNE2,CSNK1A1,TMOD3,ARHGEF2	Cluster4.xls	24hrs.FDR0.05
1098	4	2.44724e-08	4.72222	1.22362e-06	Hallmark	HALLMARK_ADIPOGENESIS	17	CD36,FABP4,MGLL,SCARB1,SORBS1,PIM3,PPARG,ADIPOR2,FZD4,APLP2,ANGPTL4,TOB1,SULT1A1,ACOX1,UBC,MAP4K3,UCP2	Cluster4.xls	24hrs.FDR0.05
1099	4	3.29277e-10	10.7212	1.53212e-06	GObp	GO_ENDOTHELIAL_CELL_MIGRATION	11	KDR,SCARB1,ID1,CDH13,SOX18,PLXND1,PLEKHG5,NRP1,MYH9,PTK2,RHOA	Cluster4.xls	24hrs.FDR0.05
1100	4	3.72337e-10	4.51512	1.73248e-06	GObp	GO_REGULATION_OF_BINDING	23	RAPGEF3,PDGFB,ID1,EPB41,CAV1,KLF4,NES,ADAM15,CALM1,MEF2C,PLXND1,DAB2IP,NRP1,RAPGEF2,MAPK3,HES1,SP100,MAPRE1,B2M,HSP90AB1,CSNK1A1,CEBPG,SPAG9	Cluster4.xls	24hrs.FDR0.05
1101	4	1.17756e-08	6.02929	2.19026e-06	Kegg	KEGG_AXON_GUIDANCE	14	PLXNA2,CXCL12,ABLIM3,SEMA6A,EFNB1,ABLIM1,SEMA7A,NRP1,GNAI2,SEMA4C,MAPK3,PTK2,RHOA,ARHGEF12	Cluster4.xls	24hrs.FDR0.05
1102	4	5.75199e-10	2.71605	2.6764e-06	GObp	GO_CELLULAR_COMPONENT_MORPHOGENESIS	44	SPTBN1,SHANK3,SGK1,ID1,FRY,SOX17,KLF2,PLXNA2,CXCL12,ABLIM3,CLIC4,FNBP1L,SEMA6A,EFNB1,NOTCH1,ACTG1,ABLIM1,SEMA7A,BCL2L1,NES,FZD4,SPTAN1,ADAM15,ITGA1,MEF2C,KLF7,PREX2,PLXND1,DAB2IP,LAMA5,NRP1,APBB2,EXT1,MAPK3,HES1,FRYL,ENAH,MYH9,FERMT2,MEF2A,RAPH1,PTK2,TMOD3,ARHGEF2	Cluster4.xls	24hrs.FDR0.05
1103	4	7.06452e-10	3.7037	3.28712e-06	GObp	GO_POSITIVE_REGULATION_OF_LOCOMOTION	28	FLT1,KDR,SCARB1,RAPGEF3,PDGFB,S1PR1,CDH13,ETS1,CXCL12,SEMA6A,NOTCH1,HSPB1,ATP8A1,SEMA7A,RHOB,SPARC,SWAP70,ACTN4,DAB2IP,NRP1,SEMA4C,RAPGEF2,PLCG1,HDAC7,MAPRE1,PTK2,SYNE2,SPAG9	Cluster4.xls	24hrs.FDR0.05
1104	4	7.12302e-10	2.26449	3.31434e-06	GObp	GO_REGULATION_OF_CELL_DEATH	60	KDR,MCF2L,SGK1,PICALM,RAPGEF3,ID1,ROBO4,ITPKB,ITGA6,AQP1,ETS1,MECOM,TBX3,CDKN1A,CXCL12,PIM3,CAV1,XIAP,NOTCH1,HSPB1,KLF4,PPARG,BCL2L1,GIMAP8,RHOB,NES,TRIM24,TIMP3,NDRG1,ANGPTL4,ITGA1,SIK1,MEF2C,CASP8,UBC,ACTN4,DAB2IP,PLEKHG5,NRP1,APBB2,ID3,HIP1,SERINC3,MYO18A,RAPGEF2,UCP2,BTG2,SP100,HDAC7,DNAJA1,DDX3X,LZTS2,DLC1,MCL1,SKIL,PTK2,HSP90AB1,YWHAZ,ARHGEF2,ARHGEF12	Cluster4.xls	24hrs.FDR0.05
1105	4	7.91091e-10	3.0052	3.68095e-06	GObp	GO_NEGATIVE_REGULATION_OF_CELLULAR_COMPONENT_ORGANIZATION	37	SPTBN1,SHANK3,SGK1,PICALM,RAPGEF3,ID1,S1PR1,ARHGEF15,SEMA6A,CAV1,XIAP,SEMA7A,BCL2L1,SPTAN1,SWAP70,ACTN4,DAB2IP,NRP1,SEMA4C,RAPGEF2,HSPA8,MYH9,NCOR1,MAPRE1,DDX3X,LZTS2,DLC1,DNM3,MAP4,PPP2R5A,B2M,PPP2CA,PTK2,RHOA,TMOD3,CST3,ARHGEF2	Cluster4.xls	24hrs.FDR0.05
1106	4	9.75522e-10	6.17284	4.5391e-06	GObp	GO_RESPONSE_TO_TRANSFORMING_GROWTH_FACTOR_BETA	16	RAPGEF3,PDGFB,ID1,ENG,CDH5,CLDN5,CAV1,MEF2C,UBC,F11R,YES1,FERMT2,SKIL,PTK2,RHOA,COL4A2	Cluster4.xls	24hrs.FDR0.05
1107	4	1.51289e-09	2.25962	7.03946e-06	GObp	GO_CELL_DEVELOPMENT	58	SPTBN1,SHANK3,SGK1,RAPGEF3,PDGFB,ID1,ENG,FRY,EPAS1,SOX17,KLF2,PLXNA2,TBX3,CDKN1A,CXCL12,CLIC4,SOX18,SEMA6A,EFNB1,NOTCH1,FLI1,ACTG1,PPARG,JAG2,SEMA7A,BCL2L1,FZD4,SPTAN1,NDRG1,ADAM15,ITGA1,MEF2C,KLF7,PREX2,PLXND1,DAB2IP,LAMA5,NRP1,F11R,APBB2,EXT1,SEMA4C,RAPGEF2,MAPK3,HES1,MSN,BTG2,FRYL,ENAH,MYH9,FERMT2,MEF2A,HERC1,MAP4,RAPH1,PTK2,DIAPH2,TMOD3	Cluster4.xls	24hrs.FDR0.05
1108	4	1.51334e-09	2.07431	7.04155e-06	GObp	GO_CELLULAR_RESPONSE_TO_ORGANIC_SUBSTANCE	69	CD36,FLT1,KDR,SGK1,SCARB1,RAPGEF3,PDGFB,ID1,ENG,CDH5,SORBS1,CLDN5,CDH13,KLF2,AQP1,CXCL12,CAV1,NOTCH1,HSPB1,KLF4,CSF2RB,PPARG,JUP,BCL2L1,PLCB1,ADAMTS1,ADIPOR2,FZD4,SPARC,ABCG2,ADCY4,TRIM24,TIMP3,NPR2,SBNO2,KLF6,SIK1,MEF2C,CASP8,UBC,DAB2IP,GNB1,NRP1,F11R,ID3,CD81,RAPGEF2,MAPK3,UCP2,YES1,MSN,PLCG1,TRIM25,PIK3C2A,SP100,FERMT2,DNAJA1,SKIL,GNAS,ITPR2,B2M,PTK2,HSP90AB1,HNRNPF,RHOA,RNF4,KLF3,COL4A2,ARHGE…	Cluster4.xls	24hrs.FDR0.05
1109	4	1.58483e-09	2.53015	7.37423e-06	GObp	GO_BIOLOGICAL_ADHESION	47	CD36,EGFL7,PECAM1,PKP4,SCARB1,TINAGL1,ID1,ENG,S1PR1,CDH5,SORBS1,ESAM,ITPKB,CLDN5,CDH13,ITGA6,CD93,CXCL12,ACTB,EFNB1,PPFIBP1,PDZD2,HSPB1,ACTG1,JAG2,JUP,DST,RHOB,FZD4,CLDN15,ADAM15,CHD7,ITGA1,CASP8,LAMA5,F11R,CD81,HES1,MSN,ARHGAP5,MYH9,FERMT2,DLC1,GNAS,CTNND1,B2M,HSP90AB1	Cluster4.xls	24hrs.FDR0.05
1110	4	1.69717e-09	2.78125	7.89695e-06	GObp	GO_CELLULAR_RESPONSE_TO_OXYGEN_CONTAINING_COMPOUND	40	CD36,SCARB1,RAPGEF3,PDGFB,ID1,SORBS1,KLF2,AQP1,ETS1,CAV1,KLF4,PPARG,JUP,BCL2L1,RHOB,PLCB1,ADAMTS1,FZD4,ABCG2,ADCY4,SBNO2,KLF6,MEF2C,DAB2IP,GNB1,GNAI2,ID3,RAPGEF2,MAPK3,UCP2,YES1,MSN,GNA11,PIK3C2A,GNAS,ITPR2,B2M,PTK2,KLF3,ARHGEF2	Cluster4.xls	24hrs.FDR0.05
1111	4	1.86154e-09	3.45732	8.66173e-06	GObp	GO_HEART_DEVELOPMENT	29	PDGFB,ID1,ENG,S1PR1,CLDN5,SOX17,TBX3,SOX18,NOTCH1,PPARG,ADAMTS1,ADIPOR2,SPARC,ADAM15,CHD7,SIK1,MEF2C,PLXND1,NRP1,ID3,LUZP1,MAPK3,HES1,GNA11,MEF2A,DLC1,DHRS3,PTK2,ECE1	Cluster4.xls	24hrs.FDR0.05
1112	4	2.64411e-09	4.43599	1.2303e-05	GObp	GO_NEGATIVE_REGULATION_OF_LOCOMOTION	21	ENG,ARAP3,CXCL12,CLIC4,TIE1,SEMA6A,NOTCH1,KLF4,SEMA7A,RHOB,PLCB1,MCC,ADAM15,DAB2IP,NRP1,SEMA4C,TRIM25,SP100,DLC1,ADARB1,RHOA	Cluster4.xls	24hrs.FDR0.05
1113	4	9.65664e-08	7.40741	1.79613e-05	Kegg	KEGG_ADHERENS_JUNCTION	10	PTPRB,SORBS1,ACTB,ACTG1,LMO7,ACTN4,MAPK3,YES1,CTNND1,RHOA	Cluster4.xls	24hrs.FDR0.05
1114	4	1.1111e-07	7.30994	2.06665e-05	Kegg	KEGG_PHOSPHATIDYLINOSITOL_SIGNALING_SYSTEM	10	ITPKB,DGKH,PLCB4,DGKE,PLCB1,CALM1,PLCG1,PIK3C2A,ITPR2,ITPR1	Cluster4.xls	24hrs.FDR0.05
1115	4	4.47384e-09	3.24886	2.08168e-05	GObp	GO_CELL_MORPHOGENESIS_INVOLVED_IN_DIFFERENTIATION	30	SPTBN1,SHANK3,ID1,SOX17,PLXNA2,CXCL12,CLIC4,SEMA6A,EFNB1,NOTCH1,SEMA7A,FZD4,SPTAN1,ADAM15,MEF2C,KLF7,PREX2,PLXND1,LAMA5,NRP1,APBB2,EXT1,MAPK3,HES1,ENAH,MYH9,FERMT2,MEF2A,RAPH1,PTK2	Cluster4.xls	24hrs.FDR0.05
1116	4	1.10484e-07	14.4928	2.39751e-05	Biocarta	BIOCARTA_CCR3_PATHWAY	6	PLCB1,GNB1,MAPK3,GNAS,PTK2,RHOA	Cluster4.xls	24hrs.FDR0.05
1117	4	1.41325e-07	3.55691	2.62865e-05	Kegg	KEGG_PATHWAYS_IN_CANCER	21	PDGFB,EPAS1,ITGA6,ETS1,MECOM,CDKN1A,XIAP,PPARG,JUP,BCL2L1,FZD4,CASP8,TPM3,LAMA5,RASSF1,MAPK3,PLCG1,PTK2,HSP90AB1,RHOA,COL4A2	Cluster4.xls	24hrs.FDR0.05
1118	4	1.41584e-07	5.38972	2.63346e-05	Kegg	KEGG_TIGHT_JUNCTION	13	EPB41,CLDN5,ACTB,ACTG1,CLDN15,SPTAN1,ACTN4,GNAI2,F11R,YES1,MYH9,PPP2CA,RHOA	Cluster4.xls	24hrs.FDR0.05
1119	4	5.87427e-09	2.70495	2.7333e-05	GObp	GO_NEGATIVE_REGULATION_OF_DEVELOPMENTAL_PROCESS	39	RAPGEF3,PDGFB,ID1,ITPKB,SOX17,ARHGEF15,TBX3,TIE1,SEMA6A,CAV1,NOTCH1,ZBTB46,KLF4,PPARG,SEMA7A,SPARC,TOB1,NPR2,ACTN4,DAB2IP,NRP1,ID3,WWC2,SEMA4C,RAPGEF2,HES1,HDAC7,DNM3,SKIL,GNAS,MAP4,B2M,PPP2CA,PTK2,NPR1,RHOA,CST3,COL4A2,ARHGEF2	Cluster4.xls	24hrs.FDR0.05
1120	4	1.48629e-07	4.42233	2.76449e-05	Kegg	KEGG_FOCAL_ADHESION	16	FLT1,KDR,PDGFB,ITGA6,ACTB,CAV1,XIAP,ACTG1,ITGA1,ACTN4,LAMA5,MAPK3,ARHGAP5,PTK2,RHOA,COL4A2	Cluster4.xls	24hrs.FDR0.05
1121	4	6.05263e-09	5.86854	2.81629e-05	GObp	GO_PLATELET_ACTIVATION	15	DGKH,ACTB,HSPB1,ACTG1,DGKE,RHOB,GNB1,MAPK3,GNA11,MYH9,GNAS,ITPR2,YWHAZ,RHOA,ITPR1	Cluster4.xls	24hrs.FDR0.05
1122	4	6.78433e-09	3.11997	3.15675e-05	GObp	GO_REGULATION_OF_CELL_MORPHOGENESIS	31	SHANK3,KDR,SGK1,ID1,ARAP3,PLXNA2,CXCL12,SEMA6A,NOTCH1,PALMD,SEMA7A,MYO10,SPARC,ACTN4,PLXND1,DAB2IP,NRP1,SEMA4C,RAPGEF2,MSN,MYH9,FERMT2,DLC1,DNM3,SKIL,MAP4,PPP2CA,MACF1,PTK2,RHOA,CSNK1A1	Cluster4.xls	24hrs.FDR0.05
1123	4	7.33102e-07	4.16667	3.66551e-05	Hallmark	HALLMARK_MITOTIC_SPINDLE	15	SPTBN1,EPB41,ARAP3,RAPGEF5,ARHGAP29,RASAL2,DST,SPTAN1,ACTN4,ARHGAP5,CDC42BPA,MYH9,MAPRE1,ARHGEF2,ARHGEF12	Cluster4.xls	24hrs.FDR0.05
1124	4	7.33102e-07	4.16667	3.66551e-05	Hallmark	HALLMARK_MYOGENESIS	15	CD36,SORBS1,CDH13,CDKN1A,NOTCH1,ABLIM1,SPARC,SPTAN1,CFD,MEF2C,SMTN,TPM3,MYH9,MEF2A,COL4A2	Cluster4.xls	24hrs.FDR0.05
1125	4	7.33102e-07	4.16667	3.66551e-05	Hallmark	HALLMARK_APICAL_JUNCTION	15	PECAM1,CLDN5,ACTB,ACTG1,JUP,CLDN15,ADAM15,MAP4K2,ACTN4,GNAI2,MSN,PLCG1,MYH9,CTNND1,PTK2	Cluster4.xls	24hrs.FDR0.05
1126	4	8.07148e-09	2.15967	3.75566e-05	GObp	GO_REGULATION_OF_CELL_DIFFERENTIATION	58	CD36,SHANK3,KDR,SGK1,PDGFB,ID1,CDH5,TCF4,ITPKB,CLDN5,SOX17,ADAMTS9,PLXNA2,ETS1,APOLD1,TBX3,CXCL12,SEMA6A,CAV1,NOTCH1,ZBTB46,KLF4,PPARG,SEMA7A,EHD2,PLCB1,ADAMTS1,CHD7,TOB1,NPR2,NEU1,SIK1,MEF2C,CASP8,ACTN4,PLXND1,DAB2IP,NRP1,ID3,SEMA4C,RAPGEF2,HES1,GNA11,LTBP4,HDAC7,MEF2A,DNM3,SKIL,GNAS,SPEN,B2M,PPP2CA,MACF1,PTK2,PURB,RHOA,ARHGEF2,SPAG9	Cluster4.xls	24hrs.FDR0.05
1127	4	9.49072e-09	6.12423	4.41603e-05	GObp	GO_POSITIVE_REGULATION_OF_BINDING	14	RAPGEF3,EPB41,CAV1,KLF4,CALM1,MEF2C,PLXND1,NRP1,RAPGEF2,HES1,MAPRE1,B2M,HSP90AB1,CEBPG	Cluster4.xls	24hrs.FDR0.05
1128	4	1.04796e-08	5.29101	4.87614e-05	GObp	GO_REGULATION_OF_PROTEIN_BINDING	16	PDGFB,ID1,EPB41,CAV1,NES,ADAM15,MEF2C,PLXND1,DAB2IP,NRP1,RAPGEF2,MAPK3,MAPRE1,B2M,HSP90AB1,SPAG9	Cluster4.xls	24hrs.FDR0.05
1129	4	1.14778e-08	3.27485	5.34061e-05	GObp	GO_RESPONSE_TO_GROWTH_FACTOR	28	FLT1,KDR,RAPGEF3,PDGFB,ID1,ENG,CDH5,CLDN5,CAV1,NOTCH1,HSPB1,KLF4,SPARC,MEF2C,UBC,DAB2IP,NRP1,F11R,RAPGEF2,MAPK3,YES1,PLCG1,FERMT2,SKIL,PTK2,HNRNPF,RHOA,COL4A2	Cluster4.xls	24hrs.FDR0.05
1130	4	1.20439e-08	3.92997	5.60403e-05	GObp	GO_HEMOSTASIS	22	CD36,DOCK9,DGKH,ACTB,FLI1,HSPB1,ACTG1,ADORA2A,DGKE,RHOB,EHD2,GNB1,DOCK6,MAPK3,GNA11,MYH9,GNAS,ITPR2,YWHAZ,RHOA,ITPR1,H3F3A	Cluster4.xls	24hrs.FDR0.05
1131	4	1.23811e-08	3.18401	5.76092e-05	GObp	GO_REGULATION_OF_BODY_FLUID_LEVELS	29	CD36,DOCK9,PDGFB,AQP1,DGKH,ACTB,CAV1,FLI1,HSPB1,NPR3,ACTG1,ADORA2A,DGKE,RHOB,EHD2,ADCY4,GNB1,DOCK6,MAPK3,GNA11,MYH9,NCOR1,GNAS,ITPR2,NPR1,YWHAZ,RHOA,ITPR1,H3F3A	Cluster4.xls	24hrs.FDR0.05
1132	4	1.34829e-06	4.48585	6.74145e-05	Hallmark	HALLMARK_APOPTOSIS	13	CDKN1A,CAV1,XIAP,HSPB1,BCL2L1,RHOB,SPTAN1,TIMP3,CASP8,BTG2,DNAJA1,MCL1,PTK2	Cluster4.xls	24hrs.FDR0.05
1133	4	1.45916e-08	2.17943	6.78945e-05	GObp	GO_NEUROGENESIS	55	SPTBN1,SHANK3,SGK1,ID1,FRY,S1PR1,TCF4,PLXNA2,CXCL12,SEMA6A,CAV1,EFNB1,NOTCH1,KLF4,PPARG,JAG2,SEMA7A,ADAMTS1,FZD4,SPTAN1,NDRG1,CHD7,HIPK1,NEU1,ITGA1,MEF2C,KLF7,PREX2,PLXND1,DAB2IP,NRP1,APBB2,ID3,EXT1,SEMA4C,RAPGEF2,MAPK3,HES1,BTG2,FRYL,ENAH,HDAC7,MEF2A,HERC1,DNM3,SKIL,SPEN,MAP4,B2M,RAPH1,MACF1,PTK2,RHOA,ARHGEF2,SPAG9	Cluster4.xls	24hrs.FDR0.05
1134	4	1.50674e-08	2.89626	7.01088e-05	GObp	GO_REGULATION_OF_GROWTH	33	CD36,SGK1,SOX17,PLXNA2,CDKN1A,CXCL12,SEMA6A,NOTCH1,PPARG,SEMA7A,RASGRP2,PLCB1,ADIPOR2,ADAM15,CHD7,ACACB,MEF2C,CRIM1,PLXND1,DAB2IP,NRP1,APBB2,WWC2,SEMA4C,CD81,LTBP4,DDX3X,GNAS,PPP2CA,MACF1,PTK2,NPR1,H3F3A	Cluster4.xls	24hrs.FDR0.05
1135	4	1.71765e-08	2.93848	7.99223e-05	GObp	GO_POSITIVE_REGULATION_OF_CELL_DEATH	32	MCF2L,PICALM,ITGA6,CDKN1A,CAV1,NOTCH1,PPARG,BCL2L1,RHOB,TIMP3,ITGA1,SIK1,MEF2C,CASP8,UBC,DAB2IP,PLEKHG5,APBB2,ID3,HIP1,SERINC3,RAPGEF2,UCP2,DNAJA1,DDX3X,LZTS2,DLC1,MCL1,SKIL,YWHAZ,ARHGEF2,ARHGEF12	Cluster4.xls	24hrs.FDR0.05
1136	4	3.76129e-07	12.3457	8.16201e-05	Biocarta	BIOCARTA_EDG1_PATHWAY	6	S1PR1,PLCB1,GNB1,MAPK3,PTK2,RHOA	Cluster4.xls	24hrs.FDR0.05
1137	4	1.78936e-08	2.52525	8.32587e-05	GObp	GO_CELL_PROJECTION_ORGANIZATION	41	SPTBN1,SHANK3,SGK1,FRY,S1PR1,CDH13,ITGA6,PLXNA2,CXCL12,ABLIM3,FNBP1L,SEMA6A,TANC1,EFNB1,NOTCH1,ABLIM1,SEMA7A,NES,SPTAN1,ITGA1,KLF7,PREX2,PLXND1,DAB2IP,LAMA5,NRP1,APBB2,EXT1,RAPGEF2,MAPK3,HES1,BTG2,FRYL,ENAH,MYH9,MEF2A,HERC1,DNM3,MAP4,RAPH1,PTK2	Cluster4.xls	24hrs.FDR0.05
1138	4	1.79118e-08	5.84795	8.33435e-05	GObp	GO_POSITIVE_REGULATION_OF_VASCULATURE_DEVELOPMENT	14	FLT1,KDR,RAPGEF3,PDGFB,ENG,AQP1,ETS1,HSPB1,RHOB,ANGPTL4,HIPK1,RAPGEF2,PLCG1,HDAC7	Cluster4.xls	24hrs.FDR0.05
1139	4	1.85795e-08	2.36845	8.64503e-05	GObp	GO_NEGATIVE_REGULATION_OF_MOLECULAR_FUNCTION	46	FABP4,PICALM,PDGFB,ID1,ENG,FRY,AQP1,CDKN1A,TIMP4,CAV1,XIAP,NOTCH1,HSPB1,KLF4,PPARG,NES,APLP2,SH3BP5,TIMP3,ADAM15,ANGPTL4,CALM1,ACACB,PPP1R2,SIK1,MIDN,CRIM1,CASP8,UBC,DAB2IP,GNAI2,F11R,ID3,MAPK3,SP100,DUSP3,DNAJA1,MAPRE1,DDX3X,ADARB1,PPP2R5A,B2M,PPP2CA,CST3,CEBPG,SPAG9	Cluster4.xls	24hrs.FDR0.05
1140	4	4.79171e-07	7.14286	8.91259e-05	Kegg	KEGG_LONG_TERM_DEPRESSION	9	PLCB4,PLCB1,GNAI2,MAPK3,GNA11,GNAS,ITPR2,PPP2CA,ITPR1	Cluster4.xls	24hrs.FDR0.05
1141	4	1.42387e-07	18.5185	9.59691e-05	Reactome	REACTOME_OTHER_SEMAPHORIN_INTERACTIONS	5	PLXNA2,SEMA6A,SEMA7A,ITGA1,PLXND1	Cluster4.xls	24hrs.FDR0.05
1142	4	6.44775e-07	6.17284	0.000119928	Kegg	KEGG_GAP_JUNCTION	10	PDGFB,PLCB4,PLCB1,ADCY4,GNAI2,MAPK3,GNA11,GNAS,ITPR2,ITPR1	Cluster4.xls	24hrs.FDR0.05
1143	4	2.88079e-08	8.29187	0.000134043	GObp	GO_POSITIVE_REGULATION_OF_ENDOTHELIAL_CELL_MIGRATION	10	KDR,SCARB1,PDGFB,ETS1,HSPB1,RHOB,SPARC,NRP1,PLCG1,HDAC7	Cluster4.xls	24hrs.FDR0.05
1144	4	3.40153e-08	7.27513	0.000158273	GObp	GO_TISSUE_MIGRATION	11	KDR,SCARB1,ID1,CDH13,SOX18,PLXND1,PLEKHG5,NRP1,MYH9,PTK2,RHOA	Cluster4.xls	24hrs.FDR0.05
1145	4	3.68541e-08	2.74149	0.000171482	GObp	GO_ENZYME_LINKED_RECEPTOR_PROTEIN_SIGNALING_PATHWAY	34	SPTBN1,FLT1,KDR,PDGFB,ID1,ENG,CDH5,SORBS1,CLDN5,ACTB,EFNB1,HSPB1,ACTG1,PLCB1,TOB1,NPR2,CRIM1,UBC,DAB2IP,NRP1,F11R,RAPGEF2,MAPK3,YES1,PLCG1,PIK3C2A,LTBP4,FERMT2,SKIL,PTK2,HNRNPF,NPR1,RHOA,ZFAND5	Cluster4.xls	24hrs.FDR0.05
1146	4	2.59417e-07	5.55556	0.000174847	Reactome	REACTOME_CELL_CELL_COMMUNICATION	12	SPTBN1,CDH5,CLDN5,CDH13,JUP,CLDN15,SPTAN1,ACTN4,F11R,FERMT2,CTNND1,PTK2	Cluster4.xls	24hrs.FDR0.05
1147	4	3.84933e-08	3.09872	0.000179109	GObp	GO_REGULATION_OF_CYTOSKELETON_ORGANIZATION	28	SPTBN1,SHANK3,SGK1,RAPGEF3,ID1,S1PR1,ARHGEF15,CXCL12,CLIC4,CAV1,XIAP,NES,SPTAN1,MEF2C,SWAP70,F11R,MAPK3,MYH9,NCOR1,MAPRE1,LZTS2,DLC1,MAP4,PTK2,RHOA,RNF4,TMOD3,ARHGEF2	Cluster4.xls	24hrs.FDR0.05
1148	4	3.88697e-08	2.28644	0.000180861	GObp	GO_POSITIVE_REGULATION_OF_DEVELOPMENTAL_PROCESS	47	CD36,FLT1,SHANK3,KDR,SGK1,RAPGEF3,PDGFB,ENG,CDH5,TCF4,ITPKB,CLDN5,SOX17,ADAMTS9,AQP1,ETS1,CXCL12,SEMA6A,NOTCH1,ZBTB46,HSPB1,PPARG,SEMA7A,RHOB,EHD2,PLCB1,ADAMTS1,ANGPTL4,CHD7,HIPK1,ACACB,NEU1,MEF2C,CASP8,DAB2IP,NRP1,RAPGEF2,HES1,PLCG1,HDAC7,MEF2A,SKIL,GNAS,SPEN,MACF1,RHOA,SPAG9	Cluster4.xls	24hrs.FDR0.05
1149	4	3.63418e-06	3.88889	0.000181709	Hallmark	HALLMARK_HYPOXIA	14	SCARB1,PDGFB,ETS1,AKAP12,CDKN1A,SLC6A6,CAV1,NDRG1,ANGPTL4,KLF6,KLF7,EXT1,MYH9,WSB1	Cluster4.xls	24hrs.FDR0.05
1150	4	1.04682e-06	10.7527	0.00022716	Biocarta	BIOCARTA_MYOSIN_PATHWAY	6	ARHGEF15,PLCB1,GNB1,ARHGAP5,ARHGEF2,ARHGEF12	Cluster4.xls	24hrs.FDR0.05
1151	4	5.47407e-08	2.07962	0.000254709	GObp	GO_REGULATION_OF_CELL_PROLIFERATION	56	EGFL7,FLT1,KDR,SGK1,PDGFB,ID1,ENG,S1PR1,CDH5,CDH13,SOX17,AQP1,ETS1,TBX3,CDKN1A,CXCL12,SOX18,CAV1,XIAP,EFNB1,NOTCH1,NPR3,KLF4,PPARG,JAG2,JUP,BCL2L1,ADAMTS1,NES,SPARC,TRIM24,MCC,NDRG1,HIPK1,TOB1,NEU1,ITGA1,MEF2C,DAB2IP,LAMA5,NRP1,GNAI2,MXD4,CD81,RAPGEF2,YES1,HES1,BTG2,NCOR1,LZTS2,DLC1,ADARB1,PTK2,NPR1,RHOA,ARHGEF2	Cluster4.xls	24hrs.FDR0.05
1152	4	5.15257e-06	7.20165	0.000257628	Hallmark	HALLMARK_TGF_BETA_SIGNALING	7	SPTBN1,ID1,ENG,XIAP,ID3,SKIL,RHOA	Cluster4.xls	24hrs.FDR0.05
1153	4	5.5589e-08	3.75134	0.000258656	GObp	GO_RESPONSE_TO_OXYGEN_LEVELS	21	FLT1,PDGFB,ENG,EPAS1,AQP1,ETS1,APOLD1,CDKN1A,CXCL12,CAV1,NOTCH1,PPARG,NDRG1,ANGPTL4,UBC,ACTN4,GNB1,UCP2,ITPR2,ECE1,ITPR1	Cluster4.xls	24hrs.FDR0.05
1154	4	6.02849e-08	2.02582	0.000280506	GObp	GO_REGULATION_OF_PHOSPHORUS_METABOLIC_PROCESS	59	CD36,FABP4,FLT1,KDR,SCARB1,RAPGEF3,PDGFB,ID1,ENG,ITPKB,ITGA6,AKAP12,MECOM,CDKN1A,CAV1,HSPB1,KLF4,SEMA7A,ADORA2A,CCDC88C,PLCB1,FZD4,ADCY4,SH3BP5,TIMP3,CALM1,MAP4K2,PPP1R2,ITGA1,MEF2C,MIDN,UBC,SWAP70,MAP4K3,DAB2IP,NRP1,GNAI2,SEMA4C,CD81,RAPGEF2,MAPK3,YES1,HES1,PLCG1,DUSP3,NCOR1,DNAJA1,DLC1,ADARB1,GNAS,PPP2R5A,PPP2CA,PTK2,ECE1,HSP90AB1,NPR1,RHOA,ARHGEF2,SPAG9	Cluster4.xls	24hrs.FDR0.05
1155	4	1.31199e-06	18.5185	0.000284701	Biocarta	BIOCARTA_BARR_MAPK_PATHWAY	4	PLCB1,GNB1,MAPK3,GNAS	Cluster4.xls	24hrs.FDR0.05
1156	4	6.39654e-08	1.95253	0.000297631	GObp	GO_RESPONSE_TO_EXTERNAL_STIMULUS	64	CD36,SPTBN1,FLT1,SHANK3,SCARB1,PDGFB,ENG,S1PR1,ITGA6,PLXNA2,AQP1,ETS1,CD93,CDKN1A,CXCL12,TIMP4,SEMA6A,CAV1,EFNB1,NOTCH1,HSPB1,PPARG,JUP,SEMA7A,BCL2L1,ADAMTS1,ADIPOR2,SPARC,ABCG2,SPTAN1,TIMP3,ACACB,SBNO2,ITGA1,SIK1,MEF2C,KLF7,CASP8,PLXND1,DAB2IP,PLEKHG5,GNB1,NRP1,GNAI2,APBB2,EXT1,SERINC3,SEMA4C,MAPK3,UCP2,HSPA8,BTG2,ENAH,TRIM25,GNA11,HDAC7,SH3GLB1,DDX3X,DENND5B,ADARB1,B2M,PTK2,ECE1,RHOA	Cluster4.xls	24hrs.FDR0.05
1157	4	6.47623e-08	2.95617	0.000301339	GObp	GO_NEURON_PROJECTION_DEVELOPMENT	29	SPTBN1,SHANK3,SGK1,FRY,PLXNA2,CXCL12,SEMA6A,EFNB1,NOTCH1,SEMA7A,SPTAN1,ITGA1,KLF7,PREX2,PLXND1,DAB2IP,NRP1,APBB2,EXT1,RAPGEF2,MAPK3,BTG2,FRYL,ENAH,MEF2A,HERC1,MAP4,RAPH1,PTK2	Cluster4.xls	24hrs.FDR0.05
1158	4	6.80622e-08	2.47336	0.000316693	GObp	GO_POSITIVE_REGULATION_OF_INTRACELLULAR_SIGNAL_TRANSDUCTION	39	CD36,FLT1,KDR,MCF2L,PDGFB,ITPKB,CDH13,AKAP12,CAV1,NOTCH1,SEMA7A,BCL2L1,PLCB1,FZD4,CALM1,MAP4K2,ITGA1,CASP8,UBC,ACTN4,MAP4K3,DAB2IP,PLEKHG5,NRP1,GNAI2,SERINC3,SEMA4C,CD81,RAPGEF2,MAPK3,HES1,PLCG1,TRIM25,MCL1,SKIL,GNAS,PTK2,RHOA,SPAG9	Cluster4.xls	24hrs.FDR0.05
1159	4	7.08589e-08	2.37369	0.000329707	GObp	GO_NEGATIVE_REGULATION_OF_MULTICELLULAR_ORGANISMAL_PROCESS	42	RAPGEF3,PDGFB,ID1,ITPKB,SOX17,KLF2,ARHGEF15,TIE1,SEMA6A,CAV1,NOTCH1,ZBTB46,KLF4,PPARG,SEMA7A,SPARC,MYLIP,MCC,TOB1,NPR2,MEF2C,UBC,DAB2IP,NRP1,ID3,WWC2,SEMA4C,RAPGEF2,HES1,TRIM25,SP100,HDAC7,DNM3,GNAS,B2M,PPP2CA,PTK2,NPR1,RHOA,CST3,COL4A2,ARHGEF2	Cluster4.xls	24hrs.FDR0.05
1160	4	7.24436e-08	7.61035	0.00033708	GObp	GO_CELLULAR_RESPONSE_TO_KETONE	10	KLF2,AQP1,KLF4,PPARG,ADAMTS1,ABCG2,KLF6,GNB1,MSN,GNAS	Cluster4.xls	24hrs.FDR0.05
1161	4	7.75233e-08	2.11071	0.000360716	GObp	GO_POSITIVE_REGULATION_OF_MULTICELLULAR_ORGANISMAL_PROCESS	53	CD36,SPTBN1,FLT1,SHANK3,GPIHBP1,KDR,SGK1,SCARB1,RAPGEF3,PDGFB,ENG,TCF4,ITPKB,SOX17,AQP1,ETS1,CXCL12,SEMA6A,CAV1,NOTCH1,ZBTB46,HSPB1,PPARG,SEMA7A,RHOB,PLCB1,ADAMTS1,SPARC,ANGPTL4,CHD7,HIPK1,ACACB,NEU1,MEF2C,CASP8,DAB2IP,NRP1,RAPGEF2,HES1,PLCG1,HDAC7,DDX3X,SKIL,GNAS,SPEN,B2M,MACF1,ECE1,NPR1,RHOA,ARHGEF2,CEBPG,SPAG9	Cluster4.xls	24hrs.FDR0.05
1162	4	2.02879e-06	3.85802	0.000377355	Kegg	KEGG_REGULATION_OF_ACTIN_CYTOSKELETON	15	PDGFB,ITGA6,ACTB,ACTG1,TMSB4X,ITGA1,ACTN4,MAPK3,MSN,ENAH,MYH9,PTK2,DIAPH2,RHOA,ARHGEF12	Cluster4.xls	24hrs.FDR0.05
1163	4	1.90788e-06	12.6263	0.00041401	Biocarta	BIOCARTA_SPPA_PATHWAY	5	PLCB1,ITGA1,GNB1,MAPK3,PTK2	Cluster4.xls	24hrs.FDR0.05
1164	4	8.93752e-08	3.21502	0.000415863	GObp	GO_MUSCLE_STRUCTURE_DEVELOPMENT	25	S1PR1,EPAS1,TBX3,CAV1,TANC1,NOTCH1,ACTG1,UNC45B,SIK1,MEF2C,SMTN,MYL6,LAMA5,ID3,SEMA4C,SYNE1,HES1,BTG2,MYH9,NCOR1,UTRN,MEF2A,SKIL,TMOD3,SPAG9	Cluster4.xls	24hrs.FDR0.05
1165	4	8.9841e-08	9.87654	0.00041803	GObp	GO_ENDOTHELIAL_CELL_DEVELOPMENT	8	RAPGEF3,ID1,ENG,CLIC4,SOX18,F11R,RAPGEF2,MSN	Cluster4.xls	24hrs.FDR0.05
1166	4	8.98665e-08	2.04948	0.000418149	GObp	GO_TISSUE_DEVELOPMENT	56	RASIP1,PECAM1,KDR,RAPGEF3,PDGFB,ID1,ENG,S1PR1,SOX17,KLF2,ITGA6,PLXNA2,TBX3,CDKN1A,CLIC4,TIE1,SOX18,SEMA6A,CAV1,EFNB1,NOTCH1,KLF4,PPARG,JAG2,SEMA7A,RHOB,TIMP3,ADAM15,CHD7,HIPK1,SBNO2,SIK1,MEF2C,MYL6,PLXND1,LAMA5,NRP1,F11R,ID3,EXT1,SEMA4C,LUZP1,RAPGEF2,MAPK3,HES1,MSN,BTG2,NCOR1,MEF2A,DLC1,SKIL,GNAS,PPP2CA,RHOA,ZFAND5,COL4A2	Cluster4.xls	24hrs.FDR0.05
1167	4	1.0814e-07	1.90081	0.000503177	GObp	GO_POSITIVE_REGULATION_OF_RESPONSE_TO_STIMULUS	66	CD36,FABP4,FLT1,SHANK3,KDR,MCF2L,PDGFB,ENG,S1PR1,SORBS1,ITPKB,CDH13,ETS1,AKAP12,CXCL12,ACTB,CAV1,XIAP,NOTCH1,HSPB1,ACTG1,JAG2,JUP,SEMA7A,BCL2L1,MYO10,PLCB1,FZD4,TIMP3,CFD,CALM1,TOB1,MAP4K2,ITGA1,MEF2C,CASP8,UBC,SWAP70,ACTN4,MAP4K3,DAB2IP,PLEKHG5,NRP1,GNAI2,SERINC3,SEMA4C,CD81,RAPGEF2,MAPK3,YES1,HES1,PLCG1,TRIM25,SH3GLB1,MCL1,SKIL,GNAS,B2M,MACF1,PTK2,ECE1,HSP90AB1,YWHAZ,RHOA,CEBPG,SPAG9	Cluster4.xls	24hrs.FDR0.05
1168	4	1.16763e-07	2.42356	0.000543299	GObp	GO_EMBRYO_DEVELOPMENT	39	FLT1,KDR,PDGFB,ENG,EPAS1,SOX17,KLF2,PLXNA2,TBX3,TIE1,SOX18,EFNB1,NOTCH1,KLF4,JAG2,BCL2L1,NES,ABCG2,CHD7,HIPK1,MEF2C,CASP8,LAMA5,NRP1,ID3,EXT1,SEMA4C,LUZP1,MAPK3,HES1,PLCG1,MYH9,DLC1,SKIL,GNAS,PTK2,ECE1,ZFAND5,COL4A2	Cluster4.xls	24hrs.FDR0.05
1169	4	1.27564e-07	7.21501	0.000593556	GObp	GO_ACTOMYOSIN_STRUCTURE_ORGANIZATION	10	SORBS1,ACTG1,F11R,MYO18A,CDC42BPA,MYH9,CDC42BPB,MEF2A,RHOA,TMOD3	Cluster4.xls	24hrs.FDR0.05
1170	4	1.37092e-07	2.09188	0.000637888	GObp	GO_RESPONSE_TO_OXYGEN_CONTAINING_COMPOUND	52	CD36,GPIHBP1,SCARB1,RAPGEF3,PDGFB,ID1,SORBS1,KLF2,AQP1,ETS1,CDKN1A,CXCL12,TIMP4,TIE1,CAV1,NOTCH1,KLF4,PPARG,JUP,BCL2L1,RHOB,PLCB1,ADAMTS1,FZD4,SPARC,ABCG2,ADCY4,TIMP3,CALM1,SBNO2,KLF6,MEF2C,CASP8,DAB2IP,GNB1,GNAI2,ID3,RAPGEF2,MAPK3,UCP2,YES1,MSN,BTG2,GNA11,PIK3C2A,SP100,GNAS,ITPR2,B2M,PTK2,KLF3,ARHGEF2	Cluster4.xls	24hrs.FDR0.05
1171	4	1.37797e-07	6.43275	0.000641169	GObp	GO_TRANSFORMING_GROWTH_FACTOR_BETA_RECEPTOR_SIGNALING_PATHWAY	11	PDGFB,ID1,ENG,CDH5,CLDN5,UBC,F11R,FERMT2,SKIL,PTK2,RHOA	Cluster4.xls	24hrs.FDR0.05
1172	4	1.4135e-07	2.73803	0.0006577	GObp	GO_REGULATION_OF_CELL_ADHESION	31	CD36,KDR,PKP4,ENG,S1PR1,ITPKB,CDH13,ITGA6,ETS1,CXCL12,CAV1,EFNB1,NOTCH1,KLF4,JAG2,MYO10,PIEZO1,LMO7,FZD4,ADAM15,SWAP70,ACTN4,LAMA5,YES1,HES1,DUSP3,UTRN,DLC1,PPP2CA,MACF1,PTK2	Cluster4.xls	24hrs.FDR0.05
1173	4	1.53576e-07	13.8889	0.00071459	GObp	GO_BLOOD_VESSEL_ENDOTHELIAL_CELL_MIGRATION	6	KDR,SCARB1,ID1,SOX18,NRP1,MYH9	Cluster4.xls	24hrs.FDR0.05
1174	4	1.53576e-07	13.8889	0.00071459	GObp	GO_REGULATION_OF_ANOIKIS	6	CAV1,NOTCH1,BCL2L1,SIK1,MCL1,PTK2	Cluster4.xls	24hrs.FDR0.05
1175	4	3.33848e-06	11.5741	0.000724451	Biocarta	BIOCARTA_CXCR4_PATHWAY	5	CXCL12,GNB1,MAPK3,PLCG1,PTK2	Cluster4.xls	24hrs.FDR0.05
1176	4	3.33848e-06	11.5741	0.000724451	Biocarta	BIOCARTA_ECM_PATHWAY	5	ITGA1,MAPK3,ARHGAP5,PTK2,RHOA	Cluster4.xls	24hrs.FDR0.05
1177	4	3.92935e-06	6.44122	0.000730858	Kegg	KEGG_PPAR_SIGNALING_PATHWAY	8	CD36,FABP4,SORBS1,AQP7,PPARG,ANGPTL4,ACOX1,UBC	Cluster4.xls	24hrs.FDR0.05
1178	4	1.58939e-07	2.83646	0.000739544	GObp	GO_CELL_ACTIVATION	29	ITPKB,CD93,DGKH,APOLD1,ACTB,HSPB1,ACTG1,JAG2,DGKE,RHOB,PLCB1,NDRG1,CHD7,SBNO2,KLF6,MEF2C,CASP8,SWAP70,GNB1,MAPK3,GNA11,MYH9,GNAS,ITPR2,B2M,YWHAZ,RHOA,ITPR1,CEBPG	Cluster4.xls	24hrs.FDR0.05
1179	4	3.73503e-06	9.00901	0.000810501	Biocarta	BIOCARTA_PAR1_PATHWAY	6	ARHGEF15,PLCB1,GNB1,RHOA,ARHGEF2,ARHGEF12	Cluster4.xls	24hrs.FDR0.05
1180	4	1.20277e-06	4.86618	0.000810669	Reactome	REACTOME_NGF_SIGNALLING_VIA_TRKA_FROM_THE_PLASMA_MEMBRANE	12	CDKN1A,ADORA2A,ADCY4,CALM1,MEF2C,MAPK3,PLCG1,DUSP3,MEF2A,ITPR2,PPP2CA,RHOA	Cluster4.xls	24hrs.FDR0.05
1181	4	1.82404e-07	2.41546	0.000848727	GObp	GO_NEURON_DIFFERENTIATION	38	SPTBN1,SHANK3,SGK1,ID1,FRY,S1PR1,PLXNA2,CXCL12,SEMA6A,EFNB1,NOTCH1,JAG2,SEMA7A,FZD4,SPTAN1,HIPK1,ITGA1,MEF2C,KLF7,PREX2,PLXND1,DAB2IP,NRP1,APBB2,ID3,EXT1,RAPGEF2,MAPK3,HES1,BTG2,FRYL,ENAH,HDAC7,MEF2A,HERC1,MAP4,RAPH1,PTK2	Cluster4.xls	24hrs.FDR0.05
1182	4	1.92458e-07	5.69801	0.000895506	GObp	GO_NEGATIVE_REGULATION_OF_CELL_MORPHOGENESIS_INVOLVED_IN_DIFFERENTIATION	12	ID1,SEMA6A,SEMA7A,ACTN4,DAB2IP,NRP1,SEMA4C,RAPGEF2,DNM3,PPP2CA,PTK2,RHOA	Cluster4.xls	24hrs.FDR0.05
1183	4	1.40884e-06	13.2275	0.000949558	Reactome	REACTOME_ERK_MAPK_TARGETS	5	MEF2C,MAPK3,DUSP3,MEF2A,PPP2CA	Cluster4.xls	24hrs.FDR0.05
1184	4	4.50815e-06	8.77193	0.000978268	Biocarta	BIOCARTA_INTEGRIN_PATHWAY	6	TNS1,CAV1,ITGA1,MAPK3,PTK2,RHOA	Cluster4.xls	24hrs.FDR0.05
1185	4	2.19416e-07	2.27865	0.00102094	GObp	GO_RESPONSE_TO_ABIOTIC_STIMULUS	42	FLT1,SHANK3,SGK1,PDGFB,ENG,EPAS1,AQP1,ETS1,APOLD1,CDKN1A,CXCL12,CAV1,TANC1,NOTCH1,PPARG,JUP,BCL2L1,RHOB,SPARC,TIMP3,NDRG1,ANGPTL4,SIK1,CASP8,UBC,ACTN4,MAP4K3,GNB1,F11R,MAPK3,UCP2,BTG2,GNA11,HDAC7,DNAJA1,DDX3X,DENND5B,ITPR2,ECE1,HSP90AB1,ITPR1,ARHGEF2	Cluster4.xls	24hrs.FDR0.05
1186	4	4.75773e-06	14.8148	0.00103243	Biocarta	BIOCARTA_BARRESTIN_SRC_PATHWAY	4	PLCB1,GNB1,MAPK3,GNAS	Cluster4.xls	24hrs.FDR0.05
1187	4	2.24371e-07	17.3611	0.001044	GObp	GO_MORPHOGENESIS_OF_AN_ENDOTHELIUM	5	SOX17,SOX18,NOTCH1,RHOB,RHOA	Cluster4.xls	24hrs.FDR0.05
1188	4	2.27485e-07	2.5858	0.00105849	GObp	GO_HEAD_DEVELOPMENT	33	SHANK3,RAPGEF3,ID1,S1PR1,CLDN5,PLXNA2,AQP1,ETS1,TBX3,CXCL12,ACTB,NOTCH1,SEMA7A,PLCB1,NES,FZD4,CHD7,CALM1,DAB2IP,NRP1,EXT1,SEMA4C,RAPGEF2,MAPK3,HES1,BTG2,NCOR1,HERC1,DLC1,CTNND1,RHOA,ZFAND5,H3F3A	Cluster4.xls	24hrs.FDR0.05
1189	4	2.46718e-07	6.77507	0.00114798	GObp	GO_INTEGRIN_MEDIATED_SIGNALING_PATHWAY	10	ITGA6,SEMA7A,DST,ADAMTS1,ADAM15,ITGA1,LAMA5,MYH9,FERMT2,PTK2	Cluster4.xls	24hrs.FDR0.05
1190	4	2.59458e-07	3.32126	0.00120726	GObp	GO_CELL_MORPHOGENESIS_INVOLVED_IN_NEURON_DIFFERENTIATION	22	SPTBN1,SHANK3,PLXNA2,CXCL12,SEMA6A,EFNB1,NOTCH1,SEMA7A,SPTAN1,MEF2C,KLF7,PREX2,PLXND1,NRP1,APBB2,EXT1,MAPK3,HES1,ENAH,MEF2A,RAPH1,PTK2	Cluster4.xls	24hrs.FDR0.05
1191	4	3.01195e-07	2.25225	0.00140146	GObp	GO_POSITIVE_REGULATION_OF_PHOSPHATE_METABOLIC_PROCESS	42	CD36,FLT1,KDR,RAPGEF3,PDGFB,ENG,ITGA6,AKAP12,CDKN1A,CAV1,SEMA7A,ADORA2A,PLCB1,FZD4,ADCY4,CALM1,MAP4K2,ITGA1,MEF2C,UBC,MAP4K3,DAB2IP,NRP1,GNAI2,SEMA4C,CD81,RAPGEF2,MAPK3,YES1,HES1,PLCG1,DLC1,GNAS,PPP2R5A,PPP2CA,PTK2,ECE1,HSP90AB1,NPR1,RHOA,ARHGEF2,SPAG9	Cluster4.xls	24hrs.FDR0.05
1192	4	3.01195e-07	2.25225	0.00140146	GObp	GO_POSITIVE_REGULATION_OF_PHOSPHORUS_METABOLIC_PROCESS	42	CD36,FLT1,KDR,RAPGEF3,PDGFB,ENG,ITGA6,AKAP12,CDKN1A,CAV1,SEMA7A,ADORA2A,PLCB1,FZD4,ADCY4,CALM1,MAP4K2,ITGA1,MEF2C,UBC,MAP4K3,DAB2IP,NRP1,GNAI2,SEMA4C,CD81,RAPGEF2,MAPK3,YES1,HES1,PLCG1,DLC1,GNAS,PPP2R5A,PPP2CA,PTK2,ECE1,HSP90AB1,NPR1,RHOA,ARHGEF2,SPAG9	Cluster4.xls	24hrs.FDR0.05
1193	4	3.02636e-07	4.00188	0.00140816	GObp	GO_NEGATIVE_REGULATION_OF_GROWTH	17	CD36,SOX17,CDKN1A,SEMA6A,PPARG,SEMA7A,ADIPOR2,ADAM15,NRP1,APBB2,WWC2,SEMA4C,DDX3X,GNAS,PPP2CA,PTK2,NPR1	Cluster4.xls	24hrs.FDR0.05
1194	4	3.18942e-07	4.19287	0.00148404	GObp	GO_HEART_MORPHOGENESIS	16	ENG,S1PR1,CLDN5,SOX17,TBX3,SOX18,NOTCH1,ADAMTS1,ADAM15,CHD7,MEF2C,PLXND1,HES1,DLC1,DHRS3,PTK2	Cluster4.xls	24hrs.FDR0.05
1195	4	3.27894e-07	3.17855	0.00152569	GObp	GO_NEURON_PROJECTION_MORPHOGENESIS	23	SPTBN1,SHANK3,SGK1,PLXNA2,CXCL12,SEMA6A,EFNB1,NOTCH1,SEMA7A,SPTAN1,ITGA1,KLF7,PREX2,PLXND1,DAB2IP,NRP1,APBB2,EXT1,MAPK3,ENAH,MEF2A,RAPH1,PTK2	Cluster4.xls	24hrs.FDR0.05
1196	4	3.29094e-07	2.39296	0.00153127	GObp	GO_RESPONSE_TO_NITROGEN_COMPOUND	37	GPIHBP1,RAPGEF3,PDGFB,ID1,SORBS1,KLF2,AQP1,CDKN1A,CXCL12,TIMP4,CAV1,NOTCH1,KLF4,PPARG,JUP,BCL2L1,PLCB1,SPARC,ABCG2,ADCY4,TIMP3,CALM1,KLF6,MEF2C,GNB1,GNAI2,RAPGEF2,MAPK3,UCP2,BTG2,GNA11,PIK3C2A,GNAS,ITPR2,PTK2,KLF3,ARHGEF2	Cluster4.xls	24hrs.FDR0.05
1197	4	3.41508e-07	16.3399	0.00158904	GObp	GO_NEGATIVE_REGULATION_OF_ANOIKIS	5	CAV1,NOTCH1,BCL2L1,MCL1,PTK2	Cluster4.xls	24hrs.FDR0.05
1198	4	3.67221e-07	4.38596	0.00170868	GObp	GO_PHAGOCYTOSIS	15	CD36,PECAM1,SCARB1,CD93,ACTB,ACTG1,ADORA2A,MYO10,MAPK3,YES1,PLCG1,MYH9,PTK2,HSP90AB1,CSNK1A1	Cluster4.xls	24hrs.FDR0.05
1199	4	3.67221e-07	4.38596	0.00170868	GObp	GO_TRANSMEMBRANE_RECEPTOR_PROTEIN_SERINE_THREONINE_KINASE_SIGNALING_PATHWAY	15	SPTBN1,PDGFB,ID1,ENG,CDH5,CLDN5,TOB1,UBC,F11R,MAPK3,LTBP4,FERMT2,SKIL,PTK2,RHOA	Cluster4.xls	24hrs.FDR0.05
1200	4	3.73295e-07	2.98686	0.00173694	GObp	GO_CELLULAR_RESPONSE_TO_ORGANIC_CYCLIC_COMPOUND	25	SGK1,RAPGEF3,PDGFB,ID1,KLF2,AQP1,CAV1,KLF4,PPARG,JUP,ADAMTS1,ABCG2,TRIM24,KLF6,MEF2C,CASP8,GNB1,ID3,RAPGEF2,MSN,DNAJA1,GNAS,ITPR2,HSP90AB1,RNF4	Cluster4.xls	24hrs.FDR0.05
1201	4	3.85437e-07	9.97151	0.00179344	GObp	GO_REGULATION_OF_AXON_GUIDANCE	7	PLXNA2,CXCL12,SEMA6A,SEMA7A,PLXND1,NRP1,SEMA4C	Cluster4.xls	24hrs.FDR0.05
1202	4	4.39735e-07	2.10743	0.00204608	GObp	GO_VESICLE_MEDIATED_TRANSPORT	47	CD36,SPTBN1,PECAM1,GPIHBP1,SCARB1,PICALM,TINAGL1,PDGFB,CD300LG,ARAP3,ADAMTS9,CD93,FNBP1L,QSOX1,ACTB,CAV1,DYSF,ACTG1,ATP8A1,BCL2L1,ADORA2A,MYO10,EHD2,TMSB4X,SPARC,APLP2,SPTAN1,TIMP3,CFD,CALM1,MAP4K2,ACTN4,HIP1,MYO18A,CD81,MAPK3,YES1,HSPA8,PLCG1,PIK3C2A,MYH9,DNM3,MACF1,PTK2,HSP90AB1,CSNK1A1,SPAG9	Cluster4.xls	24hrs.FDR0.05
1203	4	4.69848e-07	2.39234	0.0021862	GObp	GO_REGULATION_OF_CELL_DEVELOPMENT	36	SHANK3,SGK1,ID1,CDH5,TCF4,CLDN5,PLXNA2,CXCL12,SEMA6A,CAV1,NOTCH1,KLF4,PPARG,SEMA7A,ADAMTS1,CHD7,NPR2,NEU1,MEF2C,ACTN4,PLXND1,DAB2IP,NRP1,SEMA4C,RAPGEF2,HES1,DNM3,SKIL,SPEN,B2M,PPP2CA,MACF1,PTK2,RHOA,ARHGEF2,SPAG9	Cluster4.xls	24hrs.FDR0.05
1204	4	4.77225e-07	2.35729	0.00222053	GObp	GO_CENTRAL_NERVOUS_SYSTEM_DEVELOPMENT	37	SHANK3,RAPGEF3,ID1,ENG,S1PR1,PLXNA2,AQP1,ETS1,TBX3,CXCL12,TIMP4,ACTB,NOTCH1,SEMA7A,ADORA2A,PLCB1,NES,FZD4,TIMP3,CHD7,CALM1,DAB2IP,NRP1,ID3,EXT1,SEMA4C,RAPGEF2,MAPK3,HES1,BTG2,NCOR1,HERC1,DLC1,CTNND1,PTK2,RHOA,H3F3A	Cluster4.xls	24hrs.FDR0.05
1205	4	3.33848e-06	11.5741	0.00225014	Reactome	REACTOME_NUCLEAR_EVENTS_KINASE_AND_TRANSCRIPTION_FACTOR_ACTIVATION	5	MEF2C,MAPK3,DUSP3,MEF2A,PPP2CA	Cluster4.xls	24hrs.FDR0.05
1206	4	1.09198e-05	9.57854	0.00236959	Biocarta	BIOCARTA_VEGF_PATHWAY	5	FLT1,KDR,PLCG1,PTK2,EIF1	Cluster4.xls	24hrs.FDR0.05
1207	4	5.15044e-07	5.71132	0.0023965	GObp	GO_PLATELET_DEGRANULATION	11	CD36,PECAM1,PDGFB,QSOX1,TMSB4X,SPARC,APLP2,TIMP3,CFD,CALM1,ACTN4	Cluster4.xls	24hrs.FDR0.05
1208	4	5.33785e-07	2.86029	0.0024837	GObp	GO_CELLULAR_RESPONSE_TO_NITROGEN_COMPOUND	26	RAPGEF3,ID1,SORBS1,KLF2,AQP1,CAV1,KLF4,PPARG,JUP,BCL2L1,PLCB1,ADCY4,KLF6,MEF2C,GNB1,GNAI2,RAPGEF2,MAPK3,UCP2,GNA11,PIK3C2A,GNAS,ITPR2,PTK2,KLF3,ARHGEF2	Cluster4.xls	24hrs.FDR0.05
1209	4	5.44638e-07	4.52196	0.0025342	GObp	GO_REGULATION_OF_CELL_SIZE	14	SHANK3,RAPGEF3,AQP7,PLXNA2,AQP1,CXCL12,SEMA6A,SEMA7A,PLXND1,NRP1,SEMA4C,MSN,MACF1,HSP90AB1	Cluster4.xls	24hrs.FDR0.05
1210	4	5.489e-07	7.04225	0.00255403	GObp	GO_ADHERENS_JUNCTION_ORGANIZATION	9	CDH5,SORBS1,CDH13,JUP,HIPK1,LAMA5,FERMT2,DLC1,CTNND1	Cluster4.xls	24hrs.FDR0.05
1211	4	5.50158e-07	8.08081	0.00255989	GObp	GO_ACTIN_CYTOSKELETON_REORGANIZATION	8	FRY,S1PR1,SPTAN1,FRYL,CDC42BPA,MYH9,CDC42BPB,RHOA	Cluster4.xls	24hrs.FDR0.05
1212	4	1.41665e-05	4.9505	0.00263498	Kegg	KEGG_GNRH_SIGNALING_PATHWAY	9	PLCB4,PLCB1,ADCY4,CALM1,MAPK3,GNA11,GNAS,ITPR2,ITPR1	Cluster4.xls	24hrs.FDR0.05
1213	4	5.74017e-07	4.02212	0.0026709	GObp	GO_NEGATIVE_REGULATION_OF_CYTOSKELETON_ORGANIZATION	16	SPTBN1,SHANK3,SGK1,S1PR1,XIAP,SPTAN1,SWAP70,MYH9,NCOR1,MAPRE1,LZTS2,DLC1,MAP4,RHOA,TMOD3,ARHGEF2	Cluster4.xls	24hrs.FDR0.05
1214	4	5.80099e-07	9.48509	0.0026992	GObp	GO_CELL_SUBSTRATE_JUNCTION_ASSEMBLY	7	SORBS1,ITGA6,TNS1,DST,LAMA5,FERMT2,DLC1	Cluster4.xls	24hrs.FDR0.05
1215	4	1.29834e-05	12.3457	0.00281739	Biocarta	BIOCARTA_ERK5_PATHWAY	4	MEF2C,MAPK3,PLCG1,MEF2A	Cluster4.xls	24hrs.FDR0.05
1216	4	1.29834e-05	12.3457	0.00281739	Biocarta	BIOCARTA_UCALPAIN_PATHWAY	4	SPTAN1,ITGA1,PTK2,RHOA	Cluster4.xls	24hrs.FDR0.05
1217	4	6.22177e-07	2.83781	0.00289499	GObp	GO_ENDOCYTOSIS	26	CD36,PECAM1,SCARB1,PICALM,TINAGL1,CD93,FNBP1L,ACTB,CAV1,ACTG1,BCL2L1,ADORA2A,MYO10,EHD2,SPARC,HIP1,CD81,MAPK3,YES1,PLCG1,PIK3C2A,MYH9,DNM3,PTK2,HSP90AB1,CSNK1A1	Cluster4.xls	24hrs.FDR0.05
1218	4	4.32642e-06	11.1111	0.00291601	Reactome	REACTOME_SMOOTH_MUSCLE_CONTRACTION	5	SORBS1,CALM1,ITGA1,MYL6,TPM3	Cluster4.xls	24hrs.FDR0.05
1219	4	4.32642e-06	11.1111	0.00291601	Reactome	REACTOME_EFFECTS_OF_PIP2_HYDROLYSIS	5	MGLL,DGKH,RASGRP2,DGKE,ITPR2	Cluster4.xls	24hrs.FDR0.05
1220	4	6.4521e-07	7.93651	0.00300216	GObp	GO_OUTFLOW_TRACT_MORPHOGENESIS	8	CLDN5,SOX17,TBX3,SOX18,MEF2C,PLXND1,HES1,DHRS3	Cluster4.xls	24hrs.FDR0.05
1221	4	6.10962e-05	3.85802	0.00305481	Hallmark	HALLMARK_UV_RESPONSE_DN	10	MGLL,ID1,PLCB4,CAV1,PPARG,NRP1,APBB2,SYNE1,CDC42BPA,DLC1	Cluster4.xls	24hrs.FDR0.05
1222	4	6.5767e-07	1.97349	0.00306014	GObp	GO_POSITIVE_REGULATION_OF_PROTEIN_METABOLIC_PROCESS	53	CD36,FLT1,KDR,PICALM,RAPGEF3,PDGFB,ENG,SOX17,KLF2,CDKN1A,CAV1,XIAP,HSPB1,KLF4,PPARG,SEMA7A,PLCB1,FZD4,MYLIP,ADCY4,CALM1,MAP4K2,ITGA1,MEF2C,CASP8,UBC,MAP4K3,DAB2IP,NRP1,GNAI2,HIP1,SEMA4C,RASSF1,CD81,RAPGEF2,MAPK3,YES1,HES1,MSN,PLCG1,MYH9,NCOR1,DDX3X,DLC1,PPP2R5A,PPP2CA,PTK2,HSP90AB1,RHOA,CSNK1A1,ARHGEF2,CEBPG,SPAG9	Cluster4.xls	24hrs.FDR0.05
1223	4	7.15428e-07	6.84932	0.00332888	GObp	GO_POSITIVE_REGULATION_OF_PROTEIN_BINDING	9	EPB41,CAV1,MEF2C,PLXND1,NRP1,RAPGEF2,MAPRE1,B2M,HSP90AB1	Cluster4.xls	24hrs.FDR0.05
1224	4	7.26211e-07	14.6199	0.00337906	GObp	GO_KIDNEY_VASCULATURE_DEVELOPMENT	5	PECAM1,PDGFB,NOTCH1,NRP1,HES1	Cluster4.xls	24hrs.FDR0.05
1225	4	7.26211e-07	14.6199	0.00337906	GObp	GO_RENAL_SYSTEM_VASCULATURE_DEVELOPMENT	5	PECAM1,PDGFB,NOTCH1,NRP1,HES1	Cluster4.xls	24hrs.FDR0.05
1226	4	7.49021e-07	3.12589	0.0034852	GObp	GO_REGULATION_OF_CELL_GROWTH	22	SGK1,SOX17,PLXNA2,CDKN1A,CXCL12,SEMA6A,PPARG,SEMA7A,RASGRP2,ADIPOR2,ADAM15,CRIM1,PLXND1,NRP1,APBB2,SEMA4C,LTBP4,DDX3X,PPP2CA,MACF1,NPR1,H3F3A	Cluster4.xls	24hrs.FDR0.05
1227	4	7.65418e-07	3.59712	0.00356149	GObp	GO_REGULATION_OF_SMALL_GTPASE_MEDIATED_SIGNAL_TRANSDUCTION	18	MCF2L,ARAP3,ITPKB,ARHGEF15,ALS2CL,ARHGAP31,ARHGAP29,RASAL2,RHOB,PSD3,PREX2,DAB2IP,PLEKHG5,ARHGAP5,DLC1,RHOA,ARHGEF2,ARHGEF12	Cluster4.xls	24hrs.FDR0.05
1228	4	7.20043e-05	3.33333	0.00360022	Hallmark	HALLMARK_P53_PATHWAY	12	CDH13,CDKN1A,NOTCH1,KLF4,JAG2,TM4SF1,NDRG1,TOB1,MXD4,CD81,BTG2,PITPNC1	Cluster4.xls	24hrs.FDR0.05
1229	4	8.14129e-07	6.75676	0.00378814	GObp	GO_VASCULAR_ENDOTHELIAL_GROWTH_FACTOR_RECEPTOR_SIGNALING_PATHWAY	9	FLT1,KDR,ACTB,HSPB1,ACTG1,DAB2IP,NRP1,PTK2,RHOA	Cluster4.xls	24hrs.FDR0.05
1230	4	8.23096e-07	11.1111	0.00382986	GObp	GO_ESTABLISHMENT_OF_ENDOTHELIAL_BARRIER	6	RAPGEF3,ENG,SOX18,F11R,RAPGEF2,MSN	Cluster4.xls	24hrs.FDR0.05
1231	4	8.23096e-07	11.1111	0.00382986	GObp	GO_CELLULAR_RESPONSE_TO_VASCULAR_ENDOTHELIAL_GROWTH_FACTOR_STIMULUS	6	FLT1,KDR,NOTCH1,HSPB1,DAB2IP,NRP1	Cluster4.xls	24hrs.FDR0.05
1232	4	9.0976e-07	3.29707	0.00423311	GObp	GO_REGULATION_OF_CELL_MORPHOGENESIS_INVOLVED_IN_DIFFERENTIATION	20	SHANK3,SGK1,ID1,PLXNA2,CXCL12,SEMA6A,NOTCH1,SEMA7A,ACTN4,PLXND1,DAB2IP,NRP1,SEMA4C,RAPGEF2,DNM3,SKIL,PPP2CA,MACF1,PTK2,RHOA	Cluster4.xls	24hrs.FDR0.05
1233	4	9.24523e-07	6.66667	0.00430181	GObp	GO_NEURAL_CREST_CELL_DIFFERENTIATION	9	SEMA6A,EFNB1,SEMA7A,MEF2C,LAMA5,NRP1,SEMA4C,MAPK3,HES1	Cluster4.xls	24hrs.FDR0.05
1234	4	9.32721e-07	2.71739	0.00433995	GObp	GO_TUBE_DEVELOPMENT	27	RASIP1,ID1,ENG,EPAS1,SOX17,KLF2,ITGA6,PLXNA2,TBX3,CDKN1A,CLIC4,SOX18,NOTCH1,RHOB,SPARC,CHD7,MEF2C,PLXND1,DAB2IP,LAMA5,NRP1,SEMA4C,LUZP1,MAPK3,HES1,DLC1,RHOA	Cluster4.xls	24hrs.FDR0.05
1235	4	9.73456e-07	4.32099	0.00452949	GObp	GO_REGULATION_OF_CHEMOTAXIS	14	KDR,PDGFB,S1PR1,CDH13,PLXNA2,CXCL12,SEMA6A,NOTCH1,HSPB1,SEMA7A,SWAP70,PLXND1,NRP1,SEMA4C	Cluster4.xls	24hrs.FDR0.05
1236	4	9.87418e-07	2.50687	0.00459446	GObp	GO_NEURON_DEVELOPMENT	31	SPTBN1,SHANK3,SGK1,FRY,PLXNA2,CXCL12,SEMA6A,EFNB1,NOTCH1,SEMA7A,SPTAN1,ITGA1,MEF2C,KLF7,PREX2,PLXND1,DAB2IP,NRP1,APBB2,EXT1,RAPGEF2,MAPK3,HES1,BTG2,FRYL,ENAH,MEF2A,HERC1,MAP4,RAPH1,PTK2	Cluster4.xls	24hrs.FDR0.05
1237	4	6.81775e-06	6.94444	0.00459516	Reactome	REACTOME_CELL_CELL_JUNCTION_ORGANIZATION	7	CDH5,CLDN5,CDH13,JUP,CLDN15,F11R,CTNND1	Cluster4.xls	24hrs.FDR0.05
1238	4	1.00145e-06	2.70758	0.00465976	GObp	GO_REGULATION_OF_NEURON_DIFFERENTIATION	27	SHANK3,SGK1,ID1,TCF4,PLXNA2,CXCL12,SEMA6A,CAV1,NOTCH1,KLF4,SEMA7A,ADAMTS1,NEU1,MEF2C,PLXND1,DAB2IP,NRP1,SEMA4C,RAPGEF2,HES1,DNM3,SKIL,B2M,MACF1,PTK2,RHOA,SPAG9	Cluster4.xls	24hrs.FDR0.05
1239	4	7.01469e-06	10.2881	0.0047279	Reactome	REACTOME_SEMA4D_INDUCED_CELL_MIGRATION_AND_GROWTH_CONE_COLLAPSE	5	RHOB,MYL6,MYH9,RHOA,ARHGEF12	Cluster4.xls	24hrs.FDR0.05
1240	4	1.11979e-06	4.2735	0.0052104	GObp	GO_RESPONSE_TO_KETONE	14	KLF2,AQP1,CDKN1A,CAV1,KLF4,PPARG,BCL2L1,ADAMTS1,ABCG2,CALM1,KLF6,GNB1,MSN,GNAS	Cluster4.xls	24hrs.FDR0.05
1241	4	1.23387e-06	2.52525	0.00574119	GObp	GO_REGULATION_OF_MAPK_CASCADE	30	CD36,FLT1,KDR,PDGFB,ID1,MECOM,CAV1,KLF4,SEMA7A,PLCB1,FZD4,TIMP3,MAP4K2,ITGA1,UBC,MAP4K3,DAB2IP,NRP1,GNAI2,SEMA4C,CD81,RAPGEF2,MAPK3,PLCG1,DUSP3,NCOR1,DNAJA1,PPP2CA,ECE1,SPAG9	Cluster4.xls	24hrs.FDR0.05
1242	4	1.28601e-06	2.29358	0.00598382	GObp	GO_NEGATIVE_REGULATION_OF_CELL_DEATH	36	KDR,SGK1,RAPGEF3,ID1,ITPKB,ITGA6,AQP1,MECOM,TBX3,CDKN1A,CXCL12,PIM3,CAV1,XIAP,NOTCH1,HSPB1,KLF4,BCL2L1,NES,ANGPTL4,MEF2C,CASP8,UBC,NRP1,APBB2,MYO18A,UCP2,BTG2,HDAC7,DNAJA1,DDX3X,MCL1,PTK2,HSP90AB1,YWHAZ,ARHGEF2	Cluster4.xls	24hrs.FDR0.05
1243	4	1.31289e-06	3.0253	0.00610888	GObp	GO_RESPONSE_TO_PEPTIDE	22	PDGFB,ID1,SORBS1,KLF2,CXCL12,TIMP4,CAV1,NOTCH1,KLF4,PPARG,SPARC,ADCY4,KLF6,GNB1,MAPK3,UCP2,BTG2,PIK3C2A,GNAS,PTK2,KLF3,ARHGEF2	Cluster4.xls	24hrs.FDR0.05
1244	4	1.37667e-06	1.79211	0.00640565	GObp	GO_IMMUNE_SYSTEM_PROCESS	64	CD36,PECAM1,FLT1,KDR,TINAGL1,PDGFB,CD300LG,S1PR1,EPAS1,ESAM,ITPKB,SNRK,KLF2,ITGA6,ETS1,CD93,MECOM,CXCL12,ACTB,CAV1,EFNB1,NOTCH1,FLI1,KLF4,ACTG1,PPARG,JAG2,SEMA7A,MYO10,NDRG1,CFD,ADAM15,CHD7,HIPK1,MAP4K2,SBNO2,KLF6,ITGA1,MEF2C,CASP8,UBC,SWAP70,DAB2IP,F11R,SERINC3,MAPK3,YES1,HES1,MSN,PLCG1,TRIM25,SP100,MYH9,DDX3X,SKIL,ADARB1,NFE2L1,B2M,PTK2,HSP90AB1,TMOD3,PTMS,ARHGEF2,CEBPG	Cluster4.xls	24hrs.FDR0.05
1245	4	9.79177e-06	3.58423	0.00659965	Reactome	REACTOME_SIGNALLING_BY_NGF	14	CDKN1A,ADORA2A,ADCY4,CALM1,MEF2C,MAPK3,PLCG1,DUSP3,MEF2A,ITPR2,PPP2CA,RHOA,ARHGEF2,ARHGEF12	Cluster4.xls	24hrs.FDR0.05
1246	4	1.45192e-06	2.92398	0.0067558	GObp	GO_NEGATIVE_REGULATION_OF_INTRACELLULAR_SIGNAL_TRANSDUCTION	23	ARAP3,MECOM,CXCL12,CAV1,HSPB1,KLF4,RASAL2,BCL2L1,TIMP3,CALM1,CASP8,DAB2IP,WWC2,DUSP3,HDAC7,NCOR1,DNAJA1,DDX3X,DLC1,MCL1,PPP2CA,ITPR1,ARHGEF2	Cluster4.xls	24hrs.FDR0.05
1247	4	3.64058e-05	5.55556	0.00677148	Kegg	KEGG_LONG_TERM_POTENTIATION	7	RAPGEF3,PLCB4,PLCB1,CALM1,MAPK3,ITPR2,ITPR1	Cluster4.xls	24hrs.FDR0.05
1248	4	1.50759e-06	6.32911	0.0070148	GObp	GO_NEGATIVE_REGULATION_OF_PROTEIN_BINDING	9	PDGFB,ID1,CAV1,NES,ADAM15,MAPK3,MAPRE1,B2M,SPAG9	Cluster4.xls	24hrs.FDR0.05
1249	4	1.50935e-06	3.30895	0.007023	GObp	GO_RESPONSE_TO_ACID_CHEMICAL	19	CD36,RAPGEF3,PDGFB,AQP1,TIE1,KLF4,PPARG,BCL2L1,ADAMTS1,FZD4,SPARC,ABCG2,TIMP3,GNB1,ID3,UCP2,YES1,SP100,GNAS	Cluster4.xls	24hrs.FDR0.05
1250	4	1.53703e-06	2.5452	0.00715178	GObp	GO_CELL_PART_MORPHOGENESIS	29	SPTBN1,SHANK3,SGK1,PLXNA2,CXCL12,ABLIM3,FNBP1L,SEMA6A,EFNB1,NOTCH1,ABLIM1,SEMA7A,BCL2L1,NES,SPTAN1,ITGA1,KLF7,PREX2,PLXND1,DAB2IP,LAMA5,NRP1,APBB2,EXT1,MAPK3,ENAH,MEF2A,RAPH1,PTK2	Cluster4.xls	24hrs.FDR0.05
1251	4	1.06548e-05	7.75194	0.00718133	Reactome	REACTOME_PLC_BETA_MEDIATED_EVENTS	6	PLCB4,PLCB1,ADCY4,CALM1,GNAI2,ITPR2	Cluster4.xls	24hrs.FDR0.05
1252	4	1.55235e-06	2.99564	0.00722307	GObp	GO_REGULATION_OF_NEURON_PROJECTION_DEVELOPMENT	22	SHANK3,SGK1,ID1,PLXNA2,CXCL12,SEMA6A,KLF4,SEMA7A,ADAMTS1,NEU1,MEF2C,PLXND1,DAB2IP,NRP1,SEMA4C,RAPGEF2,DNM3,SKIL,B2M,MACF1,PTK2,RHOA	Cluster4.xls	24hrs.FDR0.05
1253	4	1.09688e-05	5.69801	0.00739298	Reactome	REACTOME_OPIOID_SIGNALLING	8	PLCB4,PLCB1,ADCY4,CALM1,GNB1,GNAI2,ITPR2,PPP2CA	Cluster4.xls	24hrs.FDR0.05
1254	4	1.09688e-05	5.69801	0.00739298	Reactome	REACTOME_CELL_JUNCTION_ORGANIZATION	8	CDH5,CLDN5,CDH13,JUP,CLDN15,F11R,FERMT2,CTNND1	Cluster4.xls	24hrs.FDR0.05
1255	4	1.1127e-05	4.62963	0.00749961	Reactome	REACTOME_INTEGRATION_OF_ENERGY_METABOLISM	10	RAPGEF3,PLCB1,ADCY4,ACACB,GNB1,GNAI2,GNA11,GNAS,ITPR2,PPP2CA	Cluster4.xls	24hrs.FDR0.05
1256	4	1.66753e-06	4.72813	0.00775903	GObp	GO_ESTABLISHMENT_OR_MAINTENANCE_OF_CELL_POLARITY	12	AQP1,CLIC4,DST,MYO18A,HES1,MSN,MYH9,CDC42BPB,MAP4,PTK2,SYNE2,ARHGEF2	Cluster4.xls	24hrs.FDR0.05
1257	4	1.69572e-06	6.25	0.00789019	GObp	GO_NEGATIVE_REGULATION_OF_VASCULATURE_DEVELOPMENT	9	PDGFB,TIE1,NOTCH1,KLF4,SPARC,DAB2IP,NPR1,RHOA,COL4A2	Cluster4.xls	24hrs.FDR0.05
1258	4	1.21853e-05	5.62588	0.00821286	Reactome	REACTOME_INTEGRIN_CELL_SURFACE_INTERACTIONS	8	PECAM1,RAPGEF3,RASGRP2,ITGA1,LAMA5,F11R,PTK2,COL4A2	Cluster4.xls	24hrs.FDR0.05
1259	4	1.82804e-06	3.26797	0.00850585	GObp	GO_TUBE_MORPHOGENESIS	19	RASIP1,ENG,SOX17,TBX3,CLIC4,SOX18,NOTCH1,RHOB,CHD7,MEF2C,PLXND1,DAB2IP,LAMA5,NRP1,SEMA4C,LUZP1,HES1,DLC1,RHOA	Cluster4.xls	24hrs.FDR0.05
1260	4	4.02632e-05	7.71605	0.00873712	Biocarta	BIOCARTA_AGR_PATHWAY	5	ITGA1,MAPK3,UTRN,GIT2,PTK2	Cluster4.xls	24hrs.FDR0.05
1261	4	4.02632e-05	7.71605	0.00873712	Biocarta	BIOCARTA_AT1R_PATHWAY	5	CALM1,MEF2C,MAPK3,MEF2A,PTK2	Cluster4.xls	24hrs.FDR0.05
1262	4	1.3444e-05	9.25926	0.00906123	Reactome	REACTOME_MAPK_TARGETS_NUCLEAR_EVENTS_MEDIATED_BY_MAP_KINASES	5	MEF2C,MAPK3,DUSP3,MEF2A,PPP2CA	Cluster4.xls	24hrs.FDR0.05
1263	4	1.96883e-06	2.25225	0.00916098	GObp	GO_RESPONSE_TO_LIPID	36	CD36,SGK1,SCARB1,PDGFB,AQP1,ETS1,CDKN1A,TIMP4,TIE1,CAV1,NOTCH1,KLF4,PPARG,ADAMTS1,FZD4,SPARC,ABCG2,TRIM24,TIMP3,CALM1,SBNO2,MEF2C,CASP8,DAB2IP,GNB1,ID3,MAPK3,UCP2,YES1,MSN,TRIM25,SP100,DNAJA1,GNAS,B2M,RNF4	Cluster4.xls	24hrs.FDR0.05
1264	4	2.04438e-06	9.80392	0.0095125	GObp	GO_ADHERENS_JUNCTION_ASSEMBLY	6	SORBS1,JUP,HIPK1,LAMA5,FERMT2,DLC1	Cluster4.xls	24hrs.FDR0.05
1265	4	2.04438e-06	9.80392	0.0095125	GObp	GO_CYCLIC_NUCLEOTIDE_BIOSYNTHETIC_PROCESS	6	AQP1,NPR3,ADORA2A,ADCY4,NPR2,NPR1	Cluster4.xls	24hrs.FDR0.05
1266	4	2.05283e-06	8.10185	0.0095518	GObp	GO_REGULATION_OF_LIPID_KINASE_ACTIVITY	7	FLT1,PDGFB,KLF4,DAB2IP,CD81,PPP2R5A,PTK2	Cluster4.xls	24hrs.FDR0.05
1267	4	2.09522e-06	2.05071	0.00974904	GObp	GO_NEGATIVE_REGULATION_OF_CELL_COMMUNICATION	44	EGFL7,ENG,ARAP3,SOX17,ITGA6,MECOM,CXCL12,PIM3,QSOX1,CAV1,NOTCH1,HSPB1,KLF4,RASAL2,PPARG,BCL2L1,TIMP3,MCC,CALM1,TOB1,ITGA1,MIDN,CASP8,UBC,DAB2IP,NRP1,GNAI2,WWC2,UCP2,DUSP3,HDAC7,NCOR1,DNAJA1,DDX3X,LZTS2,DLC1,MCL1,SKIL,DHRS3,CTNND1,PPP2CA,CSNK1A1,ITPR1,ARHGEF2	Cluster4.xls	24hrs.FDR0.05
1268	4	2.10363e-06	2.55428	0.0097882	GObp	GO_NEGATIVE_REGULATION_OF_CELL_DIFFERENTIATION	28	PDGFB,ID1,ITPKB,SOX17,TBX3,SEMA6A,CAV1,NOTCH1,ZBTB46,PPARG,SEMA7A,TOB1,NPR2,ACTN4,DAB2IP,NRP1,ID3,SEMA4C,RAPGEF2,HES1,HDAC7,DNM3,SKIL,B2M,PPP2CA,PTK2,RHOA,ARHGEF2	Cluster4.xls	24hrs.FDR0.05
1269	4	4.73332e-05	7.50751	0.0102713	Biocarta	BIOCARTA_GPCR_PATHWAY	5	CALM1,GNB1,MAPK3,PLCG1,GNAS	Cluster4.xls	24hrs.FDR0.05
1270	4	2.30083e-06	2.37037	0.0107058	GObp	GO_REGULATION_OF_NERVOUS_SYSTEM_DEVELOPMENT	32	SHANK3,SGK1,ID1,TCF4,PLXNA2,ARHGEF15,CXCL12,SEMA6A,CAV1,NOTCH1,KLF4,PPARG,SEMA7A,ADAMTS1,CHD7,NEU1,MEF2C,PLXND1,DAB2IP,NRP1,SEMA4C,RAPGEF2,HES1,DNM3,SKIL,SPEN,B2M,MACF1,PTK2,RHOA,ARHGEF2,SPAG9	Cluster4.xls	24hrs.FDR0.05
1271	4	2.40797e-06	2.29513	0.0112043	GObp	GO_POSITIVE_REGULATION_OF_CELL_DIFFERENTIATION	34	CD36,SHANK3,KDR,SGK1,CDH5,TCF4,ITPKB,CLDN5,SOX17,ADAMTS9,ETS1,CXCL12,SEMA6A,NOTCH1,ZBTB46,PPARG,SEMA7A,EHD2,PLCB1,ADAMTS1,NEU1,MEF2C,CASP8,DAB2IP,NRP1,RAPGEF2,HES1,MEF2A,SKIL,GNAS,SPEN,MACF1,RHOA,SPAG9	Cluster4.xls	24hrs.FDR0.05
1272	4	2.5098e-06	5.39374	0.0116781	GObp	GO_POSITIVE_REGULATION_OF_EPITHELIAL_CELL_MIGRATION	10	KDR,SCARB1,PDGFB,ETS1,HSPB1,RHOB,SPARC,NRP1,PLCG1,HDAC7	Cluster4.xls	24hrs.FDR0.05
1273	4	2.57609e-06	4.24837	0.0119866	GObp	GO_NEGATIVE_REGULATION_OF_CELL_GROWTH	13	SOX17,CDKN1A,SEMA6A,PPARG,SEMA7A,ADIPOR2,ADAM15,NRP1,APBB2,SEMA4C,DDX3X,PPP2CA,NPR1	Cluster4.xls	24hrs.FDR0.05
1274	4	2.75572e-06	3.30033	0.0128224	GObp	GO_NEGATIVE_REGULATION_OF_CELL_DEVELOPMENT	18	ID1,SEMA6A,CAV1,NOTCH1,SEMA7A,NPR2,ACTN4,DAB2IP,NRP1,SEMA4C,RAPGEF2,HES1,DNM3,B2M,PPP2CA,PTK2,RHOA,ARHGEF2	Cluster4.xls	24hrs.FDR0.05
1275	4	2.83035e-06	2.27851	0.0131696	GObp	GO_NEGATIVE_REGULATION_OF_CATALYTIC_ACTIVITY	34	FABP4,PICALM,ENG,FRY,AQP1,CDKN1A,TIMP4,CAV1,XIAP,NOTCH1,HSPB1,KLF4,PPARG,NES,APLP2,SH3BP5,TIMP3,ANGPTL4,ACACB,PPP1R2,MIDN,CRIM1,CASP8,UBC,DAB2IP,GNAI2,F11R,DUSP3,DNAJA1,DDX3X,ADARB1,PPP2R5A,PPP2CA,CST3	Cluster4.xls	24hrs.FDR0.05
1276	4	1.99039e-05	8.68056	0.0134152	Reactome	REACTOME_SEMA4D_IN_SEMAPHORIN_SIGNALING	5	RHOB,MYL6,MYH9,RHOA,ARHGEF12	Cluster4.xls	24hrs.FDR0.05
1277	4	2.89185e-06	3.28947	0.0134558	GObp	GO_EXTRACELLULAR_STRUCTURE_ORGANIZATION	18	CD36,PECAM1,KDR,PDGFB,HSPG2,ENG,ITGA6,SPARC,ADAM15,ITGA1,LAMA5,F11R,APBB2,ELN,PTK2,HSP90AB1,CST3,COL4A2	Cluster4.xls	24hrs.FDR0.05
1278	4	0.000285432	3.05556	0.0142716	Hallmark	HALLMARK_TNFA_SIGNALING_VIA_NFKB	11	SGK1,KLF2,CDKN1A,KLF4,RHOB,KLF6,SIK1,HES1,BTG2,MCL1,EIF1	Cluster4.xls	24hrs.FDR0.05
1279	4	3.07562e-06	9.25926	0.0143109	GObp	GO_SEMAPHORIN_PLEXIN_SIGNALING_PATHWAY	6	PLXNA2,SEMA6A,SEMA7A,PLXND1,NRP1,SEMA4C	Cluster4.xls	24hrs.FDR0.05
1280	4	3.10912e-06	2.6073	0.0144667	GObp	GO_EMBRYO_DEVELOPMENT_ENDING_IN_BIRTH_OR_EGG_HATCHING	26	PDGFB,EPAS1,SOX17,KLF2,PLXNA2,TBX3,TIE1,SOX18,NOTCH1,JAG2,BCL2L1,ABCG2,CHD7,MEF2C,CASP8,EXT1,SEMA4C,LUZP1,HES1,PLCG1,MYH9,DLC1,SKIL,GNAS,ECE1,ZFAND5	Cluster4.xls	24hrs.FDR0.05
1281	4	3.21928e-06	15.873	0.0149793	GObp	GO_VASCULAR_ENDOTHELIAL_GROWTH_FACTOR_SIGNALING_PATHWAY	4	FLT1,KDR,HSPB1,NRP1	Cluster4.xls	24hrs.FDR0.05
1282	4	3.21928e-06	15.873	0.0149793	GObp	GO_RESPONSE_TO_LOW_DENSITY_LIPOPROTEIN_PARTICLE	4	CD36,CDH13,PPARG,CD81	Cluster4.xls	24hrs.FDR0.05
1283	4	3.30502e-06	7.62527	0.0153783	GObp	GO_REGULATION_OF_BLOOD_VESSEL_ENDOTHELIAL_CELL_MIGRATION	7	PDGFB,NOTCH1,HSPB1,KLF4,PLCG1,HDAC7,RHOA	Cluster4.xls	24hrs.FDR0.05
1284	4	3.55305e-06	2.58861	0.0165323	GObp	GO_REGULATION_OF_CELL_PROJECTION_ORGANIZATION	26	SHANK3,SGK1,ID1,PLXNA2,CXCL12,FNBP1L,SEMA6A,CAV1,KLF4,SEMA7A,MYO10,ADAMTS1,NEU1,MEF2C,PLXND1,DAB2IP,NRP1,SEMA4C,RAPGEF2,DNM3,SKIL,MAP4,B2M,MACF1,PTK2,RHOA	Cluster4.xls	24hrs.FDR0.05
1285	4	3.71017e-06	2.31783	0.0172634	GObp	GO_REGULATION_OF_CELLULAR_COMPONENT_BIOGENESIS	32	CD36,SPTBN1,SHANK3,KDR,SGK1,RAPGEF3,ID1,S1PR1,ARHGEF15,FNBP1L,CAV1,NOTCH1,MYO10,PIEZO1,SPTAN1,MEF2C,SWAP70,DAB2IP,RAPGEF2,MSN,HSPA8,SH3GLB1,MAPRE1,DDX3X,DLC1,DNM3,MAP4,MACF1,PTK2,RHOA,RNF4,TMOD3	Cluster4.xls	24hrs.FDR0.05
1286	4	9.43911e-05	4.3573	0.0175567	Kegg	KEGG_MELANOGENESIS	8	PLCB4,PLCB1,FZD4,ADCY4,CALM1,GNAI2,MAPK3,GNAS	Cluster4.xls	24hrs.FDR0.05
1287	4	9.60504e-05	3.43321	0.0178654	Kegg	KEGG_CALCIUM_SIGNALING_PATHWAY	11	ITPKB,PLCB4,ADORA2A,PLCB1,ADCY4,CALM1,PLCG1,GNA11,GNAS,ITPR2,ITPR1	Cluster4.xls	24hrs.FDR0.05
1288	4	3.888e-06	2.246	0.0180909	GObp	GO_ORGAN_MORPHOGENESIS	34	SHANK3,ID1,ENG,S1PR1,CLDN5,SOX17,ITGA6,AQP1,TBX3,SOX18,SEMA6A,CAV1,NOTCH1,FLI1,ABLIM1,JAG2,ADAMTS1,ADAM15,CHD7,HIPK1,MEF2C,PLXND1,LAMA5,NRP1,ID3,MAPK3,HES1,MSN,ELN,DLC1,GNAS,DHRS3,PTK2,ZFAND5	Cluster4.xls	24hrs.FDR0.05
1289	4	4.0877e-06	2.75383	0.0190201	GObp	GO_TAXIS	23	SPTBN1,FLT1,PDGFB,ENG,S1PR1,PLXNA2,CXCL12,SEMA6A,EFNB1,SEMA7A,SPTAN1,ITGA1,KLF7,PLXND1,PLEKHG5,NRP1,APBB2,EXT1,SEMA4C,MAPK3,ENAH,PTK2,RHOA	Cluster4.xls	24hrs.FDR0.05
1290	4	4.10995e-06	1.81936	0.0191236	GObp	GO_REGULATION_OF_PROTEIN_MODIFICATION_PROCESS	56	CD36,FABP4,FLT1,KDR,RAPGEF3,PDGFB,ID1,ENG,FRY,ITPKB,MECOM,CDKN1A,CAV1,XIAP,HSPB1,KLF4,SEMA7A,CCDC88C,PLCB1,FZD4,ADCY4,SH3BP5,TIMP3,CALM1,MAP4K2,PPP1R2,ITGA1,MEF2C,UBC,SWAP70,MAP4K3,DAB2IP,NRP1,GNAI2,SEMA4C,RASSF1,CD81,RAPGEF2,MAPK3,YES1,HES1,PLCG1,DUSP3,NCOR1,DNAJA1,DLC1,ADARB1,PPP2R5A,PPP2CA,PTK2,ECE1,HSP90AB1,RHOA,RNF4,ARHGEF2,SPAG9	Cluster4.xls	24hrs.FDR0.05
1291	4	4.12694e-06	2.18103	0.0192027	GObp	GO_RESPONSE_TO_ORGANIC_CYCLIC_COMPOUND	36	CD36,SGK1,RAPGEF3,PDGFB,ID1,KLF2,AQP1,ETS1,CDKN1A,CAV1,NOTCH1,KLF4,PPARG,JUP,BCL2L1,ADAMTS1,SPARC,ABCG2,TRIM24,TIMP3,CALM1,KLF6,MEF2C,CASP8,GNB1,ID3,RAPGEF2,MAPK3,MSN,BTG2,TRIM25,DNAJA1,GNAS,ITPR2,HSP90AB1,RNF4	Cluster4.xls	24hrs.FDR0.05
1292	4	3.21429e-05	4.99376	0.0216643	Reactome	REACTOME_RESPONSE_TO_ELEVATED_PLATELET_CYTOSOLIC_CA2_	8	CD36,PECAM1,PDGFB,TMSB4X,SPARC,CFD,CALM1,ACTN4	Cluster4.xls	24hrs.FDR0.05
1293	4	4.75773e-06	14.8148	0.0221377	GObp	GO_EPITHELIAL_CELL_FATE_COMMITMENT	4	NOTCH1,JAG2,NRP1,HES1	Cluster4.xls	24hrs.FDR0.05
1294	4	4.91905e-06	3.79404	0.0228883	GObp	GO_NEURON_PROJECTION_GUIDANCE	14	SPTBN1,PLXNA2,CXCL12,SEMA6A,EFNB1,SPTAN1,KLF7,PLXND1,NRP1,APBB2,EXT1,MAPK3,ENAH,PTK2	Cluster4.xls	24hrs.FDR0.05
1295	4	4.98034e-06	1.78516	0.0231735	GObp	GO_POSITIVE_REGULATION_OF_BIOSYNTHETIC_PROCESS	58	KDR,SCARB1,PICALM,RAPGEF3,PDGFB,ENG,S1PR1,EPAS1,TCF4,SORBS1,CDH13,SOX17,KLF2,ITGA6,ETS1,AKAP12,MECOM,TBX3,ABLIM3,SOX18,NOTCH1,FLI1,HSPB1,KLF4,PPARG,JUP,ADORA2A,PLCB1,FZD4,ADCY4,TRIM24,CALM1,SBNO2,KLF6,EBF3,MEF2C,KLF7,UBC,DAB2IP,YBX1,CD81,MAPK3,YES1,HES1,TRIM25,SP100,NCOR1,DDX3X,MEF2A,GNAS,NFE2L1,CHCHD2,ECE1,HSP90AB1,NPR1,RNF4,ARHGEF2,CEBPG	Cluster4.xls	24hrs.FDR0.05
1296	4	5.08357e-06	2.71868	0.0236539	GObp	GO_REGULATION_OF_PROTEIN_SERINE_THREONINE_KINASE_ACTIVITY	23	FLT1,PDGFB,CDKN1A,CAV1,HSPB1,FZD4,CALM1,MAP4K2,ITGA1,UBC,MAP4K3,DAB2IP,GNAI2,CD81,RAPGEF2,MAPK3,PLCG1,DUSP3,DNAJA1,PPP2CA,HSP90AB1,RHOA,SPAG9	Cluster4.xls	24hrs.FDR0.05
1297	4	5.46177e-06	2.70716	0.0254136	GObp	GO_REGULATION_OF_ANATOMICAL_STRUCTURE_SIZE	23	SPTBN1,SHANK3,RAPGEF3,AQP7,PLXNA2,AQP1,CXCL12,SEMA6A,CAV1,SEMA7A,SPTAN1,ITGA1,SWAP70,PLXND1,NRP1,SEMA4C,MSN,PIK3C2A,MACF1,ECE1,HSP90AB1,NPR1,TMOD3	Cluster4.xls	24hrs.FDR0.05
1298	4	5.66969e-06	4.56053	0.0263811	GObp	GO_MESENCHYMAL_CELL_DIFFERENTIATION	11	SEMA6A,EFNB1,NOTCH1,SEMA7A,ADAM15,MEF2C,LAMA5,NRP1,SEMA4C,MAPK3,HES1	Cluster4.xls	24hrs.FDR0.05
1299	4	5.88828e-06	1.91993	0.0273981	GObp	GO_NEGATIVE_REGULATION_OF_RESPONSE_TO_STIMULUS	47	EGFL7,PDGFB,ENG,ARAP3,SOX17,ITGA6,ETS1,MECOM,CXCL12,PIM3,QSOX1,SEMA6A,CAV1,NOTCH1,HSPB1,KLF4,RASAL2,PPARG,SEMA7A,BCL2L1,TIMP3,MCC,CALM1,TOB1,ITGA1,CASP8,UBC,DAB2IP,NRP1,WWC2,SEMA4C,UCP2,DUSP3,HDAC7,NCOR1,DNAJA1,DDX3X,LZTS2,DLC1,MCL1,SKIL,DHRS3,CTNND1,PPP2CA,CSNK1A1,ITPR1,ARHGEF2	Cluster4.xls	24hrs.FDR0.05
1300	4	0.000128438	7.93651	0.027871	Biocarta	BIOCARTA_ERK_PATHWAY	4	GNB1,MAPK3,GNAS,PPP2CA	Cluster4.xls	24hrs.FDR0.05
1301	4	6.40708e-06	3.00728	0.0298121	GObp	GO_WNT_SIGNALING_PATHWAY	19	SOX17,CAV1,XIAP,KLF4,CCDC88C,PLCB1,FZD4,MCC,CALM1,UBC,GNB1,AMOTL2,FERMT2,DDX3X,LZTS2,CTNND1,MACF1,RHOA,CSNK1A1	Cluster4.xls	24hrs.FDR0.05
1302	4	6.49197e-06	3.92512	0.0302071	GObp	GO_REGULATION_OF_RAS_PROTEIN_SIGNAL_TRANSDUCTION	13	MCF2L,ARAP3,ITPKB,ARHGEF15,ALS2CL,RASAL2,PSD3,PREX2,DAB2IP,PLEKHG5,DLC1,ARHGEF2,ARHGEF12	Cluster4.xls	24hrs.FDR0.05
1303	4	6.59483e-06	3.7037	0.0306857	GObp	GO_RESPONSE_TO_MECHANICAL_STIMULUS	14	SHANK3,AQP1,ETS1,CXCL12,CAV1,PPARG,JUP,TIMP3,CASP8,MAPK3,BTG2,HDAC7,DENND5B,ECE1	Cluster4.xls	24hrs.FDR0.05
1304	4	6.81835e-06	13.8889	0.0317258	GObp	GO_RETINA_VASCULATURE_DEVELOPMENT_IN_CAMERA_TYPE_EYE	4	ARHGEF15,CLIC4,FZD4,NRP1	Cluster4.xls	24hrs.FDR0.05
1305	4	0.000146923	6.17284	0.0318824	Biocarta	BIOCARTA_BIOPEPTIDES_PATHWAY	5	CALM1,GNB1,MAPK3,PLCG1,GNA11	Cluster4.xls	24hrs.FDR0.05
1306	4	6.9857e-06	1.84943	0.0325044	GObp	GO_POSITIVE_REGULATION_OF_CELL_COMMUNICATION	51	CD36,FLT1,SHANK3,KDR,MCF2L,PDGFB,ENG,SORBS1,ITPKB,CDH13,AKAP12,CAV1,XIAP,NOTCH1,JAG2,JUP,SEMA7A,BCL2L1,PLCB1,FZD4,TIMP3,CALM1,TOB1,MAP4K2,ITGA1,CASP8,UBC,ACTN4,MAP4K3,DAB2IP,PLEKHG5,NRP1,GNAI2,SERINC3,SEMA4C,CD81,RAPGEF2,MAPK3,HES1,PLCG1,TRIM25,SH3GLB1,MCL1,SKIL,GNAS,MACF1,PTK2,ECE1,YWHAZ,RHOA,SPAG9	Cluster4.xls	24hrs.FDR0.05
1307	4	7.01469e-06	10.2881	0.0326394	GObp	GO_REGULATION_OF_ENDOTHELIAL_CELL_DIFFERENTIATION	5	ID1,CDH5,CLDN5,APOLD1,NOTCH1	Cluster4.xls	24hrs.FDR0.05
1308	4	7.08113e-06	6.00601	0.0329485	GObp	GO_CELL_CELL_JUNCTION_ASSEMBLY	8	PKP4,CDH5,CLDN5,JUP,ACTN4,F11R,HDAC7,RHOA	Cluster4.xls	24hrs.FDR0.05
1309	4	7.92066e-06	5.92593	0.0368549	GObp	GO_ARTERY_DEVELOPMENT	8	RAPGEF3,ENG,NOTCH1,CHD7,PLXND1,NRP1,LUZP1,HES1	Cluster4.xls	24hrs.FDR0.05
1310	4	8.12744e-06	2.1164	0.037817	GObp	GO_EPITHELIUM_DEVELOPMENT	36	RASIP1,PECAM1,KDR,RAPGEF3,PDGFB,ID1,ENG,S1PR1,SOX17,KLF2,PLXNA2,TBX3,CDKN1A,CLIC4,SOX18,NOTCH1,KLF4,PPARG,JAG2,RHOB,CHD7,MEF2C,PLXND1,LAMA5,NRP1,F11R,ID3,SEMA4C,LUZP1,RAPGEF2,HES1,MSN,DLC1,SKIL,GNAS,RHOA	Cluster4.xls	24hrs.FDR0.05
1311	4	8.2642e-06	1.91141	0.0384533	GObp	GO_HOMEOSTATIC_PROCESS	46	CD36,FABP4,SHANK3,GPIHBP1,SGK1,SCARB1,PICALM,S1PR1,EPAS1,AQP7,ITPKB,KLF2,AQP1,CXCL12,CLIC4,QSOX1,ACTB,CAV1,XIAP,HSPB1,ACTG1,PPARG,ADIPOR2,ABCG2,MYLIP,ADCY4,TRIM24,ANGPTL4,ACACB,ACOX1,MEF2C,UBC,SWAP70,GNB1,UCP2,SP100,MCL1,SKIL,GNAS,NFE2L1,ITPR2,B2M,ITPR1,TMOD3,ATP13A3,CEBPG	Cluster4.xls	24hrs.FDR0.05
1312	4	0.000221233	3.89864	0.0411493	Kegg	KEGG_OOCYTE_MEIOSIS	8	ADCY4,CALM1,MAPK3,ITPR2,PPP2R5A,PPP2CA,YWHAZ,ITPR1	Cluster4.xls	24hrs.FDR0.05
1313	4	9.0054e-06	5.20833	0.0419021	GObp	GO_CARDIOCYTE_DIFFERENTIATION	9	SOX17,TBX3,SOX18,NOTCH1,SIK1,MEF2C,MAPK3,HES1,MEF2A	Cluster4.xls	24hrs.FDR0.05
1314	4	9.38558e-06	3.80117	0.0436711	GObp	GO_STEM_CELL_DIFFERENTIATION	13	SOX17,SOX18,SEMA6A,EFNB1,NOTCH1,SEMA7A,ADAM15,MEF2C,LAMA5,NRP1,SEMA4C,MAPK3,HES1	Cluster4.xls	24hrs.FDR0.05
1315	4	9.85755e-06	5.77201	0.0458672	GObp	GO_REGULATION_OF_ACTIN_FILAMENT_BUNDLE_ASSEMBLY	8	SHANK3,RAPGEF3,ID1,S1PR1,ARHGEF15,SWAP70,DLC1,RHOA	Cluster4.xls	24hrs.FDR0.05
1316	4	9.96549e-06	3.78127	0.0463694	GObp	GO_NEGATIVE_REGULATION_OF_NEURON_DIFFERENTIATION	13	ID1,SEMA6A,CAV1,NOTCH1,SEMA7A,NRP1,SEMA4C,RAPGEF2,HES1,DNM3,B2M,PTK2,RHOA	Cluster4.xls	24hrs.FDR0.05
1317	4	9.98835e-06	1.75536	0.0464758	GObp	GO_REGULATION_OF_TRANSPORT	57	CD36,SPTBN1,SHANK3,SGK1,SCARB1,PICALM,RAPGEF3,PDGFB,SORBS1,CDH13,AQP1,CDKN1A,CXCL12,ABLIM3,PIM3,CLIC4,PLCB4,CAV1,NOTCH1,ATP8A1,PPARG,JUP,EHD2,PLCB1,TSPAN13,ADIPOR2,CHD7,CALM1,SIK1,MEF2C,MIDN,CASP8,ACTN4,DAB2IP,NRP1,GNAI2,HIP1,MYO18A,MAPK3,UCP2,HES1,MSN,HSPA8,PLCG1,SP100,NCOR1,SH3GLB1,DNAJA1,UTRN,GNAS,ITPR2,B2M,HSP90AB1,NPR1,YWHAZ,RHOA,ITPR1	Cluster4.xls	24hrs.FDR0.05
1318	4	1.01316e-05	2.67445	0.0471423	GObp	GO_CELLULAR_RESPONSE_TO_LIPID	22	CD36,SGK1,SCARB1,AQP1,KLF4,PPARG,ADAMTS1,FZD4,ABCG2,TRIM24,SBNO2,MEF2C,DAB2IP,GNB1,ID3,MAPK3,YES1,MSN,DNAJA1,GNAS,B2M,RNF4	Cluster4.xls	24hrs.FDR0.05
1319	4	0.000254832	4.22705	0.0473987	Kegg	KEGG_DILATED_CARDIOMYOPATHY	7	ITGA6,ACTB,ACTG1,ADCY4,ITGA1,TPM3,GNAS	Cluster4.xls	24hrs.FDR0.05
1320	4	1.06012e-05	3.24412	0.0493275	GObp	GO_CELLULAR_RESPONSE_TO_PEPTIDE	16	ID1,SORBS1,KLF2,CAV1,KLF4,PPARG,ADCY4,KLF6,GNB1,MAPK3,UCP2,PIK3C2A,GNAS,PTK2,KLF3,ARHGEF2	Cluster4.xls	24hrs.FDR0.05
1321	5	1.98756e-09	5.55556	9.2481e-06	GObp	GO_LEUKOCYTE_CELL_CELL_ADHESION	17	ITK,IL7R,PTPN22,DOCK2,PREX1,PTPRC,DOCK8,STK10,ZFP36L2,ITGA4,PTGER4,RORA,LCP1,LFNG,KIF13B,FOXP1,DLG1	Cluster5.xls	24hrs.FDR0.05
1322	5	6.27137e-09	4.22705	2.91807e-05	GObp	GO_LEUKOCYTE_ACTIVATION	21	ITK,IL7R,HAVCR2,IL21R,CAMK4,PTPN22,DOCK2,PREX1,PTPRC,CLCF1,DOCK8,ZFP36L2,ITGA4,PTGER4,RORA,LCP1,LFNG,KIF13B,FOXP1,RNF168,DLG1	Cluster5.xls	24hrs.FDR0.05
1323	5	6.35976e-09	4.62963	2.95919e-05	GObp	GO_LYMPHOCYTE_ACTIVATION	19	ITK,IL7R,IL21R,PTPN22,DOCK2,PREX1,PTPRC,CLCF1,DOCK8,ZFP36L2,ITGA4,PTGER4,RORA,LCP1,LFNG,KIF13B,FOXP1,RNF168,DLG1	Cluster5.xls	24hrs.FDR0.05
1324	5	9.40826e-07	5	4.70413e-05	Hallmark	HALLMARK_IL2_STAT5_SIGNALING	12	TNFRSF18,GPR65,IL1RL1,SOCS1,HOPX,CASP3,PHTF2,IL10RA,CISH,GBP4,RORA,RABGAP1L	Cluster5.xls	24hrs.FDR0.05
1325	5	3.00878e-08	7.45257	0.000139999	GObp	GO_T_CELL_DIFFERENTIATION	11	ITK,IL7R,PTPN22,DOCK2,PREX1,PTPRC,ZFP36L2,PTGER4,RORA,LFNG,FOXP1	Cluster5.xls	24hrs.FDR0.05
1326	5	5.67206e-06	4.58333	0.000283603	Hallmark	HALLMARK_KRAS_SIGNALING_UP	11	IL7R,DOCK2,GLRX,CXCR4,TMEM176A,IL10RA,CD37,LCP1,RABGAP1L,TMEM176B,BIRC3	Cluster5.xls	24hrs.FDR0.05
1327	5	9.58948e-08	2.37586	0.000446199	GObp	GO_REGULATION_OF_IMMUNE_SYSTEM_PROCESS	40	ITK,IL7R,TRBC1,HAVCR2,TNFRSF18,CAMK4,SAMSN1,KLHL6,FYB,IL1RL1,LSM4,PTPN22,DOCK2,SOCS1,TEC,PTPRC,CASP3,CCR2,SPG21,CLCF1,RNF31,TMEM176A,STK10,ITGA4,TRAF3IP2,ALPK1,PTGER4,PSMC2,SUMO1,RORA,NUP93,TMEM176B,RBCK1,FOXP1,PRKACB,TANK,INPP5D,BIRC3,DLG1,PSMA4	Cluster5.xls	24hrs.FDR0.05
1328	5	2.47124e-07	5.18341	0.00114987	GObp	GO_LYMPHOCYTE_DIFFERENTIATION	13	ITK,IL7R,PTPN22,DOCK2,PREX1,PTPRC,CLCF1,ZFP36L2,ITGA4,PTGER4,RORA,LFNG,FOXP1	Cluster5.xls	24hrs.FDR0.05
1329	5	7.06299e-07	5.12821	0.00328641	GObp	GO_ANTIGEN_RECEPTOR_MEDIATED_SIGNALING_PATHWAY	12	ITK,TRBC1,KLHL6,FYB,TEC,PTPRC,SPG21,RNF31,PSMC2,RBCK1,INPP5D,PSMA4	Cluster5.xls	24hrs.FDR0.05
1330	5	1.50487e-06	3.08099	0.00700217	GObp	GO_CELL_ACTIVATION	21	ITK,IL7R,HAVCR2,IL21R,CAMK4,PTPN22,DOCK2,PREX1,PTPRC,CLCF1,DOCK8,ZFP36L2,ITGA4,PTGER4,RORA,LCP1,LFNG,KIF13B,FOXP1,RNF168,DLG1	Cluster5.xls	24hrs.FDR0.05
1331	5	0.000157825	3.75	0.00789124	Hallmark	HALLMARK_INTERFERON_GAMMA_RESPONSE	9	STAT4,SOCS1,CASP3,RNF31,IL10RA,BTG1,GBP4,NUP93,RBCK1	Cluster5.xls	24hrs.FDR0.05
1332	5	1.79643e-06	1.97413	0.0083588	GObp	GO_IMMUNE_SYSTEM_PROCESS	47	ITK,IL7R,TRBC1,HAVCR2,TNFRSF18,IL21R,CAMK4,GPR65,KLHL6,FYB,IL1RL1,PTPN22,DOCK2,TEC,RGS1,PREX1,PTPRC,CASP3,CCR2,SPG21,CLCF1,RNF31,CXCR4,DOCK8,ZFP36L2,ITGA4,TRAF3IP2,ETV6,PTGER4,PSMC2,RAB35,RORA,LCP1,LFNG,KIF13B,RAB8B,RBCK1,FOXP1,PRKACB,RNF168,TANK,BCAP31,TNK2,INPP5D,BIRC3,DLG1,PSMA4	Cluster5.xls	24hrs.FDR0.05
1333	5	2.66095e-06	3.99543	0.0123814	GObp	GO_LEUKOCYTE_DIFFERENTIATION	14	ITK,IL7R,CAMK4,PTPN22,DOCK2,PREX1,PTPRC,CLCF1,ZFP36L2,ITGA4,PTGER4,RORA,LFNG,FOXP1	Cluster5.xls	24hrs.FDR0.05
1334	5	4.77591e-06	11.2613	0.0222223	GObp	GO_NEGATIVE_REGULATION_OF_ADAPTIVE_IMMUNE_RESPONSE	5	IL7R,HAVCR2,SAMSN1,IL1RL1,PTPRC	Cluster5.xls	24hrs.FDR0.05
1335	5	0.000718825	3.33333	0.0359412	Hallmark	HALLMARK_TNFA_SIGNALING_VIA_NFKB	8	IL7R,CLCF1,SLC16A6,BTG1,PTGER4,ATP2B1,TANK,BIRC3	Cluster5.xls	24hrs.FDR0.05
1336	5	0.000718825	3.33333	0.0359412	Hallmark	HALLMARK_MITOTIC_SPINDLE	8	DOCK2,ARHGAP4,PREX1,KIF5B,RASA2,CYTH2,NET1,DLG1	Cluster5.xls	24hrs.FDR0.05
1337	6	2.31187e-12	3.45682	1.07571e-08	GObp	GO_REGULATION_OF_ANATOMICAL_STRUCTURE_MORPHOGENESIS	39	TBC1D1,MAPT,POSTN,EPS8,ASPN,TRPV2,PTEN,GCNT2,MYH9,TBX2,CORO1B,FBLIM1,FLNA,ROCK2,PPP2R3A,SEMA5A,CSNK1E,FZD4,ADAMTS12,DLC1,KCTD17,ZEB2,LIMS1,PLXND1,LIMD1,PHLDB1,HES1,RHOJ,MYADM,HIPK1,TGFB1I1,ETS1,RAPGEF2,MACF1,SRSF6,TPM1,RHOB,MAP1B,BCL9L	Cluster6.xls	24hrs.FDR0.05
1338	6	3.42799e-12	4.59046	1.59504e-08	GObp	GO_REGULATION_OF_CELL_MORPHOGENESIS	28	TBC1D1,MAPT,POSTN,EPS8,TRPV2,PTEN,GCNT2,MYH9,CORO1B,FBLIM1,FLNA,SEMA5A,CSNK1E,DLC1,KCTD17,ZEB2,LIMS1,PLXND1,LIMD1,PHLDB1,RHOJ,MYADM,TGFB1I1,RAPGEF2,MACF1,TPM1,MAP1B,BCL9L	Cluster6.xls	24hrs.FDR0.05
1339	6	2.49016e-11	3.75607	1.15867e-07	GObp	GO_REGULATION_OF_CELLULAR_COMPONENT_MOVEMENT	32	PDGFRB,MCAM,MAPT,CACNA1C,POSTN,PTEN,GCNT2,CDK6,SYNE2,CORO1B,MYLK,CPEB1,FLNA,ROCK2,JAG1,PPP2R3A,SEMA5A,LDB1,PIK3R1,DLC1,CYGB,RARRES2,PLXND1,MYADM,LAMA4,ETS1,DOCK10,RAPGEF2,MACF1,TPM1,RHOB,INSR	Cluster6.xls	24hrs.FDR0.05
1340	6	1.80175e-10	25.3394	1.21438e-07	Reactome	REACTOME_SMOOTH_MUSCLE_CONTRACTION	7	ITGA1,MYLK,CALD1,TPM4,TPM1,TLN1,MYL6	Cluster6.xls	24hrs.FDR0.05
1341	6	9.33755e-11	7.84662	4.34476e-07	GObp	GO_REGULATION_OF_CELL_SUBSTRATE_ADHESION	15	POSTN,PTEN,GCNT2,CDK6,FLNA,ROCK2,LDB1,PIK3R1,FZD4,DLC1,LIMS1,ACER2,MYADM,MACF1,RSU1	Cluster6.xls	24hrs.FDR0.05
1342	6	2.40806e-09	15.083	1.62303e-06	Reactome	REACTOME_MUSCLE_CONTRACTION	8	ITGA1,MYLK,DMD,CALD1,TPM4,TPM1,TLN1,MYL6	Cluster6.xls	24hrs.FDR0.05
1343	6	5.17155e-08	5.88235	2.58577e-06	Hallmark	HALLMARK_EPITHELIAL_MESENCHYMAL_TRANSITION	13	PDGFRB,POSTN,TIMP3,COL5A3,MYLK,GAS1,FLNA,BGN,CALD1,COL6A3,TPM4,TPM1,RHOB	Cluster6.xls	24hrs.FDR0.05
1344	6	1.17474e-09	4.42433	5.46606e-06	GObp	GO_ACTIN_FILAMENT_BASED_PROCESS	22	PDGFRB,MYO1B,DAAM2,COBLL1,GJC1,CACNA1C,EPS8,ARHGEF17,MYH9,SYNE2,CORO1B,FLNA,ROCK2,DLC1,DMD,EPB41L2,RHOJ,CACNA2D1,TPM4,TPM1,TLN1,MYL6	Cluster6.xls	24hrs.FDR0.05
1345	6	5.50501e-08	5.85309	1.02393e-05	Kegg	KEGG_FOCAL_ADHESION	13	PDGFRB,ITGA1,PTEN,COL5A3,MYLK,FLNA,ROCK2,PIK3R1,PPP1R12A,COL6A3,PIK3CA,LAMA4,TLN1	Cluster6.xls	24hrs.FDR0.05
1346	6	3.44068e-09	3.24753	1.60095e-05	GObp	GO_REGULATION_OF_CELL_DEVELOPMENT	30	NOTCH3,SOX11,MAPT,PDE3A,POSTN,TRPV2,PTEN,ADCY6,GCNT2,CPEB1,FLNA,ROCK2,JAG1,SEMA5A,DMD,ZEB2,PPP1R12A,ZFHX3,LIMS1,PLXND1,PHLDB1,HES1,MYADM,TGFB1I1,RAPGEF2,MACF1,ZMYND8,MECP2,MAP1B,BCL9L	Cluster6.xls	24hrs.FDR0.05
1347	6	3.46106e-09	3.3305	1.61043e-05	GObp	GO_CARDIOVASCULAR_SYSTEM_DEVELOPMENT	29	NOTCH3,SOX11,PDGFRB,ADAP2,MCAM,GJC1,CACNA1C,PTEN,MYH9,TBX2,MFGE8,MYLK,JAG1,SEMA5A,FZD4,DLC1,PLXND1,HES1,RHOJ,PIK3CA,ETS1,PKD1,RAPGEF2,TPM1,TNFAIP2,RHOB,INSR,MECP2,RB1CC1	Cluster6.xls	24hrs.FDR0.05
1348	6	3.46106e-09	3.3305	1.61043e-05	GObp	GO_CIRCULATORY_SYSTEM_DEVELOPMENT	29	NOTCH3,SOX11,PDGFRB,ADAP2,MCAM,GJC1,CACNA1C,PTEN,MYH9,TBX2,MFGE8,MYLK,JAG1,SEMA5A,FZD4,DLC1,PLXND1,HES1,RHOJ,PIK3CA,ETS1,PKD1,RAPGEF2,TPM1,TNFAIP2,RHOB,INSR,MECP2,RB1CC1	Cluster6.xls	24hrs.FDR0.05
1349	6	3.49036e-09	2.85282	1.62406e-05	GObp	GO_POSITIVE_REGULATION_OF_DEVELOPMENTAL_PROCESS	36	SOX11,PDGFRB,MAPT,PDE3A,TRPV2,GCNT2,SOX5,TBX2,CORO1B,CPEB1,FLNA,JAG1,SEMA5A,MAPK12,DMD,KCTD17,ZEB2,ZFHX3,RARRES2,LIMS1,PHLDB1,HES1,MYADM,HIPK1,TGFB1I1,ETS1,RAPGEF2,MACF1,CELF1,SRSF6,RHOB,ZMYND8,INSR,MECP2,MAP1B,BCL9L	Cluster6.xls	24hrs.FDR0.05
1350	6	4.3413e-09	2.45918	2.02001e-05	GObp	GO_REGULATION_OF_INTRACELLULAR_SIGNAL_TRANSDUCTION	45	RNF152,SOX11,PDGFRB,ITGA1,ASPN,TIMP3,PTEN,PLA2R1,ARHGEF17,GCNT2,SPRY4,PDE10A,PLEKHG2,MADD,ARAP2,FLNA,KALRN,SPRY2,SEMA5A,PLEKHG3,ARHGEF25,PIK3R1,FZD4,BGN,DLC1,RASAL2,DMD,ITPR1,ZEB2,PELI2,LIMD1,HES1,NDRG2,RHOJ,MYADM,PIK3CA,HIPK1,CHD4,UBR1,RAPGEF2,BCLAF1,RHOB,MAP4K3,INSR,ZDHHC17	Cluster6.xls	24hrs.FDR0.05
1351	6	4.52684e-09	10.0553	2.10634e-05	GObp	GO_REGULATION_OF_CELL_MATRIX_ADHESION	10	POSTN,PTEN,CDK6,ROCK2,LDB1,PIK3R1,DLC1,LIMS1,ACER2,MACF1	Cluster6.xls	24hrs.FDR0.05
1352	6	5.24668e-09	2.54752	2.44128e-05	GObp	GO_REGULATION_OF_CELL_DIFFERENTIATION	42	NOTCH3,SOX11,MAPT,PDE3A,POSTN,TRPV2,PTEN,ADCY6,GCNT2,CDK6,SOX5,NR1H3,CPEB1,FLNA,ROCK2,JAG1,SPRY2,SEMA5A,LDB1,PIK3R1,ADAMTS12,MAPK12,DMD,ZEB2,PPP1R12A,ZFHX3,RARRES2,LIMS1,PLXND1,LIMD1,PHLDB1,HES1,MYADM,TGFB1I1,ETS1,RAPGEF2,MACF1,SRSF6,ZMYND8,MECP2,MAP1B,BCL9L	Cluster6.xls	24hrs.FDR0.05
1353	6	6.44372e-09	9.73094	2.99826e-05	GObp	GO_ACTIN_FILAMENT_BASED_MOVEMENT	10	MYO1B,GJC1,CACNA1C,MYH9,SYNE2,DMD,CACNA2D1,TPM4,TPM1,MYL6	Cluster6.xls	24hrs.FDR0.05
1354	6	5.84395e-08	10.6468	3.93882e-05	Reactome	REACTOME_SEMAPHORIN_INTERACTIONS	8	ITGA1,MYH9,ROCK2,SEMA5A,PLXND1,RHOB,TLN1,MYL6	Cluster6.xls	24hrs.FDR0.05
1355	6	1.93872e-07	18.8537	4.20702e-05	Biocarta	BIOCARTA_ECM_PATHWAY	5	ITGA1,MYLK,PIK3R1,PIK3CA,TLN1	Cluster6.xls	24hrs.FDR0.05
1356	6	1.31062e-08	4.05214	6.09829e-05	GObp	GO_VASCULATURE_DEVELOPMENT	21	NOTCH3,PDGFRB,MCAM,GJC1,PTEN,MYH9,TBX2,MFGE8,MYLK,JAG1,SEMA5A,FZD4,PLXND1,HES1,RHOJ,PIK3CA,ETS1,PKD1,RAPGEF2,TNFAIP2,RHOB	Cluster6.xls	24hrs.FDR0.05
1357	6	1.23763e-07	9.78354	8.34162e-05	Reactome	REACTOME_G_ALPHA1213_SIGNALLING_EVENTS	8	ARHGEF17,PLEKHG2,KALRN,ROCK2,PIK3R1,GNB4,PIK3CA,RHOB	Cluster6.xls	24hrs.FDR0.05
1358	6	2.50598e-08	4.47516	0.000116603	GObp	GO_BLOOD_VESSEL_MORPHOGENESIS	18	NOTCH3,PDGFRB,MCAM,GJC1,PTEN,MYH9,TBX2,MFGE8,MYLK,JAG1,SEMA5A,FZD4,PLXND1,HES1,PIK3CA,ETS1,TNFAIP2,RHOB	Cluster6.xls	24hrs.FDR0.05
1359	6	3.13199e-08	6.70354	0.000145731	GObp	GO_POSITIVE_REGULATION_OF_CELL_MORPHOGENESIS_INVOLVED_IN_DIFFERENTIATION	12	MAPT,TRPV2,GCNT2,FLNA,SEMA5A,ZEB2,LIMS1,MYADM,TGFB1I1,MACF1,MAP1B,BCL9L	Cluster6.xls	24hrs.FDR0.05
1360	6	4.18495e-08	4.56517	0.000194726	GObp	GO_REGULATION_OF_CELL_MORPHOGENESIS_INVOLVED_IN_DIFFERENTIATION	17	MAPT,POSTN,TRPV2,PTEN,GCNT2,FLNA,SEMA5A,ZEB2,LIMS1,PLXND1,PHLDB1,MYADM,TGFB1I1,RAPGEF2,MACF1,MAP1B,BCL9L	Cluster6.xls	24hrs.FDR0.05
1361	6	5.19712e-08	5.43763	0.000241822	GObp	GO_MUSCLE_CONTRACTION	14	ITGA1,GJC1,CACNA1C,RCSD1,MYLK,ROCK2,DMD,CALD1,PIK3CA,CACNA2D1,TPM4,TPM1,TLN1,MYL6	Cluster6.xls	24hrs.FDR0.05
1362	6	1.06595e-07	4.81371	0.000495986	GObp	GO_MUSCLE_SYSTEM_PROCESS	15	ITGA1,GJC1,CACNA1C,RCSD1,MYLK,ROCK2,DMD,CALD1,PIK3CA,CACNA2D1,TPM4,TPM1,TLN1,MYL6,CAMTA2	Cluster6.xls	24hrs.FDR0.05
1363	6	1.09476e-07	20.5677	0.000509392	GObp	GO_AORTA_MORPHOGENESIS	5	PDGFRB,TBX2,MYLK,JAG1,HES1	Cluster6.xls	24hrs.FDR0.05
1364	6	1.13187e-07	11.9525	0.000526657	GObp	GO_NEGATIVE_REGULATION_OF_CELL_SUBSTRATE_ADHESION	7	POSTN,PTEN,GCNT2,PIK3R1,FZD4,DLC1,ACER2	Cluster6.xls	24hrs.FDR0.05
1365	6	1.39197e-07	3.30914	0.000647683	GObp	GO_REGULATION_OF_CELL_ADHESION	23	POSTN,PTEN,GCNT2,CDK6,FLNA,ROCK2,SEMA5A,LDB1,PIK3R1,FZD4,DLC1,PPP1R12A,LIMS1,ACER2,HES1,MYADM,PIK3CA,LAMA4,ETS1,PKD1,MACF1,TPM1,RSU1	Cluster6.xls	24hrs.FDR0.05
1366	6	1.39332e-07	2.27327	0.000648312	GObp	GO_REGULATION_OF_MULTICELLULAR_ORGANISMAL_DEVELOPMENT	42	NOTCH3,SOX11,PDGFRB,MAPT,ASPN,TRPV2,PTEN,ADCY6,GCNT2,CDK6,SOX5,TBX2,CPEB1,ROCK2,JAG1,PPP2R3A,SEMA5A,LDB1,PIK3R1,FZD4,ADAMTS12,DMD,ZEB2,PPP1R12A,ZFHX3,PLXND1,PHLDB1,HES1,MYADM,HIPK1,LAMA4,TGFB1I1,ETS1,RAPGEF2,MACF1,SRSF6,RHOB,ZMYND8,INSR,MECP2,MAP1B,BCL9L	Cluster6.xls	24hrs.FDR0.05
1367	6	4.95766e-06	7.36609	0.000922125	Kegg	KEGG_PROGESTERONE_MEDIATED_OOCYTE_MATURATION	7	PDE3A,ADCY6,CPEB1,PIK3R1,MAPK12,PIK3CA,ANAPC5	Cluster6.xls	24hrs.FDR0.05
1368	6	5.32499e-06	6.29549	0.000990448	Kegg	KEGG_VASCULAR_SMOOTH_MUSCLE_CONTRACTION	8	CACNA1C,ADCY6,MYLK,ROCK2,ITPR1,CALD1,PPP1R12A,MYL6	Cluster6.xls	24hrs.FDR0.05
1369	6	2.98848e-07	13.2436	0.00139054	GObp	GO_AORTA_DEVELOPMENT	6	PDGFRB,TBX2,MYLK,JAG1,PLXND1,HES1	Cluster6.xls	24hrs.FDR0.05
1370	6	3.18084e-07	3.64292	0.00148005	GObp	GO_POSITIVE_REGULATION_OF_CELL_DEVELOPMENT	19	SOX11,MAPT,PDE3A,TRPV2,GCNT2,CPEB1,FLNA,SEMA5A,DMD,ZEB2,LIMS1,HES1,MYADM,TGFB1I1,RAPGEF2,MACF1,ZMYND8,MAP1B,BCL9L	Cluster6.xls	24hrs.FDR0.05
1371	6	8.21748e-06	6.8857	0.00152845	Kegg	KEGG_DILATED_CARDIOMYOPATHY	7	ITGA1,CACNA1C,ADCY6,DMD,CACNA2D1,TPM4,TPM1	Cluster6.xls	24hrs.FDR0.05
1372	6	3.49314e-07	2.17275	0.00162536	GObp	GO_POSITIVE_REGULATION_OF_MOLECULAR_FUNCTION	43	GIPR,PDGFRB,ADAP2,TBC1D1,RGS5,RASGRP2,ITGA1,PTEN,ARHGEF17,ADCY6,STIM1,DOCK6,NR1H3,PLEKHG2,MADD,ARAP2,KALRN,SPRY2,PLEKHG3,ARHGEF25,FZD4,DLC1,RASAL2,MAPK12,DMD,ZEB2,PPP1R12A,LIMS1,PLXND1,ACER2,HES1,PIK3CA,CACNA2D1,HERC1,PKD1,DOCK10,RAPGEF2,HNRNPU,TPM1,MAP4K3,INSR,ANAPC5,RSU1	Cluster6.xls	24hrs.FDR0.05
1373	6	4.95544e-07	2.3869	0.00230577	GObp	GO_REGULATION_OF_HYDROLASE_ACTIVITY	35	PDGFRB,ADAP2,TBC1D1,RGS5,RASGRP2,ITGA1,TIMP3,PLA2R1,ARHGEF17,DOCK6,NR1H3,PLEKHG2,TIMP4,MADD,ARAP2,KALRN,ROCK2,PPP2R3A,SPRY2,PLEKHG3,ARHGEF25,DLC1,RASAL2,MAPK12,PPP1R12A,LIMS1,COL6A3,ACER2,HERC1,DOCK10,RAPGEF2,CRY2,HNRNPU,TPM1,RSU1	Cluster6.xls	24hrs.FDR0.05
1374	6	6.10519e-07	2.26542	0.00284074	GObp	GO_POSITIVE_REGULATION_OF_CATALYTIC_ACTIVITY	38	GIPR,PDGFRB,ADAP2,TBC1D1,RGS5,RASGRP2,ITGA1,PTEN,ARHGEF17,ADCY6,DOCK6,NR1H3,PLEKHG2,MADD,ARAP2,KALRN,SPRY2,PLEKHG3,ARHGEF25,FZD4,DLC1,RASAL2,MAPK12,ZEB2,PPP1R12A,LIMS1,ACER2,PIK3CA,HERC1,PKD1,DOCK10,RAPGEF2,HNRNPU,TPM1,MAP4K3,INSR,ANAPC5,RSU1	Cluster6.xls	24hrs.FDR0.05
1375	6	8.09192e-07	15.083	0.00376517	GObp	GO_NEGATIVE_REGULATION_OF_CELL_MATRIX_ADHESION	5	POSTN,PTEN,PIK3R1,DLC1,ACER2	Cluster6.xls	24hrs.FDR0.05
1376	6	8.1891e-07	9.31594	0.00381039	GObp	GO_REGULATION_OF_CELL_JUNCTION_ASSEMBLY	7	PTEN,ROCK2,LDB1,DLC1,LIMS1,RAPGEF2,MACF1	Cluster6.xls	24hrs.FDR0.05
1377	6	8.01254e-05	4.0724	0.00400627	Hallmark	HALLMARK_ADIPOGENESIS	9	CYP4B1,ADCY6,FABP4,ESYT1,MYLK,FZD4,PHLDB1,LAMA4,MAP4K3	Cluster6.xls	24hrs.FDR0.05
1378	6	8.712e-07	2.69993	0.00405369	GObp	GO_POSITIVE_REGULATION_OF_HYDROLASE_ACTIVITY	27	PDGFRB,ADAP2,TBC1D1,RGS5,RASGRP2,ITGA1,ARHGEF17,DOCK6,NR1H3,PLEKHG2,MADD,ARAP2,KALRN,PLEKHG3,ARHGEF25,DLC1,RASAL2,MAPK12,PPP1R12A,LIMS1,ACER2,HERC1,DOCK10,RAPGEF2,HNRNPU,TPM1,RSU1	Cluster6.xls	24hrs.FDR0.05
1379	6	8.07917e-06	5.98332	0.00544536	Reactome	REACTOME_G_ALPHA_S_SIGNALLING_EVENTS	8	GIPR,PDE4C,PDE3A,PTGER2,ADCY6,PDE10A,PTH1R,GNB4	Cluster6.xls	24hrs.FDR0.05
1380	6	1.22037e-06	10.8597	0.00567837	GObp	GO_REGULATION_OF_ADHERENS_JUNCTION_ORGANIZATION	6	PTEN,ROCK2,LDB1,DLC1,LIMS1,MACF1	Cluster6.xls	24hrs.FDR0.05
1381	6	1.40133e-06	10.6468	0.00652039	GObp	GO_ARTERY_MORPHOGENESIS	6	NOTCH3,PDGFRB,TBX2,MYLK,JAG1,HES1	Cluster6.xls	24hrs.FDR0.05
1382	6	1.40983e-06	2.43527	0.00655995	GObp	GO_POSITIVE_REGULATION_OF_CELLULAR_COMPONENT_ORGANIZATION	31	SGIP1,PDGFRB,MAPT,TRPV2,PTEN,GCNT2,MFGE8,CORO1B,CPEB1,FLNA,ROCK2,SEMA5A,PIK3R1,NES,DMD,KCTD17,ZEB2,LIMS1,PHLDB1,HES1,MYADM,TGFB1I1,RAPGEF2,MACF1,BCLAF1,TPM1,ZMYND8,INSR,MECP2,MAP1B,BCL9L	Cluster6.xls	24hrs.FDR0.05
1383	6	1.0425e-05	13.4071	0.00702646	Reactome	REACTOME_SEMA4D_INDUCED_CELL_MIGRATION_AND_GROWTH_CONE_COLLAPSE	4	MYH9,ROCK2,RHOB,MYL6	Cluster6.xls	24hrs.FDR0.05
1384	6	1.51097e-06	2.74902	0.00703055	GObp	GO_POSITIVE_REGULATION_OF_CELL_DIFFERENTIATION	25	SOX11,MAPT,PDE3A,TRPV2,GCNT2,SOX5,CPEB1,FLNA,JAG1,SEMA5A,MAPK12,DMD,ZEB2,ZFHX3,RARRES2,LIMS1,HES1,MYADM,TGFB1I1,ETS1,RAPGEF2,MACF1,ZMYND8,MAP1B,BCL9L	Cluster6.xls	24hrs.FDR0.05
1385	6	1.57747e-06	8.5606	0.00733995	GObp	GO_ACTIN_MEDIATED_CELL_CONTRACTION	7	GJC1,CACNA1C,DMD,CACNA2D1,TPM4,TPM1,MYL6	Cluster6.xls	24hrs.FDR0.05
1386	6	4.34817e-05	6.38808	0.0080876	Kegg	KEGG_HYPERTROPHIC_CARDIOMYOPATHY_HCM	6	ITGA1,CACNA1C,DMD,CACNA2D1,TPM4,TPM1	Cluster6.xls	24hrs.FDR0.05
1387	6	1.74919e-06	8.44646	0.00813897	GObp	GO_ARTERY_DEVELOPMENT	7	NOTCH3,PDGFRB,TBX2,MYLK,JAG1,PLXND1,HES1	Cluster6.xls	24hrs.FDR0.05
1388	6	0.000203454	4.3992	0.0101727	Hallmark	HALLMARK_UV_RESPONSE_DN	7	PDGFRB,INPP4B,PTEN,KALRN,DLC1,RBPMS,MAP1B	Cluster6.xls	24hrs.FDR0.05
1389	6	5.14501e-05	9.78354	0.0111647	Biocarta	BIOCARTA_MET_PATHWAY	4	ITGA1,PTEN,PIK3R1,PIK3CA	Cluster6.xls	24hrs.FDR0.05
1390	6	2.51156e-06	12.5691	0.0116863	GObp	GO_POSITIVE_REGULATION_OF_AXON_EXTENSION	5	MAPT,TRPV2,SEMA5A,MACF1,MAP1B	Cluster6.xls	24hrs.FDR0.05
1391	6	2.11659e-05	11.6771	0.0142658	Reactome	REACTOME_SYNTHESIS_OF_PIPS_AT_THE_PLASMA_MEMBRANE	4	INPP4B,PTEN,PIK3R1,PIK3CA	Cluster6.xls	24hrs.FDR0.05
1392	6	8.15774e-05	6.96136	0.0151734	Kegg	KEGG_GLIOMA	5	PDGFRB,PTEN,CDK6,PIK3R1,PIK3CA	Cluster6.xls	24hrs.FDR0.05
1393	6	2.4861e-05	11.3122	0.0167563	Reactome	REACTOME_SEMA4D_IN_SEMAPHORIN_SIGNALING	4	MYH9,ROCK2,RHOB,MYL6	Cluster6.xls	24hrs.FDR0.05
1394	6	4.297e-06	9.04977	0.0199939	GObp	GO_REGULATION_OF_PHOSPHOPROTEIN_PHOSPHATASE_ACTIVITY	6	PDGFRB,ITGA1,ROCK2,PPP2R3A,PPP1R12A,CRY2	Cluster6.xls	24hrs.FDR0.05
1395	6	4.65305e-06	3.44753	0.0216506	GObp	GO_POSITIVE_REGULATION_OF_LOCOMOTION	16	PDGFRB,MCAM,POSTN,GCNT2,SYNE2,MYLK,CPEB1,ROCK2,SEMA5A,PIK3R1,RARRES2,MYADM,ETS1,RAPGEF2,RHOB,INSR	Cluster6.xls	24hrs.FDR0.05
1396	6	5.11178e-06	4.01526	0.0237851	GObp	GO_ANGIOGENESIS	13	NOTCH3,PDGFRB,MCAM,PTEN,MYH9,MFGE8,JAG1,SEMA5A,PLXND1,PIK3CA,ETS1,TNFAIP2,RHOB	Cluster6.xls	24hrs.FDR0.05
1397	6	0.000133878	6.37308	0.0249013	Kegg	KEGG_MELANOMA	5	PDGFRB,PTEN,CDK6,PIK3R1,PIK3CA	Cluster6.xls	24hrs.FDR0.05
1398	6	3.70528e-05	5.60605	0.0249736	Reactome	REACTOME_SIGNALING_BY_RHO_GTPASES	7	ARHGEF17,PLEKHG2,ARAP2,KALRN,DLC1,RHOJ,RHOB	Cluster6.xls	24hrs.FDR0.05
1399	6	5.95567e-06	2.82385	0.0277118	GObp	GO_REGULATION_OF_GTPASE_ACTIVITY	21	PDGFRB,ADAP2,TBC1D1,RGS5,RASGRP2,ARHGEF17,DOCK6,PLEKHG2,MADD,ARAP2,KALRN,SPRY2,PLEKHG3,ARHGEF25,DLC1,RASAL2,LIMS1,HERC1,DOCK10,RAPGEF2,RSU1	Cluster6.xls	24hrs.FDR0.05
1400	6	0.000165525	7.70194	0.0307876	Kegg	KEGG_NOTCH_SIGNALING_PATHWAY	4	NOTCH3,DTX3,JAG1,HES1	Cluster6.xls	24hrs.FDR0.05
1401	6	0.000165525	7.70194	0.0307876	Kegg	KEGG_TYPE_II_DIABETES_MELLITUS	4	CACNA1C,PIK3R1,PIK3CA,INSR	Cluster6.xls	24hrs.FDR0.05
1402	6	7.69368e-06	2.45866	0.0357987	GObp	GO_ANATOMICAL_STRUCTURE_FORMATION_INVOLVED_IN_MORPHOGENESIS	26	NOTCH3,SOX11,PDGFRB,MCAM,PTEN,MYH9,STIM1,TBX2,MFGE8,FLNA,JAG1,PPP2R3A,SEMA5A,LDB1,DLC1,DMD,ZEB2,PLXND1,SH3PXD2A,PIK3CA,HIPK1,ETS1,HERC1,TPM1,TNFAIP2,RHOB	Cluster6.xls	24hrs.FDR0.05
1403	6	0.000195213	5.9538	0.0363097	Kegg	KEGG_PHOSPHATIDYLINOSITOL_SIGNALING_SYSTEM	5	INPP4B,PTEN,PIK3R1,ITPR1,PIK3CA	Cluster6.xls	24hrs.FDR0.05
1404	6	0.000195213	5.9538	0.0363097	Kegg	KEGG_ARRHYTHMOGENIC_RIGHT_VENTRICULAR_CARDIOMYOPATHY_ARVC	5	ITGA1,CACNA1C,TCF7L1,DMD,CACNA2D1	Cluster6.xls	24hrs.FDR0.05
1405	6	0.000197965	3.38943	0.0368215	Kegg	KEGG_MAPK_SIGNALING_PATHWAY	10	PDGFRB,RASGRP2,MAPT,CACNA1C,FLNA,ELK4,MAPK12,CACNA2D1,RAPGEF2,MAP4K3	Cluster6.xls	24hrs.FDR0.05
1406	6	8.50177e-06	5.28883	0.0395587	GObp	GO_AMEBOIDAL_TYPE_CELL_MIGRATION	9	PTEN,MYH9,SYNE2,TNS1,CORO1B,SEMA5A,ZEB2,PLXND1,PIK3CA	Cluster6.xls	24hrs.FDR0.05
1407	6	0.000268174	6.96136	0.0498803	Kegg	KEGG_ENDOMETRIAL_CANCER	4	PTEN,TCF7L1,PIK3R1,PIK3CA	Cluster6.xls	24hrs.FDR0.05
1408	7	2.84874e-23	6.74897	1.32552e-19	GObp	GO_ACTIN_FILAMENT_BASED_PROCESS	41	MYH11,XIRP1,RYR2,PDGFA,DAAM2,LMOD1,DMD,TPM2,DES,TPM1,MICAL2,CACNB2,GJC1,FLNA,SORBS2,CNN2,MOB2,PDLIM3,SYNE2,ACTN4,DSTN,PRKAR1A,PACSIN2,MYO1B,MYL6,ITGB1,COBLL1,ARHGEF17,CACNA1C,PALLD,WDR1,SORBS1,EHD2,FRY,PDLIM7,ACTN1,PDGFRB,MICAL3,ROCK1,CAMK2D,INF2	Cluster7.xls	24hrs.FDR0.05
1409	7	1.97142e-19	7.88022	9.173e-16	GObp	GO_MUSCLE_SYSTEM_PROCESS	30	ACTA2,MYH11,MYOM1,MYL9,RYR2,HEY2,LMOD1,MYLK,DMD,TPM2,DES,TPM1,CACNB2,GJC1,SORBS2,CALD1,DTNA,EDNRA,NPY1R,UTRN,ATP2A2,MYL6,CACNA1C,ITGA1,SORBS1,DMPK,FXYD1,VCL,ROCK1,CAMK2D	Cluster7.xls	24hrs.FDR0.05
1410	7	1.66733e-18	35.5556	1.12378e-15	Reactome	REACTOME_SMOOTH_MUSCLE_CONTRACTION	12	ACTA2,MYH11,MYL9,LMOD1,MYLK,TPM2,TPM1,CALD1,MYL6,ITGA1,SORBS1,VCL	Cluster7.xls	24hrs.FDR0.05
1411	7	1.10723e-18	8.58369	5.15192e-15	GObp	GO_MUSCLE_CONTRACTION	27	ACTA2,MYH11,MYOM1,MYL9,RYR2,LMOD1,MYLK,DMD,TPM2,DES,TPM1,CACNB2,GJC1,CALD1,DTNA,EDNRA,NPY1R,UTRN,MYL6,CACNA1C,ITGA1,SORBS1,DMPK,FXYD1,VCL,ROCK1,CAMK2D	Cluster7.xls	24hrs.FDR0.05
1412	7	4.48274e-17	21.6049	3.02136e-14	Reactome	REACTOME_MUSCLE_CONTRACTION	14	ACTA2,MYH11,MYL9,LMOD1,MYLK,DMD,TPM2,DES,TPM1,CALD1,MYL6,ITGA1,SORBS1,VCL	Cluster7.xls	24hrs.FDR0.05
1413	7	2.66881e-14	13.0719	4.964e-12	Kegg	KEGG_HYPERTROPHIC_CARDIOMYOPATHY_HCM	15	RYR2,ITGA7,DMD,TPM2,DES,TPM1,CACNB2,ITGA8,TGFB3,ATP2A2,ITGB1,CACNA1C,ITGA1,ACTB,PRKAG2	Cluster7.xls	24hrs.FDR0.05
1414	7	9.83033e-14	12.0773	1.82844e-11	Kegg	KEGG_DILATED_CARDIOMYOPATHY	15	RYR2,ITGA7,DMD,TPM2,DES,TPM1,CACNB2,ITGA8,TGFB3,ATP2A2,ITGB1,CACNA1C,ITGA1,ACTB,ADCY6	Cluster7.xls	24hrs.FDR0.05
1415	7	4.01423e-13	7.40741	2.00712e-11	Hallmark	HALLMARK_MYOGENESIS	20	TAGLN,MYH11,MYOM1,ITGA7,MYLK,DMD,TPM2,DES,PTP4A3,DTNA,ST5,ITGB1,SORBS1,PDLIM7,DMPK,FXYD1,CKB,AGRN,HDAC5,IGFBP7	Cluster7.xls	24hrs.FDR0.05
1416	7	1.55288e-12	12.6706	2.88836e-10	Kegg	KEGG_ARRHYTHMOGENIC_RIGHT_VENTRICULAR_CARDIOMYOPATHY_ARVC	13	RYR2,ITGA7,DMD,DES,CACNB2,ITGA8,ACTN4,ATP2A2,ITGB1,CACNA1C,ITGA1,ACTB,ACTN1	Cluster7.xls	24hrs.FDR0.05
1417	7	1.07762e-13	3.76011	5.01417e-10	GObp	GO_CARDIOVASCULAR_SYSTEM_DEVELOPMENT	40	ACTA2,CSPG4,MYH11,XIRP1,RYR2,NOTCH3,HEY2,PDGFA,MCAM,TBX2,MYLK,NEXN,FGF1,TPM1,HEYL,MICAL2,CRIP1,GJC1,SORBS2,JAG1,ADAP2,EDNRA,NRARP,PDLIM3,NTRK2,NPY1R,PRKAR1A,MFGE8,PLCE1,ITGB1,COL18A1,CACNA1C,PLXND1,NACA,PDGFRB,NR2F2,ID3,BMPR1A,CAMK2D,TMEM65	Cluster7.xls	24hrs.FDR0.05
1418	7	1.07762e-13	3.76011	5.01417e-10	GObp	GO_CIRCULATORY_SYSTEM_DEVELOPMENT	40	ACTA2,CSPG4,MYH11,XIRP1,RYR2,NOTCH3,HEY2,PDGFA,MCAM,TBX2,MYLK,NEXN,FGF1,TPM1,HEYL,MICAL2,CRIP1,GJC1,SORBS2,JAG1,ADAP2,EDNRA,NRARP,PDLIM3,NTRK2,NPY1R,PRKAR1A,MFGE8,PLCE1,ITGB1,COL18A1,CACNA1C,PLXND1,NACA,PDGFRB,NR2F2,ID3,BMPR1A,CAMK2D,TMEM65	Cluster7.xls	24hrs.FDR0.05
1419	7	1.82157e-13	3.62415	8.47577e-10	GObp	GO_CYTOSKELETON_ORGANIZATION	41	MYH11,XIRP1,PDGFA,DAAM2,LMOD1,DES,TPM1,MICAL2,FLNA,SORBS2,CNN2,PPP1R12A,MOB2,WTIP,PDLIM3,SYNE2,ACTN4,DSTN,PRKAR1A,PACSIN2,MYO1B,PLCE1,ITGB1,COBLL1,LZTS2,ARHGEF17,PALLD,WDR1,SORBS1,EHD2,FRY,PDLIM7,TUBGCP5,ACTN1,PDGFRB,MARK1,MICAL3,ROCK1,LIMD1,INF2,PHLDB2	Cluster7.xls	24hrs.FDR0.05
1420	7	1.28369e-12	4.8011	5.97302e-09	GObp	GO_MUSCLE_STRUCTURE_DEVELOPMENT	28	TAGLN,MYH11,RYR2,HEY2,LMOD1,ITGA7,TBX2,MYLK,DMD,NEXN,TPM1,HEYL,ITGA8,SORT1,SORBS2,JAG1,IGFBP5,UTRN,PRKAR1A,ZFHX3,ATP2A2,MYL6,ITGB1,WDR1,PDGFRB,NR2F2,ID3,CAMK2D	Cluster7.xls	24hrs.FDR0.05
1421	7	4.3889e-11	9.01771	8.16336e-09	Kegg	KEGG_VASCULAR_SMOOTH_MUSCLE_CONTRACTION	14	ACTA2,MYH11,MYL9,PPP1R14A,MYLK,CALD1,EDNRA,PPP1R12A,PPP1R12B,MYL6,CACNA1C,ADCY6,ROCK1,PPP1CB	Cluster7.xls	24hrs.FDR0.05
1422	7	1.86381e-12	11.1509	8.6723e-09	GObp	GO_ACTIN_FILAMENT_BASED_MOVEMENT	14	RYR2,DMD,TPM2,DES,TPM1,CACNB2,GJC1,SYNE2,ACTN4,MYO1B,MYL6,CACNA1C,ROCK1,CAMK2D	Cluster7.xls	24hrs.FDR0.05
1423	7	1.217e-10	6.17284	2.26362e-08	Kegg	KEGG_REGULATION_OF_ACTIN_CYTOSKELETON	18	MYL9,PDGFA,ITGA7,MYLK,FGF1,ITGA8,PPP1R12A,ARHGEF7,ACTN4,ITGB1,ITGA1,ACTB,ACTN1,PDGFRB,VCL,ROCK1,PPP1CB,MSN	Cluster7.xls	24hrs.FDR0.05
1424	7	8.28039e-12	4.4508	3.85287e-08	GObp	GO_HEART_DEVELOPMENT	28	MYH11,XIRP1,RYR2,HEY2,TBX2,NEXN,TPM1,HEYL,MICAL2,CRIP1,GJC1,SORBS2,JAG1,ADAP2,EDNRA,PDLIM3,NPY1R,PRKAR1A,PLCE1,ITGB1,CACNA1C,PLXND1,NACA,PDGFRB,ID3,BMPR1A,CAMK2D,TMEM65	Cluster7.xls	24hrs.FDR0.05
1425	7	2.83179e-10	6.26497	5.26712e-08	Kegg	KEGG_FOCAL_ADHESION	17	MYL9,PDGFA,ITGA7,MYLK,ITGA8,FLNA,PPP1R12A,ACTN4,ITGB1,ITGA1,ACTB,ACTN1,PDGFRB,CCND2,VCL,ROCK1,PPP1CB	Cluster7.xls	24hrs.FDR0.05
1426	7	1.52274e-11	5.52417	7.08529e-08	GObp	GO_REGULATION_OF_BLOOD_CIRCULATION	22	P2RX1,RYR2,HEY2,TBX2,DMD,DES,TPM1,KCNK3,CACNB2,GJC1,ATP2B4,ATP2A3,NPY1R,ATP2A2,CACNA1C,CACNA1G,DMPK,FXYD1,ADCY6,ABCC9,CAMK2D,TMEM65	Cluster7.xls	24hrs.FDR0.05
1427	7	2.32275e-11	6.36836	1.08078e-07	GObp	GO_REGULATION_OF_HEART_CONTRACTION	19	RYR2,HEY2,TBX2,DMD,DES,TPM1,KCNK3,CACNB2,GJC1,ATP2B4,ATP2A3,ATP2A2,CACNA1C,CACNA1G,DMPK,FXYD1,ABCC9,CAMK2D,TMEM65	Cluster7.xls	24hrs.FDR0.05
1428	7	2.99628e-10	11.011	1.39417e-06	GObp	GO_ACTIN_MEDIATED_CELL_CONTRACTION	11	RYR2,DMD,TPM2,DES,TPM1,CACNB2,GJC1,MYL6,CACNA1C,ROCK1,CAMK2D	Cluster7.xls	24hrs.FDR0.05
1429	7	3.06838e-10	3.94477	1.42772e-06	GObp	GO_REGULATION_OF_SYSTEM_PROCESS	27	P2RX1,MYL9,RYR2,HEY2,TBX2,DMD,DES,TPM1,KCNK3,CACNB2,GJC1,ATP2B4,ATP2A3,PPP1R12B,NPY1R,IGFBP5,ATP2A2,PLCE1,CACNA1C,CAMK2G,CACNA1G,DMPK,FXYD1,ADCY6,ABCC9,CAMK2D,TMEM65	Cluster7.xls	24hrs.FDR0.05
1430	7	5.93374e-10	5.62588	2.76097e-06	GObp	GO_MUSCLE_CELL_DIFFERENTIATION	18	MYH11,HEY2,LMOD1,TBX2,DMD,NEXN,TPM1,ITGA8,SORT1,SORBS2,JAG1,IGFBP5,PRKAR1A,ATP2A2,ITGB1,WDR1,PDGFRB,CAMK2D	Cluster7.xls	24hrs.FDR0.05
1431	7	9.63995e-08	5.18519	4.81997e-06	Hallmark	HALLMARK_EPITHELIAL_MESENCHYMAL_TRANSITION	14	ACTA2,TAGLN,MYL9,RGS4,MYLK,TPM2,TPM1,IGFBP4,FLNA,CALD1,ITGB1,PDGFRB,BGN,SERPINH1	Cluster7.xls	24hrs.FDR0.05
1432	7	3.42552e-08	13.6452	7.43338e-06	Biocarta	BIOCARTA_INTEGRIN_PATHWAY	7	PPP1R12B,ITGB1,ITGA1,ACTN1,VCL,TNS1,ROCK1	Cluster7.xls	24hrs.FDR0.05
1433	7	2.10368e-09	7.52315	9.7884e-06	GObp	GO_MUSCLE_CELL_DEVELOPMENT	13	MYH11,HEY2,LMOD1,DMD,NEXN,TPM1,SORBS2,PRKAR1A,ATP2A2,ITGB1,WDR1,PDGFRB,CAMK2D	Cluster7.xls	24hrs.FDR0.05
1434	7	1.44411e-07	5.4099	2.68604e-05	Kegg	KEGG_CALCIUM_SIGNALING_PATHWAY	13	P2RX1,RYR2,MYLK,ATP2B4,EDNRA,ATP2A3,ATP2A2,PLCE1,CACNA1C,PDGFRB,CAMK2G,CACNA1G,CAMK2D	Cluster7.xls	24hrs.FDR0.05
1435	7	7.03439e-09	4.84848	3.2731e-05	GObp	GO_MUSCLE_TISSUE_DEVELOPMENT	18	MYH11,RYR2,HEY2,TBX2,MYLK,NEXN,TPM1,HEYL,GJC1,ITGA8,SORBS2,IGFBP5,PRKAR1A,MYL6,ITGB1,PDGFRB,NR2F2,CAMK2D	Cluster7.xls	24hrs.FDR0.05
1436	7	1.38902e-08	5.99443	6.46309e-05	GObp	GO_STRIATED_MUSCLE_CELL_DIFFERENTIATION	14	MYH11,HEY2,LMOD1,DMD,NEXN,TPM1,SORT1,SORBS2,IGFBP5,PRKAR1A,ITGB1,WDR1,PDGFRB,CAMK2D	Cluster7.xls	24hrs.FDR0.05
1437	7	1.50189e-08	5.95998	6.98829e-05	GObp	GO_ACTIN_FILAMENT_ORGANIZATION	14	LMOD1,MICAL2,FLNA,SORBS2,PDLIM3,ACTN4,DSTN,MYO1B,ITGB1,COBLL1,SORBS1,FRY,ACTN1,MICAL3	Cluster7.xls	24hrs.FDR0.05
1438	7	1.84709e-08	10.101	8.59452e-05	GObp	GO_REGULATION_OF_CARDIAC_CONDUCTION	9	RYR2,ATP2B4,ATP2A3,ATP2A2,DMPK,FXYD1,ABCC9,CAMK2D,TMEM65	Cluster7.xls	24hrs.FDR0.05
1439	7	3.79154e-08	6.01852	0.00017642	GObp	GO_SECOND_MESSENGER_MEDIATED_SIGNALING	13	RYR2,DMD,PDE3A,NTRK2,NUDT4,ATP2A2,PLCE1,CACNA1C,PDE7A,DMPK,ADCY6,CAMK2D,EIF4EBP2	Cluster7.xls	24hrs.FDR0.05
1440	7	5.79136e-08	6.34921	0.000269472	GObp	GO_CARDIAC_MUSCLE_TISSUE_DEVELOPMENT	12	MYH11,RYR2,HEY2,TBX2,NEXN,TPM1,GJC1,SORBS2,PRKAR1A,ITGB1,PDGFRB,CAMK2D	Cluster7.xls	24hrs.FDR0.05
1441	7	6.22653e-08	2.88226	0.00028972	GObp	GO_REGULATION_OF_CELLULAR_COMPONENT_MOVEMENT	30	RYR2,PDGFA,MCAM,MYLK,NEXN,FGF1,TPM1,FLNA,JAG1,EDNRA,ARHGEF7,SYNE2,ACTN4,IGFBP5,ATP2A2,ITGB1,GCNT2,COL18A1,CACNA1C,PLXND1,ACTN1,PDGFRB,NR2F2,VCL,ROCK1,RARRES2,HDAC5,MSN,CAMK2D,PHLDB2	Cluster7.xls	24hrs.FDR0.05
1442	7	6.84682e-08	2.24467	0.000318582	GObp	GO_TISSUE_DEVELOPMENT	46	ACTA2,TAGLN,MYH11,RYR2,HEY2,PDGFA,ITGA7,TBX2,MYLK,NEXN,FGF1,MUSTN1,TPM1,HEYL,MICAL2,CRIP1,GJC1,ITGA8,FLNA,SORBS2,JAG1,EDNRA,NRARP,ASPN,IGFBP5,TGFB1I1,PRKAR1A,COL27A1,ATP2A2,MYL6,ITGB1,COL18A1,PLXND1,PALLD,NACA,PDGFRB,NR2F2,VCL,ROCK1,HOXC4,ID3,MSN,SERPINH1,BMPR1A,CAMK2D,TOLLIP	Cluster7.xls	24hrs.FDR0.05
1443	7	6.90385e-08	5.31814	0.000321236	GObp	GO_REGULATION_OF_MUSCLE_SYSTEM_PROCESS	14	P2RX1,MYL9,RYR2,DMD,TPM1,ATP2B4,PPP1R12B,IGFBP5,ATP2A2,PLCE1,CACNA1C,CAMK2G,DMPK,CAMK2D	Cluster7.xls	24hrs.FDR0.05
1444	7	8.43015e-08	8.65801	0.000392255	GObp	GO_ACTOMYOSIN_STRUCTURE_ORGANIZATION	9	MYH11,LMOD1,TPM1,CNN2,PRKAR1A,ITGB1,WDR1,SORBS1,PDGFRB	Cluster7.xls	24hrs.FDR0.05
1445	7	1.01741e-07	4.10256	0.000473401	GObp	GO_REGULATION_OF_METAL_ION_TRANSPORT	18	P2RX1,RYR2,MYLK,DMD,CACNB2,ATP2B4,TRPV2,EDNRA,ACTN4,UTRN,CACNA1C,PDGFRB,CAMK2G,DMPK,FXYD1,OXSR1,CAMK2D,PACSIN3	Cluster7.xls	24hrs.FDR0.05
1446	7	1.27807e-07	3.8665	0.000594685	GObp	GO_BLOOD_VESSEL_MORPHOGENESIS	19	CSPG4,NOTCH3,HEY2,PDGFA,MCAM,TBX2,MYLK,FGF1,GJC1,JAG1,EDNRA,NRARP,NTRK2,MFGE8,ITGB1,COL18A1,PLXND1,PDGFRB,NR2F2	Cluster7.xls	24hrs.FDR0.05
1447	7	3.17538e-06	11.9474	0.000689057	Biocarta	BIOCARTA_MYOSIN_PATHWAY	5	MYLK,ARHGEF7,PPP1R12B,ARHGEF17,ROCK1	Cluster7.xls	24hrs.FDR0.05
1448	7	2.35197e-07	10.8025	0.00109437	GObp	GO_MYOFIBRIL_ASSEMBLY	7	MYH11,LMOD1,TPM1,PRKAR1A,ITGB1,WDR1,PDGFRB	Cluster7.xls	24hrs.FDR0.05
1449	7	2.44599e-07	7.75194	0.00113812	GObp	GO_REGULATION_OF_HEART_RATE	9	RYR2,HEY2,DMD,TPM1,CACNB2,ATP2A2,CACNA1C,CACNA1G,CAMK2D	Cluster7.xls	24hrs.FDR0.05
1450	7	2.77829e-07	10.582	0.00129274	GObp	GO_CARDIAC_CELL_DEVELOPMENT	7	MYH11,HEY2,NEXN,SORBS2,JAG1,PDGFRB,CAMK2D	Cluster7.xls	24hrs.FDR0.05
1451	7	3.16739e-07	24.6914	0.00147379	GObp	GO_MEMBRANE_TUBULATION	4	SGIP1,PACSIN2,EHD2,PACSIN3	Cluster7.xls	24hrs.FDR0.05
1452	7	3.56349e-07	16.835	0.00165809	GObp	GO_CELL_CELL_SIGNALING_INVOLVED_IN_CARDIAC_CONDUCTION	5	RYR2,CACNB2,GJC1,CACNA1C,CACNA1G	Cluster7.xls	24hrs.FDR0.05
1453	7	3.56349e-07	16.835	0.00165809	GObp	GO_AORTA_MORPHOGENESIS	5	HEY2,TBX2,MYLK,JAG1,PDGFRB	Cluster7.xls	24hrs.FDR0.05
1454	7	3.76897e-07	7.40741	0.0017537	GObp	GO_CALCIUM_MEDIATED_SIGNALING	9	RYR2,DMD,NTRK2,NUDT4,ATP2A2,PLCE1,CACNA1C,DMPK,CAMK2D	Cluster7.xls	24hrs.FDR0.05
1455	7	4.76681e-07	16.1031	0.00221799	GObp	GO_REGULATION_OF_CARDIAC_MUSCLE_CONTRACTION_BY_CALCIUM_ION_SIGNALING	5	RYR2,DMD,ATP2A2,CACNA1C,CAMK2D	Cluster7.xls	24hrs.FDR0.05
1456	7	1.24471e-05	6.48148	0.00231517	Kegg	KEGG_CARDIAC_MUSCLE_CONTRACTION	7	RYR2,TPM2,TPM1,CACNB2,ATP2A2,CACNA1C,COX8A	Cluster7.xls	24hrs.FDR0.05
1457	7	3.6495e-06	7.62527	0.00245976	Reactome	REACTOME_SEMAPHORIN_INTERACTIONS	7	MYH11,MYL9,MYL6,ITGB1,PLXND1,ITGA1,ROCK1	Cluster7.xls	24hrs.FDR0.05
1458	7	5.5064e-07	12.012	0.00256213	GObp	GO_CARDIAC_MUSCLE_CELL_ACTION_POTENTIAL	6	RYR2,DMD,CACNB2,GJC1,CACNA1C,CACNA1G	Cluster7.xls	24hrs.FDR0.05
1459	7	6.92227e-07	6.94444	0.00322093	GObp	GO_CARDIOCYTE_DIFFERENTIATION	9	MYH11,HEY2,TBX2,NEXN,SORBS2,JAG1,ITGB1,PDGFRB,CAMK2D	Cluster7.xls	24hrs.FDR0.05
1460	7	1.48844e-05	12.3457	0.00322992	Biocarta	BIOCARTA_ECM_PATHWAY	4	MYLK,ITGB1,ITGA1,ROCK1	Cluster7.xls	24hrs.FDR0.05
1461	7	7.64961e-07	5.54296	0.00355936	GObp	GO_REGULATION_OF_MUSCLE_CONTRACTION	11	P2RX1,MYL9,RYR2,DMD,TPM1,PPP1R12B,ATP2A2,PLCE1,CACNA1C,DMPK,CAMK2D	Cluster7.xls	24hrs.FDR0.05
1462	7	8.03885e-07	11.396	0.00374048	GObp	GO_PLATELET_AGGREGATION	6	MYL9,CSRP1,FLNA,ACTB,ACTN1,VCL	Cluster7.xls	24hrs.FDR0.05
1463	7	1.84012e-05	11.8519	0.00399305	Biocarta	BIOCARTA_MCALPAIN_PATHWAY	4	MYLK,PRKAR1A,ITGB1,ITGA1	Cluster7.xls	24hrs.FDR0.05
1464	7	9.22736e-07	6.73401	0.00429349	GObp	GO_STRIATED_MUSCLE_CONTRACTION	9	RYR2,DMD,TPM1,CACNB2,GJC1,DTNA,CACNA1C,DMPK,CAMK2D	Cluster7.xls	24hrs.FDR0.05
1465	7	9.0687e-05	3.7037	0.00453435	Hallmark	HALLMARK_ADIPOGENESIS	10	ITGA7,MYLK,SPARCL1,SORBS1,COX8A,ADCY6,GHITM,ACADM,GPX4,ECH1	Cluster7.xls	24hrs.FDR0.05
1466	7	2.25322e-05	11.396	0.00488949	Biocarta	BIOCARTA_PGC1A_PATHWAY	4	SLC2A4,CAMK2G,HDAC5,CAMK2D	Cluster7.xls	24hrs.FDR0.05
1467	7	1.05166e-06	3.05747	0.00489335	GObp	GO_TISSUE_MORPHOGENESIS	22	ACTA2,RYR2,HEY2,TBX2,MYLK,FGF1,TPM1,HEYL,MICAL2,ITGA8,FLNA,JAG1,EDNRA,NRARP,IGFBP5,TGFB1I1,PRKAR1A,ITGB1,PLXND1,VCL,MSN,BMPR1A	Cluster7.xls	24hrs.FDR0.05
1468	7	1.14825e-06	10.8401	0.00534282	GObp	GO_AORTA_DEVELOPMENT	6	HEY2,TBX2,MYLK,JAG1,PLXND1,PDGFRB	Cluster7.xls	24hrs.FDR0.05
1469	7	3.23335e-05	5.02197	0.00601404	Kegg	KEGG_LEUKOCYTE_TRANSENDOTHELIAL_MIGRATION	8	MYL9,ACTN4,ITGB1,ACTB,ACTN1,VCL,ROCK1,MSN	Cluster7.xls	24hrs.FDR0.05
1470	7	1.44353e-06	5.74218	0.00671673	GObp	GO_CELL_JUNCTION_ASSEMBLY	10	GJC1,FLNA,ARHGEF7,ACTN4,ITGB1,SORBS1,ACTB,ACTN1,VCL,TNS1	Cluster7.xls	24hrs.FDR0.05
1471	7	1.76114e-06	3.15881	0.00819458	GObp	GO_VASCULATURE_DEVELOPMENT	20	ACTA2,CSPG4,NOTCH3,HEY2,PDGFA,MCAM,TBX2,MYLK,FGF1,GJC1,JAG1,EDNRA,NRARP,NTRK2,MFGE8,ITGB1,COL18A1,PLXND1,PDGFRB,NR2F2	Cluster7.xls	24hrs.FDR0.05
1472	7	1.81964e-06	2.87788	0.0084668	GObp	GO_REGULATION_OF_ION_TRANSPORT	23	P2RX1,RYR2,MYLK,DMD,CACNB2,ATP2B4,TRPV2,KCNE4,EDNRA,ACTN4,UTRN,ANO1,CACNA1C,WDR1,PDGFRB,CAMK2G,CACNA1G,DMPK,FXYD1,OXSR1,CAMK2D,ABCA7,PACSIN3	Cluster7.xls	24hrs.FDR0.05
1473	7	1.89328e-06	6.23053	0.00880945	GObp	GO_PLATELET_DEGRANULATION	9	P2RX1,PDGFA,FLNA,TGFB3,ACTN4,WDR1,ACTN1,VCL,RARRES2	Cluster7.xls	24hrs.FDR0.05
1474	7	2.09557e-06	12.7714	0.0097507	GObp	GO_CARDIAC_MUSCLE_CELL_CONTRACTION	5	RYR2,CACNB2,GJC1,CACNA1C,CAMK2D	Cluster7.xls	24hrs.FDR0.05
1475	7	2.2134e-06	9.87654	0.0102989	GObp	GO_SMOOTH_MUSCLE_CONTRACTION	6	ACTA2,MYH11,MYLK,EDNRA,NPY1R,ROCK1	Cluster7.xls	24hrs.FDR0.05
1476	7	0.000244306	7.05467	0.0122153	Hallmark	HALLMARK_WNT_BETA_CATENIN_SIGNALING	4	HEY2,JAG1,CCND2,HDAC5	Cluster7.xls	24hrs.FDR0.05
1477	7	2.93657e-06	1.95041	0.0136639	GObp	GO_SYSTEM_PROCESS	47	P2RX1,ACTA2,MYH11,MYOM1,MYL9,RYR2,HEY2,MCAM,LMOD1,MYLK,DMD,TPM2,DES,PDE3A,PTP4A3,TPM1,CACNB2,GJC1,ITGA8,SORBS2,TRPV2,CALD1,DTNA,EDNRA,NTRK2,NPY1R,UTRN,PRKAR1A,ANO1,ATP2A2,MYL6,ITGB1,COL18A1,CACNA1C,ITGA1,WDR1,OAT,SORBS1,DMPK,FXYD1,VCL,ADCY6,ROCK1,KIRREL,CAMK2D,ABCA7,EIF4EBP2	Cluster7.xls	24hrs.FDR0.05
1478	7	6.45615e-05	9.25926	0.0140098	Biocarta	BIOCARTA_RHO_PATHWAY	4	MYLK,PPP1R12B,VCL,ROCK1	Cluster7.xls	24hrs.FDR0.05
1479	7	3.46938e-06	9.25926	0.016143	GObp	GO_REGULATION_OF_SODIUM_ION_TRANSMEMBRANE_TRANSPORT	6	DMD,ATP2B4,ACTN4,UTRN,FXYD1,CAMK2D	Cluster7.xls	24hrs.FDR0.05
1480	7	3.7998e-06	2.4662	0.0176805	GObp	GO_ORGAN_MORPHOGENESIS	28	ACTA2,RYR2,HEY2,PDGFA,TBX2,MYLK,FGF1,TPM1,HEYL,MICAL2,CRIP1,ITGA8,TGFB3,JAG1,NTRK2,NPY1R,IGFBP5,COL27A1,BCAR3,COL18A1,PLXND1,PDGFRB,HOXC4,ID3,MSN,SERPINH1,BMPR1A,POLB	Cluster7.xls	24hrs.FDR0.05
1481	7	2.73496e-05	10.9739	0.0184336	Reactome	REACTOME_STRIATED_MUSCLE_CONTRACTION	4	DMD,TPM2,DES,TPM1	Cluster7.xls	24hrs.FDR0.05
1482	7	2.73496e-05	10.9739	0.0184336	Reactome	REACTOME_SEMA4D_INDUCED_CELL_MIGRATION_AND_GROWTH_CONE_COLLAPSE	4	MYH11,MYL9,MYL6,ROCK1	Cluster7.xls	24hrs.FDR0.05
1483	7	4.00131e-06	9.07029	0.0186181	GObp	GO_GLOMERULUS_DEVELOPMENT	6	ACTA2,NOTCH3,HEYL,JAG1,PLCE1,PDGFRB	Cluster7.xls	24hrs.FDR0.05
1484	7	0.000103741	4.32549	0.0192957	Kegg	KEGG_INSULIN_SIGNALING_PATHWAY	8	SLC2A4,PDE3A,PYGB,PRKAR1A,SORBS1,PPP1CB,PRKAG2,PCK2	Cluster7.xls	24hrs.FDR0.05
1485	7	4.30342e-06	15.5945	0.0200238	GObp	GO_REGULATION_OF_CARDIAC_MUSCLE_CONTRACTION_BY_REGULATION_OF_THE_RELEASE_OF_SEQUESTERED_CALCIUM_ION	4	RYR2,DMD,CACNA1C,CAMK2D	Cluster7.xls	24hrs.FDR0.05
1486	7	4.30342e-06	15.5945	0.0200238	GObp	GO_REGULATION_OF_CARDIAC_MUSCLE_CELL_ACTION_POTENTIAL	4	RYR2,ATP2A2,CACNA1C,CAMK2D	Cluster7.xls	24hrs.FDR0.05
1487	7	0.000404627	3.33333	0.0202313	Hallmark	HALLMARK_MITOTIC_SPINDLE	9	FLNA,SORBS2,ARHGEF7,ACTN4,PALLD,TUBGCP5,DYNLL2,VCL,ROCK1	Cluster7.xls	24hrs.FDR0.05
1488	7	0.000404627	3.33333	0.0202313	Hallmark	HALLMARK_APICAL_JUNCTION	9	MYL9,NEXN,CNN2,ACTN4,ITGB1,ACTB,ACTN1,VCL,MSN	Cluster7.xls	24hrs.FDR0.05
1489	7	4.97499e-06	5.60224	0.0231486	GObp	GO_CELL_MATRIX_ADHESION	9	ITGA7,ITGA8,ARHGEF7,ITGB1,ITGA1,SORBS1,ACTN1,BCAM,VCL	Cluster7.xls	24hrs.FDR0.05
1490	7	5.27023e-06	8.7146	0.0245224	GObp	GO_ARTERY_MORPHOGENESIS	6	NOTCH3,HEY2,TBX2,MYLK,JAG1,PDGFRB	Cluster7.xls	24hrs.FDR0.05
1491	7	5.27023e-06	8.7146	0.0245224	GObp	GO_HOMOTYPIC_CELL_CELL_ADHESION	6	MYL9,CSRP1,FLNA,ACTB,ACTN1,VCL	Cluster7.xls	24hrs.FDR0.05
1492	7	0.000115655	8.23045	0.0250971	Biocarta	BIOCARTA_AGR_PATHWAY	4	DMD,UTRN,ITGB1,ITGA1	Cluster7.xls	24hrs.FDR0.05
1493	7	5.63089e-06	4.25306	0.0262005	GObp	GO_REGULATION_OF_CALCIUM_ION_TRANSPORT	12	P2RX1,RYR2,MYLK,DMD,CACNB2,TRPV2,EDNRA,CACNA1C,PDGFRB,CAMK2G,CAMK2D,PACSIN3	Cluster7.xls	24hrs.FDR0.05
1494	7	5.75878e-06	3.56125	0.0267956	GObp	GO_REGULATION_OF_ACTIN_FILAMENT_BASED_PROCESS	15	RYR2,PDGFA,LMOD1,PPM1E,TPM1,CNN2,DSTN,ATP2A2,CACNA1C,WDR1,PDGFRB,ROCK1,KIRREL,CAMK2D,PHLDB2	Cluster7.xls	24hrs.FDR0.05
1495	7	5.89352e-06	3.74382	0.0274226	GObp	GO_MUSCLE_ORGAN_DEVELOPMENT	14	TAGLN,RYR2,HEY2,ITGA7,MYLK,DMD,TPM1,HEYL,IGFBP5,UTRN,ZFHX3,MYL6,NR2F2,ID3	Cluster7.xls	24hrs.FDR0.05
1496	7	0.000132262	8.00801	0.0287009	Biocarta	BIOCARTA_PAR1_PATHWAY	4	ARHGEF7,PPP1R12B,ARHGEF17,ROCK1	Cluster7.xls	24hrs.FDR0.05
1497	7	6.93919e-06	7.00701	0.032288	GObp	GO_CARDIAC_MUSCLE_CELL_DIFFERENTIATION	7	MYH11,HEY2,NEXN,SORBS2,ITGB1,PDGFRB,CAMK2D	Cluster7.xls	24hrs.FDR0.05
1498	7	7.67793e-06	6.91358	0.0357254	GObp	GO_ARTERY_DEVELOPMENT	7	NOTCH3,HEY2,TBX2,MYLK,JAG1,PLXND1,PDGFRB	Cluster7.xls	24hrs.FDR0.05
1499	7	0.000770322	3.60082	0.0385161	Hallmark	HALLMARK_UV_RESPONSE_DN	7	RGS4,INPP4B,ATP2B4,IGFBP5,RBPMS,PDGFRB,BMPR1A	Cluster7.xls	24hrs.FDR0.05
1500	7	8.43741e-06	2.24907	0.0392593	GObp	GO_REGULATION_OF_ANATOMICAL_STRUCTURE_MORPHOGENESIS	31	HEY2,PDGFA,ITGA7,TBX2,FGF1,TPM1,PALM2,FLNA,TGFB3,TRPV2,ST6GAL1,EDNRA,NRARP,WTIP,ARHGEF7,ASPN,NTRK2,ACTN4,TGFB1I1,GCNT2,PLXND1,CSNK1G2,EHD2,NACA,ROCK1,HDAC5,MSN,BMPR1A,LIMD1,INF2,PHLDB2	Cluster7.xls	24hrs.FDR0.05
1501	7	8.45664e-06	4.4044	0.0393488	GObp	GO_CELL_JUNCTION_ORGANIZATION	11	GJC1,FLNA,TGFB3,ARHGEF7,ACTN4,ITGB1,SORBS1,ACTB,ACTN1,VCL,TNS1	Cluster7.xls	24hrs.FDR0.05
1502	7	6.45615e-05	9.25926	0.0435144	Reactome	REACTOME_SEMA4D_IN_SEMAPHORIN_SIGNALING	4	MYH11,MYL9,MYL6,ROCK1	Cluster7.xls	24hrs.FDR0.05
1503	7	9.35602e-06	6.73401	0.0435336	GObp	GO_REGULATION_OF_SODIUM_ION_TRANSPORT	7	DMD,ATP2B4,ACTN4,UTRN,DMPK,FXYD1,CAMK2D	Cluster7.xls	24hrs.FDR0.05
1504	7	9.36787e-06	10.01	0.0435887	GObp	GO_CELL_COMMUNICATION_INVOLVED_IN_CARDIAC_CONDUCTION	5	RYR2,CACNB2,GJC1,CACNA1C,CACNA1G	Cluster7.xls	24hrs.FDR0.05
1505	7	9.42796e-06	13.468	0.0438683	GObp	GO_POSITIVE_REGULATION_OF_HEART_RATE	4	RYR2,HEY2,TPM1,ATP2A2	Cluster7.xls	24hrs.FDR0.05
1506	7	9.96743e-06	7.93651	0.0463784	GObp	GO_OUTFLOW_TRACT_MORPHOGENESIS	6	HEY2,TBX2,HEYL,JAG1,NPY1R,PLXND1	Cluster7.xls	24hrs.FDR0.05
1507	7	1.04431e-05	1.9859	0.0485919	GObp	GO_REGULATION_OF_CELL_DIFFERENTIATION	40	NOTCH3,HEY2,DMD,PDE3A,HEYL,FLNA,TGFB3,SORT1,TRPV2,JAG1,ST6GAL1,NRARP,PPP1R12A,MOB2,ARHGEF7,NTRK2,ACTN4,IGFBP5,TGFB1I1,ZFHX3,RUNX1T1,ITGB1,GCNT2,PLXND1,WDR1,EHD2,PDLIM7,TOB2,NACA,SOX5,DMPK,ADCY6,ROCK1,ID3,RARRES2,HDAC5,BMPR1A,LIMD1,PHLDB2,SETD3	Cluster7.xls	24hrs.FDR0.05
1508	8	8.55995e-13	25.0871	5.76941e-10	Reactome	REACTOME_SMOOTH_MUSCLE_CONTRACTION	9	ACTA2,MYH11,TPM2,LMOD1,TPM1,MYLK,CALD1,MYL6,TLN1	Cluster8.xls	24hrs.FDR0.05
1509	8	9.14791e-11	6.27178	4.57396e-09	Hallmark	HALLMARK_EPITHELIAL_MESENCHYMAL_TRANSITION	18	COL7A1,COL16A1,OXTR,ACTA2,CTGF,TPM2,TAGLN,TPM1,DST,MYLK,FLNA,CALD1,THBS1,BMP1,POSTN,BGN,ITGAV,ELN	Cluster8.xls	24hrs.FDR0.05
1510	8	1.46192e-11	2.57078	6.80232e-08	GObp	GO_TISSUE_DEVELOPMENT	56	COL7A1,COL17A1,KRT14,FHOD3,ACTA2,RUNX1,MYH11,CTGF,NTRK3,FZD3,ID4,TAGLN,IRX2,PTPRS,ETV4,ITGB8,ENPP1,TPM1,MYLK,NFIB,PALLD,DLL1,DSP,FGFR1,FRMD6,FZD7,CHD7,FLNA,SEMA6D,PDE4D,ZFP36L1,TFAP2B,MICAL2,HIVEP3,TGFB1I1,GATA3,TULP3,LMO4,HGF,JAG2,BCL2,PBX1,MYL6,BMP1,POSTN,JAG1,CYP1B1,ITGAV,MARCKS,TRPS1,STIM1,ANO6,YAP1,ERRFI1,SVIL,CAMK2D	Cluster8.xls	24hrs.FDR0.05
1511	8	8.65572e-11	2.9036	4.02751e-07	GObp	GO_BIOLOGICAL_ADHESION	43	COL7A1,COL17A1,COL16A1,CTGF,PTPRS,ITGB8,DST,PLEKHA7,DSP,FBLIM1,FZD7,CSRP1,PTPRU,FAT1,CHD7,FLNA,P2RX7,ZFP36L1,FOXP1,ACTN1,TGFB1I1,GATA3,BCAM,GAS6,JAG2,VEZT,MAGI1,THBS1,CLSTN1,BCL2,BCL2L11,POSTN,CYP1B1,CD200,CTTN,ITGAV,MARCKS,APP,CD2AP,TLN1,LPP,PCDH7,ARHGAP5	Cluster8.xls	24hrs.FDR0.05
1512	8	1.28025e-09	13.0662	8.62886e-07	Reactome	REACTOME_MUSCLE_CONTRACTION	9	ACTA2,MYH11,TPM2,LMOD1,TPM1,MYLK,CALD1,MYL6,TLN1	Cluster8.xls	24hrs.FDR0.05
1513	8	4.10376e-10	4.02633	1.90948e-06	GObp	GO_ACTIN_FILAMENT_BASED_PROCESS	26	PDLIM3,FHOD3,MYH11,TPM2,LMOD1,TPM1,PALLD,FRMD6,FAT1,FLNA,CACNA2D1,TNIK,CNN2,ACTN1,DSTN,MICAL2,FRYL,BCL2,MYL6,CTTN,MICAL3,MARCKS,TLN1,LIMA1,MYO18A,CAMK2D	Cluster8.xls	24hrs.FDR0.05
1514	8	1.79775e-09	3.07307	8.36494e-06	GObp	GO_REGULATION_OF_CELLULAR_COMPONENT_MOVEMENT	34	CXCL14,NTRK3,TPM1,MYLK,DSP,FGFR1,AMOTL1,PTPRU,FLNA,SEMA6D,PDE4D,APOE,FOXP1,TRPM4,ACTN1,GATA3,GAS6,LMO4,HGF,JAG2,THBS1,BCL2,ATP1A1,POSTN,JAG1,CYP1B1,IGF1R,DOCK7,ITGAV,ANO6,PLCG1,HDAC4,CAMK2D,SCAI	Cluster8.xls	24hrs.FDR0.05
1515	8	5.33484e-09	13.5973	2.4823e-05	GObp	GO_CELL_SUBSTRATE_JUNCTION_ASSEMBLY	8	COL17A1,KRT14,DST,ACTN1,BCL2,CTTN,PLEC,TLN1	Cluster8.xls	24hrs.FDR0.05
1516	8	6.80796e-07	11.6144	3.40398e-05	Hallmark	HALLMARK_ANGIOGENESIS	6	FGFR1,JAG2,POSTN,JAG1,ITGAV,APP	Cluster8.xls	24hrs.FDR0.05
1517	8	9.51805e-09	2.34569	4.42875e-05	GObp	GO_CELL_DEVELOPMENT	48	FHOD3,ACTA2,ANK3,RUNX1,MYH11,LMOD1,FZD3,ID4,NTNG1,CLMN,PTPRS,ETV4,LIFR,TPM1,NFIB,PALLD,DLL1,AGRN,FGFR1,FRMD6,FZD7,MAP2,SEMA6D,PDE4D,APOE,FOXP1,PARD3,ACTN1,GATA3,HGF,JAG2,FRYL,BCL2,BCL2L11,RBFOX2,MAP1B,BMP1,POSTN,JAG1,DOCK7,CTTN,ITGAV,ZFYVE27,APP,TRPS1,MSI2,HDAC4,CAMK2D	Cluster8.xls	24hrs.FDR0.05
1518	8	1.1142e-08	2.91834	5.18435e-05	GObp	GO_CARDIOVASCULAR_SYSTEM_DEVELOPMENT	33	PDLIM3,FHOD3,OXTR,ACTA2,MYH11,CTGF,NTRK3,PTPN14,ITGB8,TPM1,MYLK,PLCE1,DLL1,DSP,FGFR1,THSD7A,CHD7,APOE,ZFP36L1,TFAP2B,MICAL2,GATA3,LMO4,THBS1,JAG1,CYP1B1,ITGAV,DYNC2H1,MARCKS,TRPS1,YAP1,ERRFI1,CAMK2D	Cluster8.xls	24hrs.FDR0.05
1519	8	1.1142e-08	2.91834	5.18435e-05	GObp	GO_CIRCULATORY_SYSTEM_DEVELOPMENT	33	PDLIM3,FHOD3,OXTR,ACTA2,MYH11,CTGF,NTRK3,PTPN14,ITGB8,TPM1,MYLK,PLCE1,DLL1,DSP,FGFR1,THSD7A,CHD7,APOE,ZFP36L1,TFAP2B,MICAL2,GATA3,LMO4,THBS1,JAG1,CYP1B1,ITGAV,DYNC2H1,MARCKS,TRPS1,YAP1,ERRFI1,CAMK2D	Cluster8.xls	24hrs.FDR0.05
1520	8	3.23983e-08	2.16728	0.000150749	GObp	GO_REGULATION_OF_MULTICELLULAR_ORGANISMAL_DEVELOPMENT	52	OXTR,RUNX1,CTGF,NTRK3,FZD3,ID4,ETV4,ENPP1,NFIB,DLL1,AGRN,FGFR1,FZD7,CHD7,SEMA6D,P2RX7,APOE,TNIK,FOXP1,TRPM4,PARD3,TGFB1I1,GATA3,GAS6,TULP3,HGF,THBS1,CLSTN1,BCL2,PBX1,CYLD,RBFOX2,MAP1B,BMP1,JAG1,DDX17,CYP1B1,DOCK7,CTTN,DDX5,MAFG,DUSP6,MARCKS,APP,TRPS1,ANO6,YAP1,ERRFI1,PLCG1,HDAC4,NCOA3,ZMYND8	Cluster8.xls	24hrs.FDR0.05
1521	8	3.383e-08	5.60695	0.000157411	GObp	GO_ACTIN_FILAMENT_ORGANIZATION	14	PDLIM3,FHOD3,LMOD1,FAT1,FLNA,ACTN1,DSTN,MICAL2,FRYL,BCL2,CTTN,MICAL3,MARCKS,LIMA1	Cluster8.xls	24hrs.FDR0.05
[truncated: 116 more rows]

## Sheet: Sheet2
1	HALLMARK_EPITHELIAL_MESENCHYMAL_TRANSITION
[truncated: 34 more rows]
